# Supplementary material for: Overexpression of PpSnRK1α in tomato enhanced salt tolerance by regulating ABA signaling pathway and reactive oxygen metabolism
Source: BMC Plant Biol. 2020 Mar 26;20:128. doi: 10.1186/s12870-020-02342-2 (PMC7099830; doi:10.1186/s12870-020-02342-2)
Supplement: Supplementary file 4 — Additional file 4 : Table S2. List of DEGs and their expression levels in WT and PpSnRK1α overexpression lines. [file 12870_2020_2342_MOESM4_ESM.xlsx]

## Sheet: Sheet1
											List of DEGs and their expression levels in WT and PpSnRK1α overexpression lines
ID	OELS16_fpkm	OELS17_fpkm	OELS18_fpkm	WTL13_fpkm	WTL14_fpkm	WTL15_fpkm	OELS16_count	OELS17_count	OELS18_count	WTL13_count	WTL14_count	WTL15_count	FoldChange	log2FoldChange	pvalue	padj	regulated	gene_name	gene_description	KEGG	NR	Swissprot	Tremble	KOG	GO	Pfam
Solyc02g067750.3	0.03	0.87	4.05	0	0	0	1	32	51	0	0	0	276.795	8.113	0.00259758	0.0199483	up	--	--	K01673 carbonic anhydrase [EC:4.2.1.1] | (RefSeq) ca3; carbonic anhydrase (A)	carbonic anhydrase [Solanum lycopersicum]	RecName: Full=Carbonic anhydrase, chloroplastic; EC=4.2.1.1; AltName: Full=Carbonate dehydratase; Flags: Precursor;	RecName: Full=Carbonic anhydrase {ECO:0000256|RuleBase:RU003956}; EC=4.2.1.1 {ECO:0000256|RuleBase:RU003956}; AltName: Full=Carbonate dehydratase {ECO:0000256|RuleBase:RU003956};	Predicted carbonic anhydrase involved in protection against oxidative damage	GO:0009570,chloroplast stroma; GO:0004089,carbonate dehydratase activity; GO:0008270,zinc ion binding; GO:0015976,carbon utilization	Carbonic anhydrase
Solyc07g025525.1	3.1	4.66	1.11	0	0	0	47	73	6	0	0	0	208.001	7.7	7.65531e-09	3.02444e-07	up	--	--	--	--	--	--	--	--	--
Solyc03g079970.1	9.69	17.13	8.26	0.16	0	0.08	109	199	33	1	0	1	174.342	7.446	1.87416e-12	1.58621e-10	up	--	--	--	PREDICTED: uncharacterized protein LOC101256263 [Solanum lycopersicum]	--	SubName: Full=Putative cyclic AMP-responsive element-binding 3-like {ECO:0000313|EMBL:JAP35151.1};	--	--	--
Solyc06g062390.3	0.81	0.07	2.28	0	0	0	24	2	24	0	0	0	147.059	7.2	0.00156588	0.0132419	up	--	--	K20728 vegetative storage protein 2 | (RefSeq) vegetative storage protein 2-like (A)	PREDICTED: acid phosphatase 1 [Solanum lycopersicum]	RecName: Full=Acid phosphatase 1; EC=3.1.3.2; AltName: Full=Apase-1(1); Flags: Precursor;	SubName: Full=Uncharacterized protein {ECO:0000313|EnsemblPlants:Solyc06g062390.2.1};	--	GO:0003993,acid phosphatase activity	HAD superfamily, subfamily IIIB (Acid phosphatase)
Solyc05g046110.3	0.59	0.53	0.55	0	0	0	27	25	9	0	0	0	117.069	6.871	3.04805e-07	8.14477e-06	up	--	--	K14780 ATP-dependent RNA helicase DHX37/DHR1 [EC:3.6.4.13] | (RefSeq) ATP-dependent RNA helicase DEAH13-like isoform X1 (A)	PREDICTED: uncharacterized protein LOC101254696 [Solanum lycopersicum]	--	SubName: Full=Uncharacterized protein {ECO:0000313|EnsemblPlants:Solyc05g046110.2.1};	Galactosyltransferases	--	Fringe-like
Solyc07g009500.2	6.43	20.46	5.39	0.22	0.07	0.11	104	342	31	2	1	2	89.944	6.491	5.76157e-16	9.17677e-14	up	--	--	K20547 basic endochitinase B [EC:3.2.1.14] | (RefSeq) endochitinase-like (A)	hypothetical protein T459_30019 [Capsicum annuum]	RecName: Full=Lectin-B; AltName: Full=PL-B; Flags: Precursor;	SubName: Full=Uncharacterized protein {ECO:0000313|EnsemblPlants:Solyc07g009510.1.1};	Predicted chitinase	GO:0030246,carbohydrate binding; GO:0008061,chitin binding; GO:0051781,positive regulation of cell division; GO:0045840,positive regulation of mitotic nuclear division	Protein of unknown function (DUF987)
Solyc01g095080.3	0.2	0.36	0.52	0	0	0	11	20	10	0	0	0	87.513	6.451	5.80529e-06	0.000110366	up	--	--	K20772 1-aminocyclopropane-1-carboxylate synthase 1/2/6 [EC:4.4.1.14] | (RefSeq) ACS2, ACC2, ACS-2, LE-ACC2, Le-ACS2, PCVV4A, acs; 1-aminocyclopropane-1-carboxylate synthase 2 (A)	1-aminocyclopropane-1-carboxylate synthase 2 [Solanum lycopersicum]	RecName: Full=1-aminocyclopropane-1-carboxylate synthase 2; Short=ACC synthase 2; EC=4.4.1.14; AltName: Full=Le-ACS2; Short=ACS-2; AltName: Full=S-adenosyl-L-methionine methylthioadenosine-lyase 2;	SubName: Full=Ripening-related ACC synthase 2 {ECO:0000313|EMBL:AAP96918.1};	1-aminocyclopropane-1-carboxylate synthase, and related proteins	GO:0016847,1-aminocyclopropane-1-carboxylate synthase activity; GO:0030170,pyridoxal phosphate binding; GO:0009693,ethylene biosynthetic process; GO:0009835,fruit ripening	Beta-eliminating lyase
Solyc10g084240.2	0.23	0.38	0.22	0	0	0	12	20	4	0	0	0	65.518	6.034	4.24559e-05	0.000641853	up	--	--	K00430 peroxidase [EC:1.11.1.7] | (RefSeq) peroxidase 21 (A)	PREDICTED: peroxidase 21 [Solanum lycopersicum]	RecName: Full=Peroxidase 21; Short=Atperox P21; EC=1.11.1.7; AltName: Full=ATP2a/ATP2b; AltName: Full=PRXR5; Flags: Precursor;	RecName: Full=Peroxidase {ECO:0000256|RuleBase:RU362060, ECO:0000256|SAAS:SAAS00709852}; EC=1.11.1.7 {ECO:0000256|RuleBase:RU362060, ECO:0000256|SAAS:SAAS00709852};	--	GO:0005829,cytosol; GO:0009505,plant-type cell wall; GO:0009506,plasmodesma; GO:0020037,heme binding; GO:0046872,metal ion binding; GO:0004601,peroxidase activity; GO:0050832,defense response to fungus; GO:0042744,hydrogen peroxide catabolic process; GO:0009664,plant-type cell wall organization; GO:0006979,response to oxidative stress; GO:0048511,rhythmic process	Peroxidase
Solyc12g009743.1	1.72	1	1.29	0	0	0	15	9	4	0	0	0	53.732	5.748	0.000170823	0.0021251	up	--	--	K19613 leucine-rich repeat protein SHOC2 | (RefSeq) receptor-like protein 12 (A)	PREDICTED: receptor like protein 30-like [Solanum lycopersicum]	RecName: Full=Receptor-like protein 9DC3 {ECO:0000312|EMBL:AAT77550.1}; Flags: Precursor;	SubName: Full=Uncharacterized protein {ECO:0000313|EnsemblPlants:Solyc12g009720.1.1};	FOG: Leucine rich repeat	GO:0016021,integral component of membrane; GO:0005886,plasma membrane; GO:0050832,defense response to fungus	Leucine Rich repeat
Solyc07g065300.2	0.45	0.49	0.51	0	0	0.02	35	39	14	0	0	2	50.475	5.657	5.70454e-07	1.41759e-05	up	--	--	K01537 Ca2+-transporting ATPase [EC:3.6.3.8] | (RefSeq) calcium-transporting ATPase 12, plasma membrane-type-like (A)	hypothetical protein T459_20879 [Capsicum annuum]	RecName: Full=Calcium-transporting ATPase 12, plasma membrane-type; EC=3.6.3.8; AltName: Full=Ca(2+)-ATPase isoform 12;	SubName: Full=Uncharacterized protein {ECO:0000313|EnsemblPlants:Solyc07g065300.1.1};	Calcium transporting ATPase	GO:0005887,integral component of plasma membrane; GO:0043231,intracellular membrane-bounded organelle; GO:0005524,ATP binding; GO:0005388,calcium-transporting ATPase activity; GO:0005516,calmodulin binding; GO:0046872,metal ion binding	Cation transporter/ATPase, N-terminus
Solyc11g071470.1	2.25	2.72	1.48	0.11	0	0.05	77	96	18	2	0	2	48.757	5.608	1.38042e-11	9.89668e-10	up	--	--	K13065 shikimate O-hydroxycinnamoyltransferase [EC:2.3.1.133] | (RefSeq) agmatine coumaroyltransferase-2-like (A)	PREDICTED: agmatine coumaroyltransferase-2-like [Solanum lycopersicum]	RecName: Full=Agmatine hydroxycinnamoyltransferase 1 {ECO:0000303|PubMed:27354554}; Short=OsAHT1 {ECO:0000303|PubMed:27354554}; EC=2.3.1.- {ECO:0000305}; AltName: Full=Agmatine hydroxycinnamoyl transferase {ECO:0000303|PubMed:24908251};	SubName: Full=Uncharacterized protein {ECO:0000313|EnsemblPlants:Solyc11g071470.1.1};	--	GO:0050734,hydroxycinnamoyltransferase activity	Transferase family
Solyc04g072280.3	0.04	0.49	0.12	0	0	0	2	24	2	0	0	0	46.989	5.554	0.00157895	0.0133246	up	--	--	K05909 laccase [EC:1.10.3.2] | (RefSeq) laccase-14-like (A)	PREDICTED: laccase-14-like [Solanum lycopersicum]	RecName: Full=Laccase-14; EC=1.10.3.2; AltName: Full=Benzenediol:oxygen oxidoreductase 14; AltName: Full=Diphenol oxidase 14; AltName: Full=Urishiol oxidase 14; Flags: Precursor;	RecName: Full=Laccase {ECO:0000256|RuleBase:RU361119}; EC=1.10.3.2 {ECO:0000256|RuleBase:RU361119}; AltName: Full=Benzenediol:oxygen oxidoreductase {ECO:0000256|RuleBase:RU361119}; AltName: Full=Diphenol oxidase {ECO:0000256|RuleBase:RU361119}; AltName: Full=Urishiol oxidase {ECO:0000256|RuleBase:RU361119};	Multicopper oxidases	GO:0048046,apoplast; GO:0005507,copper ion binding; GO:0052716,hydroquinone:oxygen oxidoreductase activity; GO:0016722,oxidoreductase activity, oxidizing metal ions; GO:0046274,lignin catabolic process	Multicopper oxidase
Solyc11g042880.2	0.4	0.28	0.16	0	0	0	14	10	2	0	0	0	45.76	5.516	0.000584323	0.00596954	up	--	--	K15919 hydroxypyruvate reductase 2 | (RefSeq) hydroxyphenylpyruvate reductase (A)	PREDICTED: uncharacterized protein LOC101261986 [Solanum lycopersicum]	--	SubName: Full=Uncharacterized protein {ECO:0000313|EnsemblPlants:PGSC0003DMT400082764};	--	--	Late embryogenesis abundant protein
Solyc08g083500.2	0.04	0.34	0.24	0	0	0	2	16	4	0	0	0	43.262	5.435	0.00150145	0.0128041	up	--	--	K00512 steroid 17alpha-monooxygenase / 17alpha-hydroxyprogesterone deacetylase [EC:1.14.14.19 1.14.14.32] | (RefSeq) geraniol 8-hydroxylase-like (A)	PREDICTED: flavonoid 3'-monooxygenase-like [Solanum lycopersicum]	RecName: Full=Flavonoid 3'-monooxygenase; EC=1.14.13.21; AltName: Full=Cytochrome P450 75B2; AltName: Full=Flavonoid 3'-hydroxylase;	SubName: Full=Uncharacterized protein {ECO:0000313|EnsemblPlants:Solyc08g083500.1.1};	Cytochrome P450 CYP2 subfamily	GO:0005789,endoplasmic reticulum membrane; GO:0016021,integral component of membrane; GO:0016711,flavonoid 3'-monooxygenase activity; GO:0020037,heme binding; GO:0005506,iron ion binding; GO:0009813,flavonoid biosynthetic process	Cytochrome P450
Solyc01g066190.1	0.99	0.72	1.74	0	0	0	8	6	5	0	0	0	41.67	5.381	0.000895622	0.00847364	up	--	--	--	hypothetical protein BC332_01899 [Capsicum chinense]	--	SubName: Full=Uncharacterized protein {ECO:0000313|EnsemblPlants:Solyc01g066190.1.1};	--	--	--
Solyc01g073800.2	2.12	3.21	1.67	0	0.09	0.07	50	78	14	0	2	2	37.73	5.238	1.45769e-09	6.67107e-08	up	--	--	K20393 PRA1 family protein 3 | (RefSeq) hypothetical protein (A)	PREDICTED: uncharacterized protein LOC101254632 [Solanum lycopersicum]	--	SubName: Full=Uncharacterized protein {ECO:0000313|EnsemblPlants:Solyc01g073800.2.1};	--	--	Zinc knuckle
Solyc01g081250.3	242	401.13	303.22	9.51	9.35	6.78	11601	19868	5164	254	413	376	37.045	5.211	2.34056e-159	4.73449e-155	up	--	--	K00799 glutathione S-transferase [EC:2.5.1.18] | (RefSeq) glutathione transferase GST 23-like (A)	PREDICTED: glutathione transferase GST 23-like [Solanum lycopersicum]	RecName: Full=Glutathione transferase GST 23; EC=2.5.1.18; AltName: Full=Glutathione transferase GST 36;	SubName: Full=Uncharacterized protein {ECO:0000313|EnsemblPlants:Solyc01g081270.2.1};	Glutathione S-transferase	GO:0004364,glutathione transferase activity; GO:0006952,defense response	Glutathione S-transferase, C-terminal domain
Solyc04g011830.1	8.44	8.91	18.45	0.68	0.27	0.22	67	73	52	3	2	2	34.395	5.104	3.52218e-13	3.28326e-11	up	--	--	K03676 glutaredoxin 3 | (RefSeq) monothiol glutaredoxin-S1-like (A)	PREDICTED: monothiol glutaredoxin-S1-like [Solanum lycopersicum]	RecName: Full=Monothiol glutaredoxin-S1; Short=AtGrxS1; AltName: Full=Protein ROXY 16;	SubName: Full=Uncharacterized protein {ECO:0000313|EnsemblPlants:Solyc04g011830.1.1};	Glutaredoxin and related proteins	GO:0005737,cytoplasm; GO:0051537,2 iron, 2 sulfur cluster binding; GO:0009055,electron transfer activity; GO:0046872,metal ion binding; GO:0015035,protein disulfide oxidoreductase activity; GO:0045454,cell redox homeostasis	Glutaredoxin
Solyc02g089470.1	9.42	7.02	2.15	0	0.28	0.22	74	57	6	0	2	2	34.113	5.092	7.32388e-08	2.33559e-06	up	--	--	--	hypothetical protein T459_06788 [Capsicum annuum]	RecName: Full=Protein GLUTAMINE DUMPER 5;	SubName: Full=Uncharacterized protein {ECO:0000313|EnsemblPlants:Solyc02g089470.1.1};	--	GO:0016021,integral component of membrane; GO:0006865,amino acid transport; GO:0080143,regulation of amino acid export	--
Solyc01g010910.2	0.24	0.16	0.42	0	0	0.02	13	9	8	0	0	1	33.906	5.083	0.000504557	0.00528544	up	--	--	K09422 transcription factor MYB, plant | (RefSeq) myb-related protein 315-like (A)	PREDICTED: myb-related protein 315-like [Solanum lycopersicum]	RecName: Full=Transcription factor MYB106 {ECO:0000305}; AltName: Full=Myb-related protein 106 {ECO:0000303|PubMed:11597504}; Short=AtMYB106 {ECO:0000303|PubMed:11597504}; AltName: Full=Transcription factor NOEK {ECO:0000303|PubMed:18805951};	SubName: Full=Uncharacterized protein {ECO:0000313|EnsemblPlants:Solyc01g010910.1.1};	Transcription factor, Myb superfamily	GO:0005634,nucleus; GO:0003677,DNA binding; GO:0000902,cell morphogenesis; GO:0035017,cuticle pattern formation; GO:1901957,regulation of cutin biosynthetic process; GO:0006355,regulation of transcription, DNA-templated; GO:0006351,transcription, DNA-templated; GO:0010091,trichome branching	Myb-like DNA-binding domain
Solyc01g108710.3	15.87	7.5	15.23	0.65	0.49	0.16	176	86	60	4	5	2	33.314	5.058	7.76613e-18	1.60299e-15	up	--	--	--	--	--	SubName: Full=Uncharacterized protein {ECO:0000313|EnsemblPlants:Solyc01g108710.2.1};	--	--	--
Solyc03g078810.3	0.65	1.22	0.41	0	0.05	0.01	40	77	9	0	3	1	31.837	4.993	6.67626e-08	2.14702e-06	up	--	--	K00699 glucuronosyltransferase [EC:2.4.1.17] | (RefSeq) UDP-glycosyltransferase 76G1-like (A)	PREDICTED: UDP-glycosyltransferase 76C4-like [Solanum lycopersicum]	RecName: Full=UDP-glycosyltransferase 76B1 {ECO:0000305}; EC=2.4.1.- {ECO:0000305};	SubName: Full=Uncharacterized protein {ECO:0000313|EnsemblPlants:Solyc03g078810.2.1};	UDP-glucuronosyl and UDP-glucosyl transferase	GO:0043231,intracellular membrane-bounded organelle; GO:0046527,glucosyltransferase activity; GO:0080043,quercetin 3-O-glucosyltransferase activity; GO:0080044,quercetin 7-O-glucosyltransferase activity; GO:0052640,salicylic acid glucosyltransferase (glucoside-forming) activity; GO:0006952,defense response; GO:0010150,leaf senescence; GO:0008152,metabolic process; GO:0002239,response to oomycetes	Glycosyltransferase family 28 C-terminal domain
Solyc08g079980.1	0.69	1.36	0.14	0.06	0.04	0	40	82	3	2	2	0	25.991	4.7	4.78328e-06	9.30561e-05	up	--	--	K15333 tRNA guanosine-2'-O-methyltransferase [EC:2.1.1.34] | (RefSeq) uncharacterized protein LOC104224633 (A)	PREDICTED: subtilisin-like protease SBT1.7 [Solanum lycopersicum]	RecName: Full=Subtilisin-like protease SBT1.7 {ECO:0000303|PubMed:16193095}; EC=3.4.21.- {ECO:0000305}; AltName: Full=Cucumisin-like serine protease; AltName: Full=Subtilase subfamily 1 member 7 {ECO:0000303|PubMed:16193095}; Short=AtSBT1.7 {ECO:0000303|PubMed:16193095}; AltName: Full=Subtilisin-like serine protease 1 {ECO:0000303|PubMed:12702015}; Short=At-SLP1 {ECO:0000303|PubMed:12702015}; Fla…	SubName: Full=Uncharacterized protein {ECO:0000313|EnsemblPlants:Solyc08g079980.1.1};	--	GO:0048046,apoplast; GO:0005618,cell wall; GO:0005576,extracellular region; GO:0009505,plant-type cell wall; GO:0004252,serine-type endopeptidase activity; GO:0080001,mucilage extrusion from seed coat; GO:0048359,mucilage metabolic process involved in seed coat development; GO:0010214,seed coat development	Peptidase inhibitor I9
Solyc07g039635.1	0.09	0.28	0	0	0.01	0	8	25	0	0	1	0	25.518	4.673	0.00765304	0.0464406	up	--	--	--	PREDICTED: uncharacterized protein LOC107019269 [Solanum pennellii]	--	SubName: Full=uncharacterized protein LOC104216359 {ECO:0000313|RefSeq:XP_009764679.1};	--	--	--
Solyc12g005615.1	0.41	0.67	0.39	0	0	0.04	9	15	3	0	0	1	25.279	4.66	0.00215198	0.0171149	up	--	--	K12447 UDP-sugar pyrophosphorylase [EC:2.7.7.64] | (RefSeq) uncharacterized protein LOC104808371 (A)	PREDICTED: uncharacterized mitochondrial protein AtMg00810-like [Nicotiana tabacum]	RecName: Full=Uncharacterized mitochondrial protein AtMg00810; AltName: Full=ORF240b;	SubName: Full=uncharacterized mitochondrial protein AtMg00810-like {ECO:0000313|RefSeq:XP_016459257.1};	FOG: Transposon-encoded proteins with TYA, reverse transcriptase, integrase domains in various combinations	GO:0005739,mitochondrion	--
Solyc04g011800.1	2.77	5.25	2.84	0.45	0	0.11	22	43	8	2	0	1	24.206	4.597	9.73368e-06	0.00017455	up	--	--	K03676 glutaredoxin 3 | (RefSeq) monothiol glutaredoxin-S1-like (A)	PREDICTED: monothiol glutaredoxin-S1-like [Solanum lycopersicum]	RecName: Full=Monothiol glutaredoxin-S1; Short=AtGrxS1; AltName: Full=Protein ROXY 16;	SubName: Full=Uncharacterized protein {ECO:0000313|EnsemblPlants:Solyc04g011800.1.1};	Glutaredoxin and related proteins	GO:0005737,cytoplasm; GO:0051537,2 iron, 2 sulfur cluster binding; GO:0009055,electron transfer activity; GO:0046872,metal ion binding; GO:0015035,protein disulfide oxidoreductase activity; GO:0045454,cell redox homeostasis	Glutaredoxin
Solyc01g073810.2	0.98	1.61	0.28	0.18	0	0	20	34	2	2	0	0	23.021	4.525	0.000641048	0.00642573	up	--	--	--	PREDICTED: uncharacterized protein LOC101249296 [Solanum lycopersicum]	--	SubName: Full=Uncharacterized protein {ECO:0000313|EnsemblPlants:Solyc01g073810.2.1};	--	--	Zinc-ribbon, C4HC2 type
Solyc01g095960.3	0.22	0.98	0.12	0.08	0	0	10	46	2	2	0	0	22.616	4.499	0.00122758	0.0109149	up	--	--	K15406 wax-ester synthase / diacylglycerol O-acyltransferase [EC:2.3.1.75 2.3.1.20] | (RefSeq) O-acyltransferase WSD1 (A)	PREDICTED: O-acyltransferase WSD1-like [Solanum lycopersicum]	RecName: Full=O-acyltransferase WSD1; AltName: Full=Diacylglycerol O-acyltransferase; Short=DGAT; EC=2.3.1.20; AltName: Full=Long-chain-alcohol O-fatty-acyltransferase; EC=2.3.1.75; AltName: Full=Wax synthase; Short=WS;	SubName: Full=Uncharacterized protein {ECO:0000313|EnsemblPlants:Solyc01g095960.2.1};	--	GO:0005783,endoplasmic reticulum; GO:0005789,endoplasmic reticulum membrane; GO:0016021,integral component of membrane; GO:0005886,plasma membrane; GO:0102966,arachidoyl-CoA:1-dodecanol O-acyltransferase activity; GO:0004144,diacylglycerol O-acyltransferase activity; GO:0047196,long-chain-alcohol O-fatty-acyltransferase activity; GO:0103095,wax ester synthase activity; GO:0019432,triglyceride bio…	Alcohol acetyltransferase
Solyc07g044900.1	15.78	16.51	10.75	0.91	0.55	0.88	62	67	15	2	2	4	19.001	4.248	1.53628e-10	8.82839e-09	up	--	--	--	--	--	SubName: Full=Uncharacterized protein {ECO:0000313|EnsemblPlants:Solyc07g044900.1.1};	--	--	--
Solyc02g087520.3	0.09	0.5	0.4	0	0.05	0	4	22	6	0	2	0	18.198	4.186	0.00296686	0.0221371	up	--	--	K04733 interleukin-1 receptor-associated kinase 4 [EC:2.7.11.1] | (RefSeq) glycerophosphodiester phosphodiesterase protein kinase domain-containing GDPDL2-like (A)	PREDICTED: thaumatin-like protein [Solanum lycopersicum]	RecName: Full=Osmotin-like protein; Flags: Precursor;	SubName: Full=Uncharacterized protein {ECO:0000313|EnsemblPlants:Solyc02g087520.2.1};	--	GO:0005618,cell wall; GO:0005576,extracellular region	Thaumatin family
Solyc07g008240.3	10.99	7.25	10.49	0.85	0.3	0.62	277	189	94	12	7	18	17.026	4.09	5.54877e-27	3.62066e-24	up	--	--	K21894 cytoglobin | (RefSeq) Glb1; non-symbiotic hemoglobin class 1 (A)	non-symbiotic hemoglobin class 1 [Solanum lycopersicum]	RecName: Full=Non-symbiotic hemoglobin 1; AltName: Full=GOShi GLB1; Short=Hb1;	SubName: Full=Non-symbiotic hemoglobin class 1 {ECO:0000313|EMBL:AAK07676.1};	Globins and related hemoproteins	GO:0020037,heme binding; GO:0046872,metal ion binding; GO:0019825,oxygen binding	Globin
Solyc04g071070.2	1.91	3.2	4.12	0.23	0.21	0.14	60	104	46	4	6	5	16.637	4.056	9.91178e-14	1.03884e-11	up	--	--	--	--	--	SubName: Full=Putative ovule protein {ECO:0000313|EMBL:JAP06464.1}; Flags: Fragment;	--	--	Extensin-like region
Solyc01g098440.2	0.4	0.67	0.14	0.04	0.04	0	33	57	4	2	3	0	16.549	4.049	2.219e-05	0.00036111	up	--	--	K04733 interleukin-1 receptor-associated kinase 4 [EC:2.7.11.1] | (RefSeq) receptor-like cytosolic serine/threonine-protein kinase RBK2 isoform X1 (A)	PREDICTED: receptor-like cytosolic serine/threonine-protein kinase RBK2 isoform X2 [Solanum lycopersicum]	RecName: Full=Receptor-like cytosolic serine/threonine-protein kinase RBK2; EC=2.7.11.1; AltName: Full=Protein ROP BINDING PROTEIN KINASES 2;	SubName: Full=Uncharacterized protein {ECO:0000313|EnsemblPlants:Solyc01g098440.1.1};	Serine/threonine protein kinase	GO:0005737,cytoplasm; GO:0005634,nucleus; GO:0005886,plasma membrane; GO:0005524,ATP binding; GO:0051020,GTPase binding; GO:0004675,transmembrane receptor protein serine/threonine kinase activity; GO:0007166,cell surface receptor signaling pathway; GO:0006468,protein phosphorylation	Phosphotransferase enzyme family
Solyc07g042510.3	0.31	0.68	0.44	0	0.09	0	8	18	4	0	2	0	16.055	4.005	0.00340496	0.0245984	up	--	--	K06890 uncharacterized protein | (RefSeq) BI1-like protein (A)	PREDICTED: BI1-like protein isoform X2 [Solanum lycopersicum]	RecName: Full=BI1-like protein; AltName: Full=Protein LIFEGUARD 5 {ECO:0000303|PubMed:23888068}; Short=AtLFG5 {ECO:0000303|PubMed:23888068};	SubName: Full=Uncharacterized protein {ECO:0000313|EnsemblPlants:Solyc07g042510.2.1};	N-methyl-D-aspartate receptor glutamate-binding subunit	GO:0016021,integral component of membrane	Inhibitor of apoptosis-promoting Bax1
Solyc11g067250.2	0.87	1.18	0.82	0.05	0.13	0.03	60	84	20	2	8	2	14.498	3.858	1.30921e-10	7.58814e-09	up	--	--	K10798 poly [ADP-ribose] polymerase [EC:2.4.2.30] | (RefSeq) poly [ADP-ribose] polymerase 3 (A)	PREDICTED: poly [ADP-ribose]	RecName: Full=Poly [ADP-ribose] polymerase 3; Short=PARP-3; EC=2.4.2.30; AltName: Full=NAD(+) ADP-ribosyltransferase 3; Short=ADPRT-3; AltName: Full=Poly[ADP-ribose] synthase 3;	RecName: Full=Poly [ADP-ribose] polymerase {ECO:0000256|RuleBase:RU362114}; Short=PARP {ECO:0000256|RuleBase:RU362114}; EC=2.4.2.30 {ECO:0000256|RuleBase:RU362114};	NAD+ ADP-ribosyltransferase Parp, required for poly-ADP ribosylation of nuclear proteins	GO:0005737,cytoplasm; GO:0005634,nucleus; GO:0003677,DNA binding; GO:0003910,DNA ligase (ATP) activity; GO:0003950,NAD+ ADP-ribosyltransferase activity; GO:0051103,DNA ligation involved in DNA repair; GO:0006273,lagging strand elongation; GO:0006471,protein ADP-ribosylation	BRCT domain, a BRCA1 C-terminus domain
Solyc01g080790.3	0.92	1.9	1.55	0	0.3	0	20	43	12	0	6	0	14.162	3.824	5.57932e-05	0.000814863	up	--	--	--	PREDICTED: uncharacterized protein LOC101249206 [Solanum lycopersicum]	RecName: Full=Basic secretory protease {ECO:0000303|PubMed:22773449}; EC=3.4.24.- {ECO:0000269|PubMed:22773449}; AltName: Full=Boswellia basic secretory protease {ECO:0000303|PubMed:22773449}; Short=BBSP {ECO:0000303|PubMed:22773449}; Flags: Fragments;	SubName: Full=Uncharacterized protein {ECO:0000313|EnsemblPlants:Solyc01g080790.2.1};	--	GO:0046872,metal ion binding; GO:0008237,metallopeptidase activity	Peptidase of plants and bacteria
Solyc10g084960.2	25.31	26.89	21.88	2.13	1.43	1.91	941	1033	289	44	49	82	13.878	3.795	3.32935e-89	2.24487e-85	up	--	--	K00799 glutathione S-transferase [EC:2.5.1.18] | (RefSeq) probable glutathione S-transferase (A)	PREDICTED: probable glutathione S-transferase [Solanum lycopersicum]	RecName: Full=Probable glutathione S-transferase; EC=2.5.1.18; AltName: Full=Auxin-induced protein PGNT1/PCNT110;	SubName: Full=Uncharacterized protein {ECO:0000313|EnsemblPlants:Solyc10g084960.1.1};	Glutathione S-transferase	GO:0004364,glutathione transferase activity; GO:0009734,auxin-activated signaling pathway	Glutathione S-transferase, C-terminal domain
Solyc05g053050.1	4.5	2.35	3.9	0.62	0	0.3	26	14	8	2	0	2	13.169	3.719	0.000249862	0.00294363	up	--	--	--	PREDICTED: uncharacterized protein LOC107062156 [Solanum tuberosum]	RecName: Full=Cyclin-dependent protein kinase inhibitor SMR4 {ECO:0000303|PubMed:17599908, ECO:0000303|PubMed:24399300, ECO:0000303|PubMed:26546445}; AltName: Full=Protein SIAMESE-RELATED 4 {ECO:0000303|PubMed:17599908, ECO:0000303|PubMed:24399300, ECO:0000303|PubMed:26546445};	SubName: Full=Uncharacterized protein {ECO:0000313|EnsemblPlants:Solyc05g053050.1.1};	--	GO:0004860,protein kinase inhibitor activity; GO:0007049,cell cycle	--
Solyc03g098760.2	4.86	9.35	2.88	0	0.97	0.33	76	151	16	0	14	6	12.547	3.649	1.93513e-08	6.95944e-07	up	--	--	--	PREDICTED: serine protease inhibitor 5-like [Solanum lycopersicum]	RecName: Full=Serine protease inhibitor 5; AltName: Full=gCDI-B1; Flags: Precursor;	SubName: Full=Uncharacterized protein {ECO:0000313|EnsemblPlants:Solyc03g098760.1.1};	--	GO:0005773,vacuole; GO:0004867,serine-type endopeptidase inhibitor activity	Trypsin and protease inhibitor
Solyc01g106630.2	268.78	408.73	170.27	29.76	29.73	7.76	6163	9683	1387	380	628	206	12.425	3.635	2.88429e-08	1.0094e-06	up	--	--	--	--	--	SubName: Full=Uncharacterized protein {ECO:0000313|EnsemblPlants:Solyc01g106630.2.1};	--	--	--
Solyc07g056600.1	4.25	7.88	3.99	0.42	0.51	0.41	36	69	12	2	4	4	12.211	3.61	6.89528e-08	2.20693e-06	up	--	--	--	PREDICTED: VQ motif-containing protein 10-like [Solanum lycopersicum]	RecName: Full=VQ motif-containing protein 10 {ECO:0000303|PubMed:22535423}; Short=AtVQ10 {ECO:0000303|PubMed:22535423}; AltName: Full=Tobacco rattle virus-induced protein variant 1 {ECO:0000312|EMBL:AAV69753.1};	SubName: Full=Uncharacterized protein {ECO:0000313|EnsemblPlants:Solyc07g056600.1.1};	--	GO:0005634,nucleus; GO:0006979,response to oxidative stress	VQ motif
Solyc09g073040.3	1.48	3.74	0.81	0.13	0.31	0.06	41	107	8	2	8	2	12.165	3.605	1.47646e-06	3.29282e-05	up	--	--	--	PREDICTED: uncharacterized protein LOC101267933 [Solanum lycopersicum]	--	SubName: Full=Uncharacterized protein {ECO:0000313|EnsemblPlants:Solyc09g073040.2.1};	--	--	--
Solyc08g080630.3	14.47	26.77	10.38	2.81	1.15	0.29	259	495	66	28	19	6	11.993	3.584	6.09979e-05	0.000880703	up	--	--	--	ethylene-responsive proteinase inhibitor 1 precursor [Solanum lycopersicum]	RecName: Full=Ethylene-responsive proteinase inhibitor 1; AltName: Full=Ethylene-responsive proteinase inhibitor I; Flags: Precursor;	SubName: Full=Uncharacterized protein {ECO:0000313|EnsemblPlants:PGSC0003DMT400007904};	--	GO:0005576,extracellular region; GO:0004867,serine-type endopeptidase inhibitor activity; GO:0009611,response to wounding	Potato inhibitor I family
Solyc04g011840.1	9.96	18.05	17.38	2.26	0.55	1.31	79	148	49	10	4	12	11.656	3.543	2.29818e-13	2.22428e-11	up	--	--	K03676 glutaredoxin 3 | (RefSeq) monothiol glutaredoxin-S1-like (A)	PREDICTED: monothiol glutaredoxin-S1-like [Solanum lycopersicum]	RecName: Full=Monothiol glutaredoxin-S1; Short=AtGrxS1; AltName: Full=Protein ROXY 16;	SubName: Full=Uncharacterized protein {ECO:0000313|EnsemblPlants:Solyc04g011840.1.1};	Glutaredoxin and related proteins	GO:0005737,cytoplasm; GO:0051537,2 iron, 2 sulfur cluster binding; GO:0009055,electron transfer activity; GO:0046872,metal ion binding; GO:0015035,protein disulfide oxidoreductase activity; GO:0045454,cell redox homeostasis	Glutaredoxin
Solyc04g011850.1	1.76	3.17	5.32	0.45	0.27	0.22	14	26	15	2	2	2	11.312	3.5	6.33822e-05	0.000911226	up	--	--	K03676 glutaredoxin 3 | (RefSeq) monothiol glutaredoxin-S1-like (A)	PREDICTED: monothiol glutaredoxin-S1-like [Solanum lycopersicum]	RecName: Full=Monothiol glutaredoxin-S1; Short=AtGrxS1; AltName: Full=Protein ROXY 16;	SubName: Full=Uncharacterized protein {ECO:0000313|EnsemblPlants:Solyc04g011850.1.1};	Glutaredoxin and related proteins	GO:0005737,cytoplasm; GO:0051537,2 iron, 2 sulfur cluster binding; GO:0009055,electron transfer activity; GO:0046872,metal ion binding; GO:0015035,protein disulfide oxidoreductase activity; GO:0045454,cell redox homeostasis	Glutaredoxin
Solyc07g062480.1	4.27	3.88	2.94	0.23	0.61	0.15	98	92	24	3	13	4	11.304	3.499	1.31423e-11	9.46061e-10	up	--	--	K04733 interleukin-1 receptor-associated kinase 4 [EC:2.7.11.1] | (RefSeq) G-type lectin S-receptor-like serine/threonine-protein kinase SD2-5 (A)	PREDICTED: epidermis-specific secreted glycoprotein EP1-like [Solanum lycopersicum]	RecName: Full=Epidermis-specific secreted glycoprotein EP1; AltName: Full=52/54 kDa medium protein; Flags: Precursor;	SubName: Full=Uncharacterized protein {ECO:0000313|EnsemblPlants:Solyc07g062480.1.1};	--	GO:0005576,extracellular region; GO:0030246,carbohydrate binding; GO:0006833,water transport	D-mannose binding lectin
Solyc04g007140.1	29.11	30.13	12.06	0	2.87	3.59	231	247	34	0	21	33	11.079	3.47	0.00266204	0.0202893	up	--	--	--	PREDICTED: uncharacterized protein LOC102602124 [Solanum tuberosum]	--	SubName: Full=Uncharacterized protein {ECO:0000313|EnsemblPlants:Solyc04g007140.1.1};	--	--	NPR1 interacting
Solyc05g007170.3	0.09	0.11	0.04	0.02	0	0.01	19	24	3	2	0	2	10.9	3.446	0.00127941	0.0112718	up	--	--	K13453 disease resistance protein | (RefSeq) PRF; disease resistance protein PRF (A)	PREDICTED: uncharacterized protein LOC101257665 [Solanum lycopersicum]	RecName: Full=Putative late blight resistance protein homolog R1B-14;	SubName: Full=Uncharacterized protein {ECO:0000313|EnsemblPlants:Solyc05g007170.2.1};	Apoptotic ATPase	GO:0005737,cytoplasm; GO:0016020,membrane; GO:0043531,ADP binding; GO:0005524,ATP binding; GO:0009626,plant-type hypersensitive response	AAA domain
Solyc04g080250.3	0.88	1.17	0.79	0	0.17	0.07	22	30	7	0	4	2	10.881	3.444	9.4665e-05	0.00128343	up	--	--	K01520 dUTP pyrophosphatase [EC:3.6.1.23] | (RefSeq) deoxyuridine 5'-triphosphate nucleotidohydrolase (A)	PREDICTED: deoxyuridine 5'-triphosphate nucleotidohydrolase [Solanum lycopersicum]	RecName: Full=Deoxyuridine 5'-triphosphate nucleotidohydrolase; Short=dUTPase; EC=3.6.1.23; AltName: Full=dUTP pyrophosphatase; AltName: Full=dUTP-pyrophosphatase-like 1; Short=AtDUT1;	SubName: Full=Uncharacterized protein {ECO:0000313|EnsemblPlants:Solyc04g080250.2.1};	dUTPase	GO:0005829,cytosol; GO:0004170,dUTP diphosphatase activity; GO:0042802,identical protein binding; GO:0000287,magnesium ion binding; GO:0006281,DNA repair; GO:0006226,dUMP biosynthetic process; GO:0046081,dUTP catabolic process	dUTPase
Solyc05g024230.2	14.17	9.56	7.78	0.09	1.82	1.07	287	200	56	1	34	25	10.693	3.419	7.08336e-05	0.0009964	up	--	--	K00850 6-phosphofructokinase 1 [EC:2.7.1.11] | (RefSeq) ATP-dependent 6-phosphofructokinase 6-like (A)	PREDICTED: ethylene-responsive transcription factor CRF2 [Solanum pennellii]	RecName: Full=ATP-dependent 6-phosphofructokinase 6 {ECO:0000255|HAMAP-Rule:MF_03186}; Short=ATP-PFK 6 {ECO:0000255|HAMAP-Rule:MF_03186}; Short=Phosphofructokinase 6 {ECO:0000255|HAMAP-Rule:MF_03186}; EC=2.7.1.11 {ECO:0000255|HAMAP-Rule:MF_03186}; AltName: Full=Phosphohexokinase 6 {ECO:0000255|HAMAP-Rule:MF_03186};	SubName: Full=Uncharacterized protein {ECO:0000313|EnsemblPlants:Solyc08g081960.1.1};	Pyrophosphate-dependent phosphofructo-1-kinase	GO:0005829,cytosol; GO:0003872,6-phosphofructokinase activity; GO:0005524,ATP binding; GO:0046872,metal ion binding; GO:0006002,fructose 6-phosphate metabolic process; GO:0006096,glycolytic process	--
Solyc02g071700.3	4.97	3.03	11.07	0.87	0.62	0.38	330	208	261	32	38	29	10.471	3.388	6.49755e-07	1.58352e-05	up	--	--	K17604 zinc finger SWIM domain-containing protein 3 | (RefSeq) POPTRDRAFT_570489; hypothetical protein (A)	PREDICTED: uncharacterized protein LOC107010054 [Solanum pennellii]	RecName: Full=GDSL esterase/lipase At1g29670; EC=3.1.1.-; AltName: Full=Extracellular lipase At1g29670; Flags: Precursor;	SubName: Full=Uncharacterized protein {ECO:0000313|EnsemblPlants:Solyc02g071700.2.1};	--	GO:0048046,apoplast; GO:0005618,cell wall; GO:0009507,chloroplast; GO:0009534,chloroplast thylakoid; GO:0016788,hydrolase activity, acting on ester bonds; GO:0016042,lipid catabolic process	GDSL-like Lipase/Acylhydrolase
Solyc06g007180.3	48.82	61.28	17.95	4	6.41	2.02	3025	3923	395	138	366	145	10.228	3.354	1.62866e-07	4.74023e-06	up	--	--	K01953 asparagine synthase (glutamine-hydrolysing) [EC:6.3.5.4] | (RefSeq) LEAS1, AS1; asparagine synthetase 1 (A)	asparagine synthetase [Solanum lycopersicum]	RecName: Full=Asparagine synthetase [glutamine-hydrolyzing]; EC=6.3.5.4; AltName: Full=Glutamine-dependent asparagine synthetase;	SubName: Full=Uncharacterized protein {ECO:0000313|EnsemblPlants:Solyc06g007180.2.1};	Asparagine synthase (glutamine-hydrolyzing)	GO:0004066,asparagine synthase (glutamine-hydrolyzing) activity; GO:0005524,ATP binding; GO:0006541,glutamine metabolic process; GO:0070981,L-asparagine biosynthetic process	Aluminium induced protein
Solyc01g105190.3	0.65	0.74	0.45	0.06	0.09	0.04	77	91	19	4	10	5	10.171	3.346	6.1111e-11	3.75731e-09	up	--	--	--	PREDICTED: protein DA1-related 1 isoform X1 [Solanum lycopersicum]	--	SubName: Full=protein DA1-related 1-like isoform X2 {ECO:0000313|RefSeq:XP_016539236.1};	--	--	--
Solyc11g005150.2	17.44	23.78	13.01	0.97	3.5	0.93	649	914	172	20	120	40	10.143	3.342	1.27313e-07	3.82091e-06	up	--	--	K13420 LRR receptor-like serine/threonine-protein kinase FLS2 [EC:2.7.11.1] | (RefSeq) probable LRR receptor-like serine/threonine-protein kinase At3g47570 isoform X1 (A)	PREDICTED: leucine-rich repeat extensin-like protein 6 [Solanum pennellii]	RecName: Full=Leucine-rich repeat extensin-like protein 1; Short=AtLRX1; Short=LRR/EXTENSIN1; AltName: Full=Cell wall hydroxyproline-rich glycoprotein; Flags: Precursor;	SubName: Full=Uncharacterized protein {ECO:0000313|EnsemblPlants:PGSC0003DMT400015439};	--	GO:0005576,extracellular region; GO:0009505,plant-type cell wall; GO:0009506,plasmodesma; GO:0005199,structural constituent of cell wall; GO:0000904,cell morphogenesis involved in differentiation; GO:0071555,cell wall organization; GO:0010054,trichoblast differentiation; GO:0009826,unidimensional cell growth	Leucine rich repeat N-terminal domain
Solyc01g067620.3	0.5	0.7	0.8	0.06	0.12	0.03	28	41	16	2	6	2	9.702	3.278	2.63901e-06	5.49762e-05	up	--	--	K05658 ATP-binding cassette, subfamily B (MDR/TAP), member 1 [EC:7.6.2.2] | (RefSeq) uncharacterized protein LOC111781709 (A)	PREDICTED: protein SRG1 [Solanum lycopersicum]	RecName: Full=Protein SRG1; Short=AtSRG1; AltName: Full=Protein SENESCENCE-RELATED GENE 1;	SubName: Full=Uncharacterized protein {ECO:0000313|EnsemblPlants:Solyc01g067620.2.1};	Iron/ascorbate family oxidoreductases	GO:0046872,metal ion binding; GO:0016682,oxidoreductase activity, acting on diphenols and related substances as donors, oxygen as acceptor; GO:0010150,leaf senescence	2OG-Fe(II) oxygenase superfamily
Solyc12g006730.1	7.07	3.98	4.63	0.3	0.89	0.43	43	25	10	1	5	3	9.614	3.265	1.20322e-05	0.000209997	up	--	--	--	--	--	SubName: Full=Uncharacterized protein {ECO:0000313|EnsemblPlants:Solyc12g006730.1.1};	--	--	--
Solyc01g079830.3	0.61	0.55	0.46	0	0.09	0.07	15	14	4	0	2	2	9.337	3.223	0.00312708	0.0230604	up	--	--	--	PREDICTED: uncharacterized protein LOC101251812 [Solanum lycopersicum]	--	SubName: Full=Uncharacterized protein {ECO:0000313|EnsemblPlants:Solyc01g079830.2.1};	--	--	--
Solyc12g009730.2	0.4	0.48	0.08	0.02	0.06	0.02	30	37	2	1	4	2	9.321	3.221	0.000485963	0.00512783	up	--	--	K19613 leucine-rich repeat protein SHOC2 | (RefSeq) receptor-like protein 12 (A)	PREDICTED: receptor-like protein 12 [Solanum pennellii]	RecName: Full=Receptor like protein 6 {ECO:0000303|PubMed:18434605}; Short=AtRLP6 {ECO:0000303|PubMed:18434605}; Flags: Precursor;	SubName: Full=Uncharacterized protein {ECO:0000313|EnsemblPlants:Solyc12g009730.1.1};	FOG: Leucine rich repeat	GO:0016021,integral component of membrane; GO:0016020,membrane	Leucine-rich repeat
Solyc09g005180.3	1.7	2.27	0.75	0.2	0.25	0.08	90	124	14	6	12	5	9.319	3.22	5.55351e-09	2.24673e-07	up	--	--	--	PREDICTED: probable L-gulonolactone oxidase 6 [Solanum lycopersicum]	RecName: Full=Probable L-gulonolactone oxidase 6 {ECO:0000303|PubMed:20622436}; Short=AtGulLO6 {ECO:0000303|PubMed:20622436}; EC=1.1.3.8 {ECO:0000305}; Flags: Precursor;	SubName: Full=Uncharacterized protein {ECO:0000313|EnsemblPlants:Solyc09g005180.2.1};	D-arabinono-1, 4-lactone oxidase	GO:0016020,membrane; GO:0003885,D-arabinono-1,4-lactone oxidase activity; GO:0050660,flavin adenine dinucleotide binding; GO:0050105,L-gulonolactone oxidase activity; GO:0019853,L-ascorbic acid biosynthetic process	D-arabinono-1,4-lactone oxidase
Solyc12g094700.2	0.39	1.01	0.84	0.22	0.07	0	13	35	10	4	2	0	9.3	3.217	0.000803844	0.00777884	up	--	--	K16290 xylem cysteine proteinase [EC:3.4.22.-] | (RefSeq) cysteine protease XCP1-like (A)	PREDICTED: cysteine protease XCP1-like [Solanum lycopersicum]	RecName: Full=Cysteine protease XCP1 {ECO:0000305}; EC=3.4.22.-; AltName: Full=Xylem cysteine peptidase 1 {ECO:0000303|PubMed:10889267}; Short=AtXCP1 {ECO:0000303|PubMed:10889267}; Flags: Precursor;	SubName: Full=Uncharacterized protein {ECO:0000313|EnsemblPlants:Solyc12g094700.1.1};	Cysteine proteinase Cathepsin L	GO:0005615,extracellular space; GO:0005764,lysosome; GO:0005634,nucleus; GO:0000325,plant-type vacuole; GO:0005886,plasma membrane; GO:0004197,cysteine-type endopeptidase activity; GO:0010623,programmed cell death involved in cell development; GO:0051603,proteolysis involved in cellular protein catabolic process	Peptidase C1-like family
Solyc07g041740.1	2.65	2.18	2.98	0	0.29	0.46	20	17	8	0	2	4	9.218	3.205	0.000491173	0.00517471	up	--	--	K05605 3-hydroxyisobutyryl-CoA hydrolase [EC:3.1.2.4] | (RefSeq) 3-hydroxyisobutyryl-CoA hydrolase-like protein 5 (A)	hypothetical protein CQW23_01621 [Capsicum baccatum]	--	SubName: Full=Uncharacterized protein {ECO:0000313|EnsemblPlants:Solyc07g041740.1.1};	--	--	RNase H
Solyc02g086300.3	5.8	4.07	3.46	0.53	0.45	0.51	236	171	50	12	17	24	9.148	3.193	1.20163e-20	3.68282e-18	up	--	--	--	PREDICTED: uncharacterized protein LOC101261981 [Solanum lycopersicum]	RecName: Full=Putative glutamine amidotransferase GAT1_2.1 {ECO:0000305}; EC=2.4.2.- {ECO:0000305}; AltName: Full=Class I glutamine amidotransferase {ECO:0000303|PubMed:22885937}; AltName: Full=GAT1_2 domain-containing protein 1 {ECO:0000305};	SubName: Full=Uncharacterized protein {ECO:0000313|EnsemblPlants:Solyc02g086300.2.1};	--	GO:0016787,hydrolase activity; GO:0016740,transferase activity; GO:0006541,glutamine metabolic process; GO:2000032,regulation of secondary shoot formation	Glutamine amidotransferase class-I
Solyc06g073080.3	2.13	1.43	0.51	0.05	0.11	0.27	82	57	7	1	4	12	9.079	3.182	4.95919e-06	9.62711e-05	up	--	--	K00475 naringenin 3-dioxygenase [EC:1.14.11.9] | (RefSeq) naringenin,2-oxoglutarate 3-dioxygenase (A)	PREDICTED: protein DOWNY MILDEW RESISTANCE 6-like isoform X1 [Solanum lycopersicum]	RecName: Full=Protein DOWNY MILDEW RESISTANCE 6 {ECO:0000303|PubMed:15986928}; Short=AtDMR6 {ECO:0000303|PubMed:15986928}; EC=1.14.11.- {ECO:0000255|PROSITE-ProRule:PRU00805}; AltName: Full=2-oxoglutarate (2OG)-Fe(II) oxygenase-like protein DMR6 {ECO:0000303|PubMed:18248595}; AltName: Full=Salicylate 3-hydroxylase DMR6 {ECO:0000305}; Short=S3H DMR6 {ECO:0000305}; Short=SA 3-hydroxylase DMR6 {ECO:…	SubName: Full=Uncharacterized protein {ECO:0000313|EnsemblPlants:PGSC0003DMT400069218};	Iron/ascorbate family oxidoreductases	GO:0033759,flavone synthase activity; GO:0046872,metal ion binding; GO:0034785,salicylate 5-hydroxylase activity; GO:0042742,defense response to bacterium; GO:0002229,defense response to oomycetes; GO:0009813,flavonoid biosynthetic process; GO:0010150,leaf senescence; GO:0009617,response to bacterium; GO:0009620,response to fungus; GO:0002239,response to oomycetes; GO:0009751,response to salicyli…	non-haem dioxygenase in morphine synthesis N-terminal
Solyc09g089780.3	3.8	6.31	3.93	0.3	0.16	1.09	204	350	75	9	8	68	8.957	3.163	4.64319e-05	0.000694178	up	--	--	K13229 2,4-dihydroxy-1,4-benzoxazin-3-one-glucoside dioxygenase [EC:1.14.11.59] | (RefSeq) LOC109766943; DIBOA-glucoside dioxygenase BX6-like (A)	PREDICTED: deacetoxyvindoline 4-hydroxylase [Solanum lycopersicum]	RecName: Full=Deacetoxyvindoline 4-hydroxylase {ECO:0000303|PubMed:9290645}; EC=1.14.11.20 {ECO:0000269|PubMed:8449913, ECO:0000269|PubMed:9290645};	SubName: Full=Uncharacterized protein {ECO:0000313|EnsemblPlants:Solyc09g089780.2.1};	Iron/ascorbate family oxidoreductases	GO:0005737,cytoplasm; GO:0005634,nucleus; GO:0050590,desacetoxyvindoline 4-hydroxylase activity; GO:0031418,L-ascorbic acid binding; GO:0046872,metal ion binding; GO:0009820,alkaloid metabolic process	non-haem dioxygenase in morphine synthesis N-terminal
Solyc09g008430.3	4.67	4.52	1.35	0.45	0.55	0.22	166	166	17	9	18	9	8.919	3.157	6.80885e-10	3.33485e-08	up	--	--	K10144 RING finger and CHY zinc finger domain-containing protein 1 [EC:2.3.2.27] | (RefSeq) RING finger and CHY zinc finger domain-containing protein (A)	PREDICTED: E3 ubiquitin-protein ligase MIEL1-like isoform X2 [Nicotiana tabacum]	RecName: Full=E3 ubiquitin-protein ligase RZFP34 {ECO:0000305}; EC=2.3.2.27 {ECO:0000269|PubMed:26508764}; AltName: Full=CHY zinc-finger and RING protein 1 {ECO:0000303|PubMed:26508764}; AltName: Full=RING zinc-finger protein 34 {ECO:0000305}; AltName: Full=RZFP34 protein homolog {ECO:0000303|PubMed:25002225}; Short=AtRZPF34 {ECO:0000303|PubMed:25002225};	SubName: Full=Uncharacterized protein {ECO:0000313|EnsemblPlants:Solyc09g008430.2.1};	Zn-finger protein	GO:0005783,endoplasmic reticulum; GO:0005634,nucleus; GO:0016740,transferase activity; GO:0008270,zinc ion binding; GO:0016567,protein ubiquitination; GO:1902456,regulation of stomatal opening	RING/Ubox like zinc-binding domain
Solyc09g072725.1	3.52	2.57	4.67	0	0.59	0.67	123	93	58	0	19	27	8.702	3.121	0.00287018	0.0215349	up	--	--	K10398 kinesin family member 11 | (RefSeq) hypothetical protein (A)	PREDICTED: zinc finger BED domain-containing protein RICESLEEPER 2-like [Solanum pennellii]	RecName: Full=Zinc finger BED domain-containing protein RICESLEEPER 2; AltName: Full=Transposase-like protein RICESLEEPER 2;	SubName: Full=Uncharacterized protein {ECO:0000313|EnsemblPlants:PGSC0003DMT400045103};	Tam3-transposase (Ac family)	GO:0005634,nucleus; GO:0003700,DNA-binding transcription factor activity; GO:0046872,metal ion binding; GO:0046983,protein dimerization activity; GO:0000977,RNA polymerase II regulatory region sequence-specific DNA binding; GO:0009791,post-embryonic development; GO:0006357,regulation of transcription by RNA polymerase II; GO:0006351,transcription, DNA-templated	Domain of unknown function (DUF4413)
Solyc02g079460.2	0.1	0.21	0.14	0	0.03	0.02	8	18	4	0	2	2	8.553	3.096	0.0064504	0.0405843	up	--	--	K22395 cinnamyl-alcohol dehydrogenase [EC:1.1.1.195] | (RefSeq) tetrahydrocannabinolic acid synthase-like (A)	PREDICTED: tetrahydrocannabinolic acid synthase-like [Solanum lycopersicum]	RecName: Full=Berberine bridge enzyme-like 22 {ECO:0000303|PubMed:26037923}; Short=AtBBE-like 22 {ECO:0000303|PubMed:26037923}; EC=1.1.1.- {ECO:0000250|UniProtKB:O64743}; Flags: Precursor;	SubName: Full=Uncharacterized protein {ECO:0000313|EnsemblPlants:Solyc02g079460.1.1};	--	GO:0005829,cytosol; GO:0005576,extracellular region; GO:0009505,plant-type cell wall; GO:0050660,flavin adenine dinucleotide binding; GO:0016614,oxidoreductase activity, acting on CH-OH group of donors; GO:0009753,response to jasmonic acid	Berberine and berberine like
Solyc06g035940.3	0.62	0.78	0.26	0.05	0.1	0.05	41	53	6	2	6	4	8.263	3.047	1.20191e-05	0.000209951	up	--	--	K09338 homeobox-leucine zipper protein | (RefSeq) homeobox-leucine zipper protein HDG1 (A)	PREDICTED: homeobox-leucine zipper protein HDG1 isoform X1 [Solanum lycopersicum]	RecName: Full=Homeobox-leucine zipper protein ANTHOCYANINLESS 2; AltName: Full=HD-ZIP protein ANL2; AltName: Full=Homeodomain protein AHDP; AltName: Full=Homeodomain transcription factor ANL2;	SubName: Full=Uncharacterized protein {ECO:0000313|EnsemblPlants:Solyc06g035940.2.1};	--	GO:0005634,nucleus; GO:0003700,DNA-binding transcription factor activity; GO:0008289,lipid binding; GO:0043565,sequence-specific DNA binding; GO:0043481,anthocyanin accumulation in tissues in response to UV light; GO:0042335,cuticle development; GO:0009827,plant-type cell wall modification; GO:0048364,root development; GO:0048765,root hair cell differentiation; GO:0006351,transcription, DNA-templ…	Homeobox KN domain
Solyc03g083690.1	7.93	4.33	3.25	1.55	0.63	0	55	31	8	6	4	0	8.038	3.007	0.000430018	0.00465405	up	--	--	--	--	--	SubName: Full=Uncharacterized protein {ECO:0000313|EnsemblPlants:Solyc03g083690.1.1};	--	--	--
Solyc10g055740.2	2.23	4.67	1.86	0.16	0.3	0.61	98	212	29	4	12	31	7.888	2.98	8.85866e-10	4.23624e-08	up	--	--	K14209 solute carrier family 36 (proton-coupled amino acid transporter) | (RefSeq) lysine histidine transporter-like 8 (A)	PREDICTED: lysine histidine transporter-like 8 [Solanum lycopersicum]	RecName: Full=Lysine histidine transporter-like 8; AltName: Full=Amino acid transporter-like protein 1;	SubName: Full=Uncharacterized protein {ECO:0000313|EnsemblPlants:Solyc10g055740.1.1};	Amino acid transporters	GO:0016021,integral component of membrane; GO:0005886,plasma membrane; GO:0015171,amino acid transmembrane transporter activity; GO:0003333,amino acid transmembrane transport	Transmembrane amino acid transporter protein
Solyc10g080460.2	1.08	1.87	0.71	0.34	0.07	0.11	34	61	8	6	2	4	7.848	2.972	3.52704e-05	0.000543373	up	--	--	K12741 heterogeneous nuclear ribonucleoprotein A1/A3 | (RefSeq) RNA-binding protein Musashi homolog 2 (A)	PREDICTED: uncharacterized protein LOC101261766 [Solanum lycopersicum]	RecName: Full=Myb family transcription factor PHL5 {ECO:0000305}; AltName: Full=Protein PHR1-LIKE 5 {ECO:0000305};	SubName: Full=Uncharacterized protein {ECO:0000313|EnsemblPlants:Solyc10g080460.1.1};	--	GO:0005634,nucleus; GO:0003677,DNA binding; GO:0003700,DNA-binding transcription factor activity; GO:0006355,regulation of transcription, DNA-templated; GO:0006351,transcription, DNA-templated	Myb-like DNA-binding domain
Solyc07g052135.1	0.79	1.17	0.8	0.11	0.14	0.11	25	38	9	2	4	4	7.763	2.957	2.80442e-05	0.00044215	up	--	--	K15803 (-)-germacrene D synthase [EC:4.2.3.75] | (RefSeq) (-)-germacrene D synthase (A)	PREDICTED: (-)-germacrene D synthase [Solanum lycopersicum]	RecName: Full=Sesquiterpene synthase; Short=SaSesquiTPS1; EC=4.2.3.-;	SubName: Full=Uncharacterized protein {ECO:0000313|EnsemblPlants:Solyc07g052140.2.1};	--	GO:0000287,magnesium ion binding; GO:0010334,sesquiterpene synthase activity; GO:0033383,geranyl diphosphate metabolic process	Terpene synthase family, metal binding domain
Solyc12g062200.1	37.82	36.12	37.6	4.03	6.37	4.64	303	299	107	18	47	43	7.399	2.887	2.95785e-32	3.73946e-29	up	--	--	--	--	--	SubName: Full=Uncharacterized protein {ECO:0000313|EnsemblPlants:Solyc12g062200.1.1};	--	--	--
Solyc09g098510.3	76.69	100.38	72.14	12.04	17.1	5.01	2367	3201	791	207	486	179	7.313	2.87	8.20013e-09	3.23337e-07	up	--	--	--	Extensin-3 [Capsicum annuum]	--	SubName: Full=Uncharacterized protein {ECO:0000313|EnsemblPlants:Solyc09g098510.2.1};	--	--	Extensin-like region
Solyc03g020010.1	0.5	1.22	1.24	0	0.21	0.16	8	20	7	0	3	3	7.245	2.857	0.00441483	0.030038	up	--	--	--	miraculin precursor [Solanum lycopersicum]	RecName: Full=Kunitz trypsin inhibitor 2 {ECO:0000305}; Short=AtKTI2 {ECO:0000305}; Flags: Precursor;	SubName: Full=Lemir {ECO:0000313|EMBL:AAC63057.1, ECO:0000313|EnsemblPlants:Solyc03g020010.1.1};	--	GO:0048046,apoplast; GO:0005618,cell wall; GO:0004866,endopeptidase inhibitor activity	Trypsin and protease inhibitor
Solyc10g055820.2	7.5	13.87	6.35	2.18	1.09	0.7	389	743	117	63	52	42	7.04	2.816	2.66506e-13	2.55492e-11	up	--	--	K01183 chitinase [EC:3.2.1.14] | (RefSeq) endochitinase 3-like (A)	PREDICTED: endochitinase 3-like [Solanum lycopersicum]	RecName: Full=Basic 30 kDa endochitinase; EC=3.2.1.14; Flags: Precursor;	SubName: Full=Uncharacterized protein {ECO:0000313|EnsemblPlants:Solyc10g055820.1.1};	Predicted chitinase	GO:0005618,cell wall; GO:0005576,extracellular region; GO:0005773,vacuole; GO:0008061,chitin binding; GO:0004568,chitinase activity; GO:0016998,cell wall macromolecule catabolic process; GO:0006032,chitin catabolic process; GO:0006952,defense response; GO:0000272,polysaccharide catabolic process	Chitin recognition protein
Solyc03g118190.3	0.63	0.51	1.19	0	0.11	0.18	12	10	8	0	2	4	6.86	2.778	0.00659896	0.0413263	up	--	--	K12900 FUS-interacting serine-arginine-rich protein 1 | (RefSeq) serine/arginine-rich SC35-like splicing factor SCL30A (A)	PREDICTED: ethylene-responsive transcription factor ERF114 [Solanum lycopersicum]	RecName: Full=Ethylene-responsive transcription factor ERF114 {ECO:0000303|PubMed:16407444}; AltName: Full=ERF bud enhancer {ECO:0000303|PubMed:23616605};	SubName: Full=Uncharacterized protein {ECO:0000313|EnsemblPlants:Solyc03g118190.2.1};	--	GO:0005634,nucleus; GO:0003700,DNA-binding transcription factor activity; GO:0043565,sequence-specific DNA binding; GO:0050832,defense response to fungus; GO:0009873,ethylene-activated signaling pathway; GO:0007275,multicellular organism development; GO:0006351,transcription, DNA-templated	AP2 domain
Solyc03g093930.3	0.28	2.02	0.78	0	0.1	0.32	6	45	6	0	2	8	6.706	2.745	0.00763536	0.0463808	up	--	--	K09422 transcription factor MYB, plant | (RefSeq) transcription factor WER-like (A)	PREDICTED: transcription factor WER-like [Solanum lycopersicum]	RecName: Full=Transcription factor MYB14 {ECO:0000303|PubMed:9839469}; AltName: Full=Myb-related protein 14 {ECO:0000303|PubMed:9839469}; Short=AtMYB14 {ECO:0000303|PubMed:9839469}; Short=MYB14At {ECO:0000303|PubMed:9839469};	SubName: Full=Uncharacterized protein {ECO:0000313|EnsemblPlants:Solyc03g093930.2.1};	Transcription factor, Myb superfamily	GO:0005634,nucleus; GO:0003700,DNA-binding transcription factor activity; GO:0000981,DNA-binding transcription factor activity, RNA polymerase II-specific; GO:0043565,sequence-specific DNA binding; GO:0001135,RNA polymerase II transcription regulator recruiting activity; GO:0044212,transcription regulatory region DNA binding; GO:0030154,cell differentiation; GO:0045893,positive regulation of tran…	Myb-like DNA-binding domain
Solyc03g119180.1	7.79	15.25	7.31	3.73	0.38	0.9	45	91	15	12	2	6	6.527	2.706	8.33914e-05	0.0011444	up	--	--	--	hypothetical protein A4A49_27854 [Nicotiana attenuata]	--	SubName: Full=Uncharacterized protein {ECO:0000313|EnsemblPlants:Solyc03g119180.1.1};	--	--	--
Solyc11g069250.2	0.93	0.38	0.44	0.14	0.08	0.07	24	10	4	2	2	2	6.509	2.702	0.00538908	0.0351987	up	--	--	K19519 transforming growth factor-beta-induced protein | (RefSeq) fasciclin-like arabinogalactan protein 12 (A)	PREDICTED: fasciclin-like arabinogalactan protein 11 [Solanum lycopersicum]	RecName: Full=Fasciclin-like arabinogalactan protein 11; Flags: Precursor;	SubName: Full=Uncharacterized protein {ECO:0000313|EnsemblPlants:Solyc11g069250.1.1};	--	GO:0031225,anchored component of membrane; GO:0005886,plasma membrane; GO:0009834,plant-type secondary cell wall biogenesis	ABC-2 family transporter protein
Solyc06g070960.2	0.46	0.53	0.3	0.09	0.1	0.02	52	62	12	6	11	2	6.37	2.671	2.28612e-05	0.00037084	up	--	--	K05643 ATP-binding cassette, subfamily A (ABC1), member 3 | (RefSeq) ABC-2 type transport system, ATP-binding protein (A)	PREDICTED: ABC transporter A family member 11-like [Solanum lycopersicum]	RecName: Full=ABC transporter A family member 2; Short=ABC transporter ABCA.2; Short=AtABCA2; AltName: Full=ABC2 homolog 1;	SubName: Full=Uncharacterized protein {ECO:0000313|EnsemblPlants:Solyc06g070960.1.1};	Lipid exporter ABCA1 and related proteins, ABC superfamily	GO:0016021,integral component of membrane; GO:0043231,intracellular membrane-bounded organelle; GO:0005524,ATP binding; GO:0042626,ATPase activity, coupled to transmembrane movement of substances; GO:0005215,transporter activity; GO:0006869,lipid transport	IstB-like ATP binding protein
Solyc05g015700.1	2.6	3.95	6.26	0	1.21	0.64	14	22	12	0	6	4	6.343	2.665	0.00164375	0.0137453	up	--	--	--	PREDICTED: uncharacterized protein LOC101249266 [Solanum lycopersicum]	--	SubName: Full=Uncharacterized protein {ECO:0000313|EnsemblPlants:Solyc05g015700.1.1};	--	--	Protein of unknown function (DUF3339)
Solyc07g043200.2	0.38	0.45	0.44	0.08	0.05	0.08	17	21	7	2	2	4	6.274	2.649	0.00117519	0.0105699	up	--	--	K14709 solute carrier family 39 (zinc transporter), member 1/2/3 | (RefSeq) zinc transporter 5-like (A)	PREDICTED: zinc transporter 5-like [Solanum lycopersicum]	RecName: Full=Zinc transporter 5; AltName: Full=ZRT/IRT-like protein 5; Flags: Precursor;	SubName: Full=Uncharacterized protein {ECO:0000313|EnsemblPlants:Solyc07g043200.1.1};	Fe2+/Zn2+ regulated transporter	GO:0016021,integral component of membrane; GO:0005886,plasma membrane; GO:0005385,zinc ion transmembrane transporter activity; GO:0071577,zinc ion transmembrane transport	ZIP Zinc transporter
Solyc01g059965.1	3.48	4.34	1.66	0.45	0.67	0.44	124	160	21	9	22	18	6.195	2.631	4.79063e-10	2.42262e-08	up	--	--	K19891 glucan endo-1,3-beta-glucosidase 1/2/3 [EC:3.2.1.39] | (RefSeq) glucan endo-1,3-beta-glucosidase 3 isoform X2 (A)	PREDICTED: glucan endo-1,3-beta-glucosidase B [Solanum pennellii]	RecName: Full=Glucan endo-1,3-beta-glucosidase B; EC=3.2.1.39; AltName: Full=(1->3)-beta-glucan endohydrolase B; Short=(1->3)-beta-glucanase B; AltName: Full=Basic beta-1,3-glucanase; AltName: Full=Beta-1,3-endoglucanase B; Flags: Precursor;	SubName: Full=Beta-1,3-glucanase 22 {ECO:0000313|EMBL:AFU52655.1};	--	GO:0046658,anchored component of plasma membrane; GO:0005773,vacuole; GO:0042973,glucan endo-1,3-beta-D-glucosidase activity; GO:0004553,hydrolase activity, hydrolyzing O-glycosyl compounds; GO:0030247,polysaccharide binding; GO:0005975,carbohydrate metabolic process; GO:0006952,defense response	Glycosyl hydrolases family 17
Solyc06g076330.3	0.23	0.2	0.34	0.04	0.02	0.06	23	20	12	2	2	7	6.189	2.63	0.000457397	0.00488244	up	--	--	K05909 laccase [EC:1.10.3.2] | (RefSeq) laccase-2-like (A)	PREDICTED: laccase-2-like [Solanum lycopersicum]	RecName: Full=Laccase-2; EC=1.10.3.2; AltName: Full=Benzenediol:oxygen oxidoreductase 2; AltName: Full=Diphenol oxidase 2; AltName: Full=Urishiol oxidase 2; Flags: Precursor;	RecName: Full=Laccase {ECO:0000256|RuleBase:RU361119}; EC=1.10.3.2 {ECO:0000256|RuleBase:RU361119}; AltName: Full=Benzenediol:oxygen oxidoreductase {ECO:0000256|RuleBase:RU361119}; AltName: Full=Diphenol oxidase {ECO:0000256|RuleBase:RU361119}; AltName: Full=Urishiol oxidase {ECO:0000256|RuleBase:RU361119};	Multicopper oxidases	GO:0048046,apoplast; GO:0005507,copper ion binding; GO:0052716,hydroquinone:oxygen oxidoreductase activity; GO:0016722,oxidoreductase activity, oxidizing metal ions; GO:0046274,lignin catabolic process; GO:0009414,response to water deprivation	Multicopper oxidase
Solyc06g048870.2	1.79	1.89	0.88	0.53	0.08	0.17	97	106	17	16	4	11	6.178	2.627	7.27208e-06	0.000134954	up	--	--	K19613 leucine-rich repeat protein SHOC2 | (RefSeq) uncharacterized protein LOC111313103 isoform X1 (A)	PREDICTED: WRKY transcription factor 55 [Solanum lycopersicum]	RecName: Full=WRKY transcription factor 55; AltName: Full=WRKY DNA-binding protein 55;	SubName: Full=Uncharacterized protein {ECO:0000313|EnsemblPlants:PGSC0003DMT400022638};	--	GO:0005634,nucleus; GO:0003700,DNA-binding transcription factor activity; GO:0043565,sequence-specific DNA binding; GO:0006351,transcription, DNA-templated	WRKY DNA -binding domain
Solyc12g014590.2	0.92	1.08	0.43	0	0.25	0.13	24	29	4	0	6	4	6.096	2.608	0.00231297	0.0181564	up	--	--	K06911 uncharacterized protein | (RefSeq) pirin-like protein At1g50590 (A)	PREDICTED: pirin-like protein At1g50590 [Solanum lycopersicum]	RecName: Full=Pirin-like protein At1g50590;	SubName: Full=Uncharacterized protein {ECO:0000313|EnsemblPlants:PGSC0003DMT400033425};	--	GO:0005634,nucleus	Protein of unknown function (DUF861)
Solyc06g033860.2	5.24	4.53	2.43	0.5	0.61	0.9	261	233	43	14	28	52	6.032	2.593	5.25324e-14	5.96981e-12	up	--	--	K00261 glutamate dehydrogenase (NAD(P)+) [EC:1.4.1.3] | (RefSeq) glutamate dehydrogenase A-like (A)	PREDICTED: glutamate dehydrogenase A-like [Solanum lycopersicum]	RecName: Full=Glutamate dehydrogenase A; Short=GDH A; EC=1.4.1.3;	RecName: Full=Glutamate dehydrogenase {ECO:0000256|PIRNR:PIRNR000185};	Glutamate/leucine/phenylalanine/valine dehydrogenases	GO:0004353,glutamate dehydrogenase [NAD(P)+] activity; GO:0006520,cellular amino acid metabolic process	Glu/Leu/Phe/Val dehydrogenase, dimerisation domain
Solyc04g064880.3	0.42	1.31	1.18	0.19	0.11	0.18	8	26	8	2	2	4	6.029	2.592	0.00352702	0.025219	up	--	--	--	PREDICTED: pathogen-related protein [Solanum lycopersicum]	RecName: Full=Pathogen-related protein;	SubName: Full=Uncharacterized protein {ECO:0000313|EnsemblPlants:Solyc04g064880.2.1};	--	GO:0006952,defense response; GO:0009607,response to biotic stimulus	--
Solyc04g011790.1	1.39	7.08	4.26	1.81	0.27	0.22	11	58	12	8	2	2	5.946	2.572	0.0037985	0.0267628	up	--	--	K03676 glutaredoxin 3 | (RefSeq) monothiol glutaredoxin-S1-like (A)	PREDICTED: monothiol glutaredoxin-S1-like [Solanum lycopersicum]	RecName: Full=Monothiol glutaredoxin-S1; Short=AtGrxS1; AltName: Full=Protein ROXY 16;	SubName: Full=Uncharacterized protein {ECO:0000313|EnsemblPlants:Solyc04g011790.1.1};	Glutaredoxin and related proteins	GO:0005737,cytoplasm; GO:0051537,2 iron, 2 sulfur cluster binding; GO:0009055,electron transfer activity; GO:0046872,metal ion binding; GO:0015035,protein disulfide oxidoreductase activity; GO:0045454,cell redox homeostasis	Glutaredoxin
Solyc12g009700.2	4.4	3.43	2.82	0.69	0.8	0.4	114	92	26	10	19	12	5.88	2.556	7.70047e-10	3.73538e-08	up	--	--	--	PREDICTED: synaptotagmin-5-like [Solanum lycopersicum]	RecName: Full=Synaptotagmin-5; AltName: Full=NTMC2T2.1; AltName: Full=Synaptotagmin E;	SubName: Full=Uncharacterized protein {ECO:0000313|EnsemblPlants:Solyc12g009700.1.1};	Ca2+-dependent lipid-binding protein CLB1/vesicle protein vp115/Granuphilin A, contains C2 domain	GO:0012505,endomembrane system; GO:0005783,endoplasmic reticulum; GO:0016021,integral component of membrane; GO:0005886,plasma membrane; GO:0009506,plasmodesma; GO:0008289,lipid binding; GO:0046872,metal ion binding; GO:0006869,lipid transport	Synaptotagmin-like mitochondrial-lipid-binding domain
Solyc07g005110.3	2.26	3.28	1.83	0.39	0.53	0.37	208	312	60	20	45	39	5.806	2.537	9.7384e-18	1.98978e-15	up	--	--	K01183 chitinase [EC:3.2.1.14] | (RefSeq) L-type lectin-domain containing receptor kinase IX.1-like (A)	PREDICTED: G-type lectin S-receptor-like serine/threonine-protein kinase At1g11410 isoform X1 [Solanum lycopersicum]	RecName: Full=G-type lectin S-receptor-like serine/threonine-protein kinase At1g67520; EC=2.7.11.1; Flags: Precursor;	SubName: Full=Uncharacterized protein {ECO:0000313|EnsemblPlants:Solyc07g005110.2.1};	--	GO:0016021,integral component of membrane; GO:0005886,plasma membrane; GO:0005524,ATP binding; GO:0005516,calmodulin binding; GO:0030246,carbohydrate binding; GO:0004674,protein serine/threonine kinase activity; GO:0006468,protein phosphorylation	Protein kinase domain
Solyc02g067600.1	4.33	4.07	2.03	1.3	0.52	0.21	36	35	6	6	4	2	5.784	2.532	0.000777349	0.007567	up	--	--	--	PREDICTED: neurofilament medium polypeptide [Solanum tuberosum]	--	SubName: Full=Uncharacterized protein {ECO:0000313|EnsemblPlants:Solyc02g067600.1.1};	--	--	--
Solyc10g006920.3	0.49	0.54	0.25	0.08	0.1	0.06	22	25	4	2	4	3	5.732	2.519	0.00190918	0.0155221	up	--	--	--	PREDICTED: CBS domain-containing protein CBSX5 [Solanum lycopersicum]	RecName: Full=CBS domain-containing protein CBSX5;	SubName: Full=Uncharacterized protein {ECO:0000313|EnsemblPlants:Solyc10g006920.2.1};	--	--	CBS domain
Solyc08g080620.2	184.88	166.99	117.12	30.15	36.47	16.08	8744	8160	1968	794	1589	880	5.672	2.504	6.36155e-11	3.88766e-09	up	--	--	K04733 interleukin-1 receptor-associated kinase 4 [EC:2.7.11.1] | (RefSeq) LOC109742393; G-type lectin S-receptor-like serine/threonine-protein kinase At1g34300 (A)	unnamed protein product [Coffea canephora]	RecName: Full=Osmotin-like protein OSML13; AltName: Full=PA13; Flags: Precursor;	SubName: Full=Uncharacterized protein {ECO:0000313|EMBL:CDP16244.1};	--	--	Beta-1,3-glucanase
Solyc12g006760.1	65.06	43.62	49.98	12.59	10.69	5.67	436	302	119	47	66	44	5.63	2.493	6.57333e-16	1.03074e-13	up	--	--	--	--	--	SubName: Full=Uncharacterized protein {ECO:0000313|EnsemblPlants:Solyc12g006760.1.1};	--	--	--
Solyc04g054445.1	0.45	0.49	0.11	0.11	0.08	0.02	23	26	2	3	4	1	5.621	2.491	0.00792106	0.0475452	up	--	--	K19613 leucine-rich repeat protein SHOC2 | (RefSeq) receptor-like protein 12 (A)	PREDICTED: receptor like protein 30-like [Solanum lycopersicum]	RecName: Full=Receptor-like protein Cf-9 homolog {ECO:0000305}; Flags: Precursor;	SubName: Full=Uncharacterized protein {ECO:0000313|EnsemblPlants:Solyc04g054450.1.1};	FOG: Leucine rich repeat	GO:0016021,integral component of membrane; GO:0005886,plasma membrane	Leucine Rich repeat
Solyc02g081180.2	1.2	1.43	1.82	0	0.2	0.52	26	32	14	0	4	13	5.614	2.489	0.000751695	0.00737048	up	--	--	K22383 interferon regulatory factor 2-binding protein | (RefSeq) homeobox even-skipped homolog protein 2 (A)	PREDICTED: uncharacterized protein LOC104645789 [Solanum lycopersicum]	RecName: Full=Probable E3 ubiquitin-protein ligase LUL4; EC=2.3.2.27; AltName: Full=Probable RING-type E3 ubiquitin transferase LUL4 {ECO:0000305}; AltName: Full=Protein LOG2-LIKE UBIQUITIN LIGASE 4; AltName: Full=RING finger protein 208;	SubName: Full=Uncharacterized protein {ECO:0000313|EnsemblPlants:Solyc02g081180.1.1};	--	GO:0046872,metal ion binding; GO:0004842,ubiquitin-protein transferase activity	Ring finger domain
Solyc01g108977.1	1.84	2.24	1.67	0.21	0.32	0.46	31	39	10	2	5	9	5.6	2.485	6.51375e-05	0.000930509	up	--	--	--	PREDICTED: B3 domain-containing protein At5g60140-like [Solanum pennellii]	--	SubName: Full=Uncharacterized protein {ECO:0000313|EnsemblPlants:PGSC0003DMT400066461};	--	--	--
Solyc07g045000.3	0.2	0.38	0.52	0.07	0.1	0.03	11	21	10	2	5	2	5.546	2.472	0.0034685	0.0249328	up	--	--	K06236 collagen, type I, alpha | (RefSeq) hypothetical protein (A)	PREDICTED: uncharacterized protein LOC101246548 isoform X1 [Solanum lycopersicum]	RecName: Full=Putative Myb family transcription factor At1g14600;	SubName: Full=Uncharacterized protein {ECO:0000313|EnsemblPlants:PGSC0003DMT400002410};	--	GO:0005634,nucleus; GO:0003677,DNA binding; GO:0003700,DNA-binding transcription factor activity; GO:0006355,regulation of transcription, DNA-templated; GO:0006351,transcription, DNA-templated	Myb-like DNA-binding domain
Solyc10g045240.2	81.76	98.41	68.7	14.17	17.98	13.41	3678	4574	1098	355	745	698	5.489	2.457	2.02741e-60	1.02526e-56	up	--	--	K22279 vicianin beta-glucosidase [EC:3.2.1.119] | (RefSeq) vicianin hydrolase (A)	PREDICTED: vicianin hydrolase [Solanum lycopersicum]	RecName: Full=Vicianin hydrolase {ECO:0000312|EMBL:ABD03937.1}; Short=VH {ECO:0000303|PubMed:17548373}; EC=3.2.1.119; Flags: Precursor; Fragment;	SubName: Full=Uncharacterized protein {ECO:0000313|EnsemblPlants:Solyc10g045240.1.1};	Beta-glucosidase, lactase phlorizinhydrolase, and related proteins	GO:0004553,hydrolase activity, hydrolyzing O-glycosyl compounds; GO:0050392,vicianin beta-glucosidase activity; GO:0016052,carbohydrate catabolic process	Glycosyl hydrolase family 1
Solyc09g092690.3	0.45	3.68	3.76	0.41	0.44	0.6	43	367	129	22	39	67	5.484	2.455	0.00373221	0.0263692	up	--	--	K09571 FK506-binding protein 4/5 [EC:5.2.1.8] | (RefSeq) peptidyl-prolyl cis-trans isomerase FKBP62-like (A)	PREDICTED: 70 kDa peptidyl-prolyl isomerase [Solanum lycopersicum]	RecName: Full=Peptidyl-prolyl cis-trans isomerase FKBP65; Short=PPIase FKBP65; EC=5.2.1.8; AltName: Full=70 kDa peptidyl-prolyl isomerase; AltName: Full=FK506-binding protein 65; Short=AtFKBP65; AltName: Full=Immunophilin FKBP65; AltName: Full=Peptidyl-prolyl isomerase ROF2; AltName: Full=Protein ROTAMASE FKBP 2; AltName: Full=Rotamase;	RecName: Full=Peptidylprolyl isomerase {ECO:0000256|PROSITE-ProRule:PRU00277}; EC=5.2.1.8 {ECO:0000256|PROSITE-ProRule:PRU00277};	FKBP-type peptidyl-prolyl cis-trans isomerase	GO:0005634,nucleus; GO:0005773,vacuole; GO:0005516,calmodulin binding; GO:0005528,FK506 binding; GO:0003755,peptidyl-prolyl cis-trans isomerase activity; GO:0070370,cellular heat acclimation; GO:0061077,chaperone-mediated protein folding	Tetratricopeptide repeat
Solyc05g008050.2	1.72	1.32	1.15	0.05	0.41	0.28	59	47	14	1	13	11	5.461	2.449	1.55803e-05	0.000264394	up	--	--	K09338 homeobox-leucine zipper protein | (RefSeq) homeobox-leucine zipper protein HOX3 (A)	PREDICTED: homeobox-leucine zipper protein HOX3 [Solanum lycopersicum]	RecName: Full=Homeobox-leucine zipper protein HOX3; AltName: Full=HD-ZIP protein HOX3; AltName: Full=Homeodomain transcription factor HOX3; AltName: Full=OsHox3;	SubName: Full=Uncharacterized protein {ECO:0000313|EnsemblPlants:Solyc05g008050.1.1};	Transcription factor HEX, contains HOX and HALZ domains	GO:0005634,nucleus; GO:0003700,DNA-binding transcription factor activity; GO:0043565,sequence-specific DNA binding; GO:0006351,transcription, DNA-templated	Homeodomain leucine-zipper encoding, Homez
Solyc07g044910.1	42.69	34.31	30.22	11.21	7.86	1.29	171	142	43	25	29	6	5.445	2.445	4.17116e-06	8.22361e-05	up	--	--	--	--	--	SubName: Full=Uncharacterized protein {ECO:0000313|EnsemblPlants:Solyc07g044910.1.1};	--	--	--
Solyc02g064830.3	3.95	4.8	3	0.7	0.6	0.89	193	242	52	19	27	50	5.418	2.438	9.00097e-17	1.62564e-14	up	--	--	K14487 auxin responsive GH3 gene family | (RefSeq) probable indole-3-acetic acid-amido synthetase GH3.1 (A)	PREDICTED: probable indole-3-acetic acid-amido synthetase GH3.1 [Solanum lycopersicum]	RecName: Full=Probable indole-3-acetic acid-amido synthetase GH3.1; EC=6.3.2.-; AltName: Full=Auxin-responsive GH3-like protein 1; Short=AtGH3-1;	SubName: Full=Uncharacterized protein {ECO:0000313|EnsemblPlants:Solyc02g064830.2.1};	--	GO:0016874,ligase activity; GO:0009733,response to auxin	GH3 auxin-responsive promoter
Solyc04g025530.3	20.42	19.95	13.08	3.91	2.64	3.45	967	976	220	103	115	189	5.406	2.434	2.46291e-29	2.49099e-26	up	--	--	K01580 glutamate decarboxylase [EC:4.1.1.15] | (RefSeq) glutamate decarboxylase 4 (A)	PREDICTED: glutamate decarboxylase 4 [Solanum lycopersicum]	RecName: Full=Glutamate decarboxylase 4; Short=GAD 4; EC=4.1.1.15;	RecName: Full=Glutamate decarboxylase {ECO:0000256|RuleBase:RU361171}; EC=4.1.1.15 {ECO:0000256|RuleBase:RU361171};	Glutamate decarboxylase/sphingosine phosphate lyase	GO:0005829,cytosol; GO:0005634,nucleus; GO:0005516,calmodulin binding; GO:0004351,glutamate decarboxylase activity; GO:0030170,pyridoxal phosphate binding; GO:0006536,glutamate metabolic process	Pyridoxal-dependent decarboxylase conserved domain
Solyc01g097270.3	251.39	282.38	173.61	57.67	39.2	33.36	9566	11102	2347	1222	1374	1469	5.388	2.43	1.35966e-27	1.01864e-24	up	--	--	K20547 basic endochitinase B [EC:3.2.1.14] | (RefSeq) endochitinase-like (A)	wound-induced protein WIN1-like precursor [Solanum lycopersicum]	RecName: Full=Wound-induced protein WIN2; Flags: Precursor;	SubName: Full=Uncharacterized protein {ECO:0000313|EnsemblPlants:Solyc01g097270.2.1};	Predicted chitinase	GO:0008061,chitin binding; GO:0042742,defense response to bacterium; GO:0050832,defense response to fungus	Glycine radical
Solyc02g088240.3	14.26	10.76	9.54	2.08	1.98	2.43	850	663	202	69	109	168	5.364	2.423	7.31684e-33	1.1385e-29	up	--	--	K14514 ethylene-insensitive protein 3 | (RefSeq) hypothetical protein (A)	PREDICTED: phosphate transporter PHO1 homolog 3 [Solanum lycopersicum]	RecName: Full=Phosphate transporter PHO1 homolog 3; AltName: Full=Protein PHO1 homolog 3; Short=AtPHO1;H3;	SubName: Full=Uncharacterized protein {ECO:0000313|EnsemblPlants:PGSC0003DMT400003628};	Predicted small molecule transporter	GO:0005794,Golgi apparatus; GO:0016021,integral component of membrane; GO:0005886,plasma membrane; GO:0005802,trans-Golgi network; GO:0055062,phosphate ion homeostasis; GO:0006817,phosphate ion transport; GO:0055069,zinc ion homeostasis	SPX domain
Solyc03g025820.2	0.16	0.1	0.22	0.02	0.03	0.04	26	16	13	2	4	7	5.354	2.421	0.000874194	0.00830663	up	--	--	K08994 ion channel-forming bestrophin family protein | (RefSeq) hypothetical protein (A)	PREDICTED: uncharacterized protein LOC101266605 [Solanum lycopersicum]	RecName: Full=Protein SHORTAGE IN CHIASMATA 1 {ECO:0000303|PubMed:18812090};	SubName: Full=Uncharacterized protein {ECO:0000313|EnsemblPlants:Solyc03g025820.1.1};	--	GO:0005634,nucleus; GO:0009506,plasmodesma; GO:0000712,resolution of meiotic recombination intermediates	--
Solyc08g079230.1	18.77	28.47	14.72	6.21	3.65	2.1	201	315	56	37	36	26	5.336	2.416	3.6072e-10	1.86615e-08	up	--	--	K11855 ubiquitin carboxyl-terminal hydrolase 36/42 [EC:3.4.19.12] | (RefSeq) ubiquitin carboxyl-terminal hydrolase 36 (A)	PREDICTED: 14 kDa proline-rich protein DC2.15-like [Solanum lycopersicum]	RecName: Full=14 kDa proline-rich protein DC2.15; Flags: Precursor;	SubName: Full=Uncharacterized protein {ECO:0000313|EnsemblPlants:Solyc08g079230.1.1};	--	GO:0016021,integral component of membrane	Protease inhibitor/seed storage/LTP family
Solyc10g055800.2	280.31	297.19	210.95	74.47	39.9	32.87	17101	18733	4572	2530	2242	2321	5.284	2.402	3.9036e-08	1.32709e-06	up	--	--	K20547 basic endochitinase B [EC:3.2.1.14] | (RefSeq) endochitinase 4 (A)	PREDICTED: endochitinase 4 [Solanum lycopersicum]	RecName: Full=Endochitinase 3; EC=3.2.1.14; Flags: Precursor; Fragment;	SubName: Full=Uncharacterized protein {ECO:0000313|EnsemblPlants:Solyc10g055800.1.1};	Predicted chitinase	GO:0005773,vacuole; GO:0008061,chitin binding; GO:0004568,chitinase activity; GO:0016998,cell wall macromolecule catabolic process; GO:0006032,chitin catabolic process; GO:0006952,defense response; GO:0000272,polysaccharide catabolic process	Chitin recognition protein
Solyc05g007630.3	0.37	0.62	0.31	0.13	0.1	0.03	40	69	12	8	10	4	5.242	2.39	6.85447e-05	0.000968918	up	--	--	K07198 5'-AMP-activated protein kinase, catalytic alpha subunit [EC:2.7.11.11] | (RefSeq) putative late blight resistance protein homolog R1B-23 (A)	PREDICTED: putative late blight resistance protein homolog R1B-23 isoform X1 [Solanum lycopersicum]	RecName: Full=Late blight resistance protein R1-A; Short=Protein R1;	SubName: Full=Uncharacterized protein {ECO:0000313|EnsemblPlants:Solyc05g007630.2.1};	Apoptotic ATPase	GO:0005737,cytoplasm; GO:0016020,membrane; GO:0043531,ADP binding; GO:0005524,ATP binding; GO:0009626,plant-type hypersensitive response	AAA ATPase domain
Solyc06g067870.3	0.12	0.19	0.28	0.08	0.02	0.02	11	18	9	4	2	2	5.231	2.387	0.00713672	0.044	up	--	--	K05282 gibberellin-44 dioxygenase [EC:1.14.11.12] | (RefSeq) gibberellin 20 oxidase 1-like (A)	PREDICTED: 2-oxoglutarate-dependent dioxygenase AOP2-like [Solanum lycopersicum]	RecName: Full=Probable 2-oxoglutarate-dependent dioxygenase AOP1.2; EC=1.14.11.-;	SubName: Full=Uncharacterized protein {ECO:0000313|EnsemblPlants:Solyc06g067870.2.1};	Iron/ascorbate family oxidoreductases	GO:0051213,dioxygenase activity; GO:0046872,metal ion binding	non-haem dioxygenase in morphine synthesis N-terminal
Solyc09g018200.1	1.65	1.2	2.32	0.56	0.11	0.36	32	24	16	6	2	8	5.223	2.385	0.000463316	0.00493456	up	--	--	--	PREDICTED: transcription repressor OFP1-like isoform X2 [Ipomoea nil]	RecName: Full=Transcription repressor OFP4; AltName: Full=Ovate family protein 4; Short=AtOFP4;	SubName: Full=Uncharacterized protein {ECO:0000313|EnsemblPlants:Solyc09g018200.1.1};	--	GO:0005634,nucleus; GO:0003677,DNA binding; GO:0045892,negative regulation of transcription, DNA-templated; GO:2000652,regulation of secondary cell wall biogenesis; GO:0006351,transcription, DNA-templated	DNA-binding domain
Solyc10g006720.3	0.25	1.02	0.17	0.05	0.15	0.08	17	71	4	2	9	6	5.221	2.384	0.00306808	0.0227344	up	--	--	K04733 interleukin-1 receptor-associated kinase 4 [EC:2.7.11.1] | (RefSeq) G-type lectin S-receptor-like serine/threonine-protein kinase At4g27290 (A)	PREDICTED: G-type lectin S-receptor-like serine/threonine-protein kinase At4g27290 [Solanum lycopersicum]	RecName: Full=G-type lectin S-receptor-like serine/threonine-protein kinase At4g27290; EC=2.7.11.1; Flags: Precursor;	SubName: Full=Serine/threonine-protein kinase {ECO:0000313|EnsemblPlants:Solyc10g006720.2.1};	--	GO:0005886,plasma membrane; GO:0005524,ATP binding; GO:0005516,calmodulin binding; GO:0030246,carbohydrate binding; GO:0004674,protein serine/threonine kinase activity; GO:0006468,protein phosphorylation; GO:0048544,recognition of pollen	Domain of unknown function (DUF3403)
Solyc05g009120.3	4.49	5.77	5.68	1.19	1.34	0.62	149	198	67	22	41	24	5.171	2.37	7.34788e-13	6.57668e-11	up	--	--	K09775 uncharacterized protein | (RefSeq) uncharacterized protein LOC111283728 isoform X1 (A)	PREDICTED: uncharacterized protein LOC101249358 [Solanum lycopersicum]	--	SubName: Full=Uncharacterized protein {ECO:0000313|EnsemblPlants:Solyc05g009120.2.1};	--	--	Core-2/I-Branching enzyme
Solyc08g080650.2	829.36	887.63	654.74	214.83	131.32	110.09	31751	35110	8905	4580	4631	4878	5.149	2.364	2.41988e-24	1.19389e-21	up	--	--	K04733 interleukin-1 receptor-associated kinase 4 [EC:2.7.11.1] | (RefSeq) LOC109742393; G-type lectin S-receptor-like serine/threonine-protein kinase At1g34300 (A)	thaumatin-like protein [Prunus persica]	RecName: Full=Protein NP24; AltName: Full=Pathogenesis-related protein PR P23; AltName: Full=Salt-induced protein; Flags: Precursor;	SubName: Full=Uncharacterized protein {ECO:0000313|EnsemblPlants:GLYMA01G42661.1};	--	GO:0005737,cytoplasm; GO:0050832,defense response to fungus; GO:0031640,killing of cells of other organism	Thaumatin family
Solyc03g119590.1	88.56	105.12	63.95	22.48	15.86	12.52	764	937	196	108	126	125	5.129	2.359	1.23509e-21	4.54244e-19	up	--	--	--	PREDICTED: uncharacterized protein LOC101261799 [Solanum lycopersicum]	--	SubName: Full=Uncharacterized protein {ECO:0000313|EnsemblPlants:Solyc03g119590.1.1};	--	--	--
Solyc07g042520.3	1.68	0.79	0.98	0.39	0.27	0.05	116	56	24	15	17	4	5.118	2.356	9.66215e-05	0.00130646	up	--	--	K00695 sucrose synthase [EC:2.4.1.13] | (RefSeq) sucrose synthase-like (A)	PREDICTED: sucrose synthase-like [Solanum lycopersicum]	RecName: Full=Sucrose synthase; EC=2.4.1.13; AltName: Full=SS16; AltName: Full=Sucrose-UDP glucosyltransferase;	RecName: Full=Sucrose synthase {ECO:0000256|RuleBase:RU280817}; EC=2.4.1.13 {ECO:0000256|RuleBase:RU280817};	Glycosyltransferase	GO:0016157,sucrose synthase activity; GO:0005985,sucrose metabolic process	Glycosyl transferases group 1
Solyc09g061890.3	1.25	2.02	1.13	0.15	0.36	0.33	90	151	29	6	24	28	5.111	2.353	3.6451e-09	1.54253e-07	up	--	--	K01728 pectate lyase [EC:4.2.2.2] | (RefSeq) probable pectate lyase 8 (A)	PREDICTED: probable pectate lyase 8 [Solanum lycopersicum]	RecName: Full=Probable pectate lyase 15; EC=4.2.2.2; AltName: Full=Pectate lyase A11; Flags: Precursor;	RecName: Full=Pectate lyase {ECO:0000256|RuleBase:RU361123}; EC=4.2.2.2 {ECO:0000256|RuleBase:RU361123};	--	GO:0046872,metal ion binding; GO:0030570,pectate lyase activity; GO:0045490,pectin catabolic process	Periplasmic copper-binding protein (NosD)
Solyc01g109900.3	2.54	3.19	2.6	0.62	0.5	0.55	44	57	16	6	8	11	5.087	2.347	2.1704e-06	4.65072e-05	up	--	--	--	PREDICTED: uncharacterized protein LOC101246971 isoform X2 [Solanum lycopersicum]	RecName: Full=Protein CASPARIAN STRIP INTEGRITY FACTOR 1 {ECO:0000303|PubMed:28104889}; Flags: Precursor;	SubName: Full=Uncharacterized protein {ECO:0000313|EnsemblPlants:Solyc01g109900.2.1};	--	GO:0048226,Casparian strip; GO:0005179,hormone activity; GO:0071555,cell wall organization; GO:0050801,ion homeostasis; GO:0055072,iron ion homeostasis; GO:0007275,multicellular organism development; GO:2000067,regulation of root morphogenesis; GO:0010447,response to acidic pH; GO:0010039,response to iron ion	--
Solyc08g016270.2	0.47	0.51	0.51	0.08	0.05	0.16	42	47	16	4	4	16	5.087	2.347	2.80134e-05	0.000442008	up	--	--	K13466 EIX receptor 1/2 | (RefSeq) Eix2; EIX receptor 2 (A)	PREDICTED: LRR receptor-like serine/threonine-protein kinase GSO1 isoform X1 [Solanum lycopersicum]	RecName: Full=Receptor-like protein 13 {ECO:0000303|PubMed:18434605}; Short=AtRLP13 {ECO:0000303|PubMed:18434605}; Flags: Precursor;	SubName: Full=Uncharacterized protein {ECO:0000313|EnsemblPlants:Solyc08g016270.1.1};	FOG: Leucine rich repeat	GO:0016021,integral component of membrane	Leucine Rich Repeat
Solyc02g082910.3	0.35	0.57	0.31	0	0.1	0.13	19	32	6	0	5	8	5.048	2.336	0.00344647	0.0248274	up	--	--	K00666 fatty-acyl-CoA synthase [EC:6.2.1.-] | (RefSeq) probable acyl-activating enzyme 1, peroxisomal (A)	PREDICTED: probable acyl-activating enzyme 1, peroxisomal [Solanum lycopersicum]	RecName: Full=Probable acyl-activating enzyme 1, peroxisomal; EC=6.2.1.-; AltName: Full=AMP-binding protein 1; Short=AtAMPBP1;	SubName: Full=Uncharacterized protein {ECO:0000313|EnsemblPlants:Solyc02g082910.2.1};	Acyl-CoA synthetase	GO:0005777,peroxisome; GO:0016874,ligase activity; GO:0006631,fatty acid metabolic process	AMP-binding enzyme C-terminal domain
Solyc01g080900.3	2.36	2.93	1.72	0.26	0.8	0.35	112	144	29	7	35	19	4.977	2.315	3.04837e-08	1.05768e-06	up	--	--	K04123 ent-kaurenoic acid hydroxylase [EC:1.14.13.79] | (RefSeq) ent-kaurenoic acid oxidase 1-like (A)	PREDICTED: ent-kaurenoic acid oxidase 2-like isoform X1 [Solanum lycopersicum]	RecName: Full=Ent-kaurenoic acid oxidase 2; Short=AtKAO2; EC=1.14.13.79; AltName: Full=Cytochrome P450 88A4;	SubName: Full=Uncharacterized protein {ECO:0000313|EnsemblPlants:Solyc01g080900.2.1};	Cytochrome P450 CYP4/CYP19/CYP26 subfamilies	GO:0005783,endoplasmic reticulum; GO:0005789,endoplasmic reticulum membrane; GO:0016021,integral component of membrane; GO:0051777,ent-kaurenoate oxidase activity; GO:0020037,heme binding; GO:0005506,iron ion binding; GO:0016132,brassinosteroid biosynthetic process; GO:0010268,brassinosteroid homeostasis; GO:0009686,gibberellin biosynthetic process; GO:0007275,multicellular organism development; …	Cytochrome P450
Solyc03g121770.2	0.75	0.55	0.32	0.2	0.04	0.11	40	30	6	6	2	7	4.884	2.288	0.0014106	0.0121991	up	--	--	K04733 interleukin-1 receptor-associated kinase 4 [EC:2.7.11.1] | (RefSeq) uncharacterized protein LOC110908553 (A)	PREDICTED: IQ domain-containing protein IQM4-like [Solanum pennellii]	RecName: Full=IQ domain-containing protein IQM4 {ECO:0000305}; AltName: Full=IQ motif-containing protein 4 {ECO:0000303|Ref.5};	SubName: Full=Uncharacterized protein {ECO:0000313|EnsemblPlants:Solyc03g121770.1.1};	--	GO:0005737,cytoplasm; GO:0005634,nucleus	--
Solyc11g012120.2	24.99	29.76	9.51	3.91	2.28	6.85	1857	2285	251	162	156	589	4.885	2.288	0.000196037	0.00239315	up	--	--	--	PREDICTED: uncharacterized protein LOC101253249 [Solanum lycopersicum]	--	SubName: Full=Uncharacterized protein {ECO:0000313|EnsemblPlants:Solyc11g012120.1.1};	--	--	PDDEXK-like family of unknown function
Solyc09g011870.2	9.11	10.53	6.79	2.53	1.09	1.94	272	325	72	42	30	67	4.859	2.281	2.09709e-13	2.05922e-11	up	--	--	K15227 arogenate dehydrogenase (NADP+), plant [EC:1.3.1.78] | (RefSeq) arogenate dehydrogenase 2, chloroplastic-like (A)	PREDICTED: arogenate dehydrogenase 2, chloroplastic-like [Solanum lycopersicum]	RecName: Full=Arogenate dehydrogenase 2, chloroplastic; EC=1.3.1.78; AltName: Full=TyrAAT2; Flags: Precursor;	SubName: Full=Uncharacterized protein {ECO:0000313|EnsemblPlants:Solyc09g011870.1.1};	Prephenate dehydrogenase (NADP+)	GO:0009507,chloroplast; GO:0033730,arogenate dehydrogenase (NADP+) activity; GO:0008977,prephenate dehydrogenase (NAD+) activity; GO:0004665,prephenate dehydrogenase (NADP+) activity; GO:0006571,tyrosine biosynthetic process	NAD-dependent glycerol-3-phosphate dehydrogenase N-terminus
Solyc03g031870.2	0.97	1.84	0.6	0.17	0.35	0.2	63	124	14	6	21	15	4.814	2.267	7.58189e-06	0.000139424	up	--	--	K01913 acetate---CoA ligase [EC:6.2.1.1] | (RefSeq) acetate/butyrate--CoA ligase AAE7, peroxisomal-like (A)	PREDICTED: butyrate--CoA ligase AAE11, peroxisomal-like [Solanum lycopersicum]	RecName: Full=Benzoate--CoA ligase, peroxisomal; EC=6.2.1.25; AltName: Full=Acyl-activating enzyme 20; AltName: Full=Protein BENZOYLOXYGLUCOSINOLATE 1;	SubName: Full=Uncharacterized protein {ECO:0000313|EnsemblPlants:PGSC0003DMT400061847};	Acyl-CoA synthetase	GO:0005777,peroxisome; GO:0018858,benzoate-CoA ligase activity; GO:0006952,defense response; GO:0019761,glucosinolate biosynthetic process	AMP-binding enzyme C-terminal domain
Solyc04g011860.1	11.72	25.01	13.84	6.79	2.6	1.42	93	205	39	30	19	13	4.808	2.265	1.11829e-05	0.000197217	up	--	--	K03676 glutaredoxin 3 | (RefSeq) monothiol glutaredoxin-S1-like (A)	PREDICTED: monothiol glutaredoxin-S1-like [Solanum lycopersicum]	RecName: Full=Monothiol glutaredoxin-S1; Short=AtGrxS1; AltName: Full=Protein ROXY 16;	SubName: Full=Uncharacterized protein {ECO:0000313|EnsemblPlants:Solyc04g011860.1.1};	Glutaredoxin and related proteins	GO:0005737,cytoplasm; GO:0051537,2 iron, 2 sulfur cluster binding; GO:0009055,electron transfer activity; GO:0046872,metal ion binding; GO:0015035,protein disulfide oxidoreductase activity; GO:0045454,cell redox homeostasis	Glutaredoxin
Solyc07g066360.1	0.95	5.82	15.15	1.71	2.06	0.82	6	38	34	6	12	6	4.806	2.265	0.00645644	0.0406097	up	--	--	--	PREDICTED: pre-mRNA polyadenylation factor FIP1-like [Nicotiana sylvestris]	--	SubName: Full=Uncharacterized protein {ECO:0000313|EnsemblPlants:Solyc07g066360.1.1};	--	--	--
Solyc02g092890.1	9.42	15.74	5.22	4.61	0.31	1.6	66	114	13	18	2	13	4.796	2.262	0.00113256	0.0102595	up	--	--	--	hypothetical protein A4A49_26459 [Nicotiana attenuata]	--	SubName: Full=Uncharacterized protein {ECO:0000313|EnsemblPlants:Solyc02g092890.1.1};	--	--	--
Solyc01g097390.3	1.56	4.36	1.47	0.59	0.33	0.64	57	164	19	12	11	27	4.769	2.254	1.09036e-05	0.000192627	up	--	--	K05275 pyridoxine 4-dehydrogenase [EC:1.1.1.65] | (RefSeq) hypothetical protein (A)	PREDICTED: perakine reductase-like [Solanum lycopersicum]	RecName: Full=Perakine reductase; EC=1.1.1.317;	SubName: Full=Uncharacterized protein {ECO:0000313|EnsemblPlants:Solyc01g097390.2.1};	Voltage-gated shaker-like K+ channel, subunit beta/KCNAB	GO:0016491,oxidoreductase activity; GO:0009820,alkaloid metabolic process	Aldo/keto reductase family
Solyc09g014240.3	0.68	0.94	0.62	0.16	0.26	0.06	37	53	12	5	13	4	4.768	2.254	0.00017192	0.00213612	up	--	--	K05909 laccase [EC:1.10.3.2] | (RefSeq) laccase-4 (A)	PREDICTED: laccase-4 [Solanum lycopersicum]	RecName: Full=Laccase-4; EC=1.10.3.2; AltName: Full=Benzenediol:oxygen oxidoreductase 4; AltName: Full=Diphenol oxidase 4; AltName: Full=Protein IRREGULAR XYLEM 12; AltName: Full=Urishiol oxidase 4; Flags: Precursor;	RecName: Full=Laccase {ECO:0000256|RuleBase:RU361119}; EC=1.10.3.2 {ECO:0000256|RuleBase:RU361119}; AltName: Full=Benzenediol:oxygen oxidoreductase {ECO:0000256|RuleBase:RU361119}; AltName: Full=Diphenol oxidase {ECO:0000256|RuleBase:RU361119}; AltName: Full=Urishiol oxidase {ECO:0000256|RuleBase:RU361119};	Multicopper oxidases	GO:0048046,apoplast; GO:0005507,copper ion binding; GO:0052716,hydroquinone:oxygen oxidoreductase activity; GO:0016491,oxidoreductase activity; GO:0016722,oxidoreductase activity, oxidizing metal ions; GO:0009809,lignin biosynthetic process; GO:0046274,lignin catabolic process; GO:0009834,plant-type secondary cell wall biogenesis	Multicopper oxidase
Solyc04g011870.1	23.57	34.77	30.16	10.18	5.47	3.48	187	285	85	45	40	32	4.744	2.246	7.21175e-10	3.52366e-08	up	--	--	K03676 glutaredoxin 3 | (RefSeq) SlGRX21; monothiol glutaredoxin-S1 (A)	PREDICTED: monothiol glutaredoxin-S1 [Solanum lycopersicum]	RecName: Full=Monothiol glutaredoxin-S1; Short=AtGrxS1; AltName: Full=Protein ROXY 16;	SubName: Full=Uncharacterized protein {ECO:0000313|EnsemblPlants:Solyc04g011870.1.1};	Glutaredoxin and related proteins	GO:0005737,cytoplasm; GO:0051537,2 iron, 2 sulfur cluster binding; GO:0009055,electron transfer activity; GO:0046872,metal ion binding; GO:0015035,protein disulfide oxidoreductase activity; GO:0045454,cell redox homeostasis	Glutaredoxin
Solyc11g018800.2	10.42	10.38	5.93	2.75	1.75	1.32	272	280	55	40	42	40	4.744	2.246	1.0659e-11	7.78377e-10	up	--	--	K00430 peroxidase [EC:1.11.1.7] | (RefSeq) lignin-forming anionic peroxidase (A)	PREDICTED: lignin-forming anionic peroxidase [Solanum lycopersicum]	RecName: Full=Lignin-forming anionic peroxidase; EC=1.11.1.7; Flags: Precursor;	RecName: Full=Peroxidase {ECO:0000256|RuleBase:RU362060, ECO:0000256|SAAS:SAAS00709852}; EC=1.11.1.7 {ECO:0000256|RuleBase:RU362060, ECO:0000256|SAAS:SAAS00709852};	--	GO:0005576,extracellular region; GO:0020037,heme binding; GO:0046872,metal ion binding; GO:0004601,peroxidase activity; GO:0042744,hydrogen peroxide catabolic process; GO:0006979,response to oxidative stress	Peroxidase
Solyc01g109180.3	1.12	1.26	1.75	0.32	0.29	0.27	119	139	66	19	28	33	4.742	2.245	7.01054e-12	5.29139e-10	up	--	--	K01897 long-chain acyl-CoA synthetase [EC:6.2.1.3] | (RefSeq) long chain acyl-CoA synthetase 2 (A)	PREDICTED: long chain acyl-CoA synthetase 2 [Solanum lycopersicum]	RecName: Full=Long chain acyl-CoA synthetase 2; EC=6.2.1.3; AltName: Full=Protein Botrytis resistant 1; AltName: Full=Protein LATERAL ROOT DEVELOPMENT 2;	SubName: Full=Uncharacterized protein {ECO:0000313|EnsemblPlants:Solyc01g109180.2.1};	Long-chain acyl-CoA synthetases (AMP-forming)	GO:0005783,endoplasmic reticulum; GO:0009506,plasmodesma; GO:0005524,ATP binding; GO:0102391,decanoate-CoA ligase activity; GO:0004467,long-chain fatty acid-CoA ligase activity; GO:0031957,very long-chain fatty acid-CoA ligase activity; GO:0010143,cutin biosynthetic process; GO:0050832,defense response to fungus; GO:0006631,fatty acid metabolic process; GO:0010311,lateral root formation	AMP-binding enzyme
Solyc06g062420.3	58.78	61.38	31.58	8.32	13.83	10.07	812	876	155	64	176	161	4.734	2.243	3.03026e-19	7.85846e-17	up	--	--	--	--	--	SubName: Full=Uncharacterized protein {ECO:0000313|EnsemblPlants:Solyc06g062420.2.1};	--	--	--
Solyc11g009100.2	1.46	1.37	0.96	0.16	0.23	0.4	98	95	23	6	14	31	4.731	2.242	8.56588e-08	2.68637e-06	up	--	--	K05681 ATP-binding cassette, subfamily G (WHITE), member 2 | (RefSeq) hypothetical protein (A)	PREDICTED: ABC transporter G family member 11-like [Solanum lycopersicum]	RecName: Full=ABC transporter G family member 11; Short=ABC transporter ABCG.11; Short=AtABCG11; AltName: Full=Protein CUTICULAR DEFECT AND ORGAN FUSION 1; AltName: Full=Protein DESPERADO; AltName: Full=Protein PERMEABLE LEAVES 1; AltName: Full=White-brown complex homolog protein 11; Short=AtWBC11;	SubName: Full=Uncharacterized protein {ECO:0000313|EnsemblPlants:Solyc11g009100.1.1};	Transporter, ABC superfamily (Breast cancer resistance protein)	GO:0009897,external side of plasma membrane; GO:0016021,integral component of membrane; GO:0005886,plasma membrane; GO:0005524,ATP binding; GO:0042626,ATPase activity, coupled to transmembrane movement of substances; GO:0015245,fatty acid transmembrane transporter activity; GO:0042803,protein homodimerization activity; GO:0010588,cotyledon vascular tissue pattern formation; GO:0080051,cutin trans…	NACHT domain
Solyc03g111300.1	4.25	5.95	3.64	1.18	0.92	0.91	161	233	49	25	32	40	4.723	2.24	7.28353e-14	7.96385e-12	up	--	--	K20665 jasmonoyl-L-amino acid 12-hydroxylase [EC:1.14.14.48] | (RefSeq) cytochrome P450 94B3-like (A)	PREDICTED: cytochrome P450 94B3-like [Solanum lycopersicum]	RecName: Full=Cytochrome P450 94B3 {ECO:0000305}; EC=1.14.14.48 {ECO:0000269|PubMed:21576464, ECO:0000269|PubMed:22215670}; AltName: Full=Jasmonoyl-L-amino acid 12-hydroxylase {ECO:0000303|PubMed:24467969}; AltName: Full=Jasmonoyl-isoleucine-12-hydroxylase {ECO:0000303|PubMed:21849397};	SubName: Full=Uncharacterized protein {ECO:0000313|EnsemblPlants:Solyc03g111300.1.1};	Cytochrome P450 CYP4/CYP19/CYP26 subfamilies	GO:0005789,endoplasmic reticulum membrane; GO:0016021,integral component of membrane; GO:0020037,heme binding; GO:0005506,iron ion binding; GO:0052694,jasmonoyl-isoleucine-12-hydroxylase activity; GO:0016705,oxidoreductase activity, acting on paired donors, with incorporation or reduction of molecular oxygen; GO:0048653,anther development; GO:0002213,defense response to insect; GO:0010154,fruit d…	Cytochrome P450
Solyc03g097050.3	103.61	95.65	89.13	19.71	20.93	20.91	11328	10805	3462	1200	2108	2646	4.717	2.238	1.75312e-118	1.7731e-114	up	--	--	K20924 cellulose synthase-like protein [EC:2.4.1.-] | (RefSeq) cellulose synthase-like protein D3 (A)	PREDICTED: cellulose synthase-like protein D3 [Solanum lycopersicum]	RecName: Full=Cellulose synthase-like protein D3; Short=AtCslD3; EC=2.4.1.-; AltName: Full=Protein KOJAK;	SubName: Full=Uncharacterized protein {ECO:0000313|EnsemblPlants:Solyc03g097050.2.1};	--	GO:0005783,endoplasmic reticulum; GO:0005768,endosome; GO:0005794,Golgi apparatus; GO:0000139,Golgi membrane; GO:0016021,integral component of membrane; GO:0005886,plasma membrane; GO:0005802,trans-Golgi network; GO:0016760,cellulose synthase (UDP-forming) activity; GO:0051753,mannan synthase activity; GO:0071555,cell wall organization; GO:0030244,cellulose biosynthetic process; GO:0071669,plant-…	Glycosyltransferase like family 2
Solyc05g007610.3	1.17	1.58	0.77	0.2	0.24	0.31	302	421	71	29	57	93	4.678	2.226	1.84297e-15	2.68199e-13	up	--	--	K14497 protein phosphatase 2C [EC:3.1.3.16] | (RefSeq) putative late blight resistance protein homolog R1B-23 (A)	PREDICTED: putative late blight resistance protein homolog R1B-23 [Solanum lycopersicum]	RecName: Full=Putative late blight resistance protein homolog R1C-3;	SubName: Full=Uncharacterized protein {ECO:0000313|EnsemblPlants:Solyc05g007610.2.1};	Apoptotic ATPase	GO:0005737,cytoplasm; GO:0016020,membrane; GO:0043531,ADP binding; GO:0005524,ATP binding; GO:0009626,plant-type hypersensitive response	Ferrous iron transport protein B
Solyc06g065820.3	5.8	8.43	2.08	0.93	0.92	1.63	157	236	20	14	23	51	4.679	2.226	8.88413e-07	2.1167e-05	up	--	--	K09286 EREBP-like factor | (RefSeq) ethylene-responsive transcription factor 3-like (A)	ethylene response factor 3-like [Solanum lycopersicum]	RecName: Full=Ethylene-responsive transcription factor ERF003;	SubName: Full=Ethylene response factor 1 {ECO:0000313|EMBL:AAL75809.1, ECO:0000313|EnsemblPlants:Solyc06g065820.2.1};	--	GO:0005634,nucleus; GO:0003677,DNA binding; GO:0003700,DNA-binding transcription factor activity; GO:0009873,ethylene-activated signaling pathway; GO:0006351,transcription, DNA-templated	DNA alpha-glucosyltransferase
Solyc09g097810.3	2.21	1.74	1.95	0.5	0.53	0.3	32	26	10	4	7	5	4.621	2.208	0.000501192	0.00525835	up	--	--	--	hypothetical protein CQW23_10282 [Capsicum baccatum]	--	SubName: Full=Uncharacterized protein {ECO:0000313|EnsemblPlants:Solyc09g097810.2.1};	--	--	Glycine rich protein family
Solyc01g073840.1	1.16	1.53	0.48	0.25	0.21	0.24	41	56	6	5	7	10	4.615	2.206	0.000255005	0.00299375	up	--	--	K20393 PRA1 family protein 3 | (RefSeq) hypothetical protein (A)	PREDICTED: uncharacterized protein LOC101255237 [Solanum lycopersicum]	--	SubName: Full=Uncharacterized protein {ECO:0000313|EnsemblPlants:Solyc01g073840.1.1};	--	--	Zinc-ribbon, C4HC2 type
Solyc01g110860.1	6.87	5.17	5.02	1.37	1.11	1.32	54	42	14	6	8	12	4.598	2.201	1.54302e-05	0.000262287	up	--	--	K14488 SAUR family protein | (RefSeq) auxin-responsive protein SAUR21-like (A)	PREDICTED: auxin-responsive protein SAUR21-like [Solanum pennellii]	RecName: Full=Auxin-responsive protein SAUR21 {ECO:0000305}; AltName: Full=Protein SMALL AUXIN UP RNA 21 {ECO:0000303|PubMed:12036261};	SubName: Full=Uncharacterized protein {ECO:0000313|EnsemblPlants:Solyc01g110860.1.1};	--	GO:0005886,plasma membrane; GO:0009734,auxin-activated signaling pathway; GO:0007275,multicellular organism development; GO:0040008,regulation of growth	Auxin responsive protein
Solyc01g073820.3	61.87	59.72	31.22	10.25	10.93	12.39	1506	1502	270	139	245	349	4.566	2.191	6.68195e-23	2.81589e-20	up	--	--	K20393 PRA1 family protein 3 | (RefSeq) hypothetical protein (A)	PREDICTED: uncharacterized protein LOC101249296 [Solanum lycopersicum]	--	SubName: Full=Uncharacterized protein {ECO:0000313|EnsemblPlants:Solyc01g073820.2.1};	--	--	KIAA1045 RING finger
Solyc04g071600.3	2.1	4.18	4.27	1.05	0.82	0.5	36	74	26	10	13	10	4.553	2.187	1.78349e-05	0.000298152	up	--	--	K22913 phosphatidylinositol 3,5-bisphosphate 5-phosphatase [EC:3.1.3.-] | (RefSeq) phosphoinositide phosphatase SAC5-like (A)	PREDICTED: abscisic stress-ripening protein 3-like [Solanum lycopersicum]	RecName: Full=Abscisic stress-ripening protein 3;	SubName: Full=Uncharacterized protein {ECO:0000313|EnsemblPlants:Solyc04g071600.2.1};	--	GO:0006950,response to stress	ABA/WDS induced protein
Solyc12g006770.1	33.85	40.09	36.11	13.04	6.04	5.88	219	268	83	47	36	44	4.542	2.183	2.04649e-11	1.38914e-09	up	--	--	--	--	--	--	--	--	--
Solyc11g008820.2	0.21	0.69	0.54	0.19	0.08	0.08	12	41	11	6	4	5	4.446	2.153	0.00379148	0.0267227	up	--	--	K01179 endoglucanase [EC:3.2.1.4] | (RefSeq) endoglucanase 12 (A)	PREDICTED: endoglucanase 12 [Solanum lycopersicum]	RecName: Full=Endoglucanase 12; EC=3.2.1.4; AltName: Full=Endo-1,4-beta glucanase 12; AltName: Full=OsGLU3;	RecName: Full=Endoglucanase {ECO:0000256|RuleBase:RU361166}; EC=3.2.1.4 {ECO:0000256|RuleBase:RU361166};	--	GO:0016021,integral component of membrane; GO:0008810,cellulase activity; GO:0071555,cell wall organization; GO:0030245,cellulose catabolic process	Glycosyl hydrolase family 9
Solyc06g075130.3	4.09	4.45	3.51	0.83	1.01	0.9	276	310	84	31	63	70	4.443	2.152	1.02153e-22	4.21703e-20	up	--	--	--	PREDICTED: protein ENHANCED DISEASE RESISTANCE 2-like [Solanum lycopersicum]	RecName: Full=Protein ENHANCED DISEASE RESISTANCE 2;	SubName: Full=Uncharacterized protein {ECO:0000313|EnsemblPlants:PGSC0003DMT400062486};	--	GO:0005789,endoplasmic reticulum membrane; GO:0010008,endosome membrane; GO:0016021,integral component of membrane; GO:0005886,plasma membrane; GO:0008289,lipid binding; GO:0070273,phosphatidylinositol-4-phosphate binding; GO:0009873,ethylene-activated signaling pathway; GO:1900056,negative regulation of leaf senescence; GO:0009626,plant-type hypersensitive response; GO:1900150,regulation of defe…	PH domain
Solyc07g055490.3	4.67	6.5	5.89	1.24	1.4	1.23	203	292	91	30	56	62	4.424	2.145	1.76236e-18	3.8749e-16	up	--	--	K07428 cytochrome P450 family 4 subfamily X [EC:1.14.14.1] | (RefSeq) cytochrome P450 CYP72A219-like (A)	PREDICTED: cytochrome P450 CYP72A219 isoform X1 [Solanum lycopersicum]	RecName: Full=Cytochrome P450 CYP72A219; EC=1.14.-.-; AltName: Full=Cytochrome P450 CYP72A129;	SubName: Full=Uncharacterized protein {ECO:0000313|EnsemblPlants:Solyc07g055490.2.1};	Cytochrome P450 CYP4/CYP19/CYP26 subfamilies	GO:0016021,integral component of membrane; GO:0020037,heme binding; GO:0005506,iron ion binding; GO:0004497,monooxygenase activity; GO:0016705,oxidoreductase activity, acting on paired donors, with incorporation or reduction of molecular oxygen	Cytochrome P450
Solyc10g055810.2	776.91	991.46	651.78	270.29	152.26	118.76	20507	27039	6112	3973	3702	3628	4.407	2.14	8.06939e-07	1.9455e-05	up	--	--	K20547 basic endochitinase B [EC:3.2.1.14] | (RefSeq) CHI9; chitinase (A)	basic 30 kDa endochitinase precursor [Solanum lycopersicum]	RecName: Full=Basic 30 kDa endochitinase; EC=3.2.1.14; Flags: Precursor;	SubName: Full=Uncharacterized protein {ECO:0000313|EnsemblPlants:PGSC0003DMT400069033};	Predicted chitinase	GO:0005618,cell wall; GO:0005576,extracellular region; GO:0005773,vacuole; GO:0008061,chitin binding; GO:0004568,chitinase activity; GO:0016998,cell wall macromolecule catabolic process; GO:0006032,chitin catabolic process; GO:0006952,defense response; GO:0000272,polysaccharide catabolic process	Chitin recognition protein
Solyc01g097470.3	0.74	3.61	6.03	1.13	0.96	0.32	20	101	58	17	24	10	4.364	2.126	0.00150216	0.0128047	up	--	--	--	PREDICTED: uncharacterized protein LOC101263938 [Solanum lycopersicum]	--	SubName: Full=Uncharacterized protein {ECO:0000313|EnsemblPlants:Solyc01g097470.2.1};	--	--	--
Solyc05g052280.3	5.22	10.26	7.13	1.33	2.55	1.34	169	343	82	24	76	50	4.344	2.119	1.66266e-10	9.36835e-09	up	--	--	K00430 peroxidase [EC:1.11.1.7] | (RefSeq) peroxidase P7 (A)	PREDICTED: peroxidase P7 [Solanum lycopersicum]	RecName: Full=Peroxidase 52; Short=Atperox P52; EC=1.11.1.7; AltName: Full=ATP49; Flags: Precursor;	RecName: Full=Peroxidase {ECO:0000256|RuleBase:RU362060, ECO:0000256|SAAS:SAAS00709852}; EC=1.11.1.7 {ECO:0000256|RuleBase:RU362060, ECO:0000256|SAAS:SAAS00709852};	--	GO:0048046,apoplast; GO:0005618,cell wall; GO:0005829,cytosol; GO:0005794,Golgi apparatus; GO:0020037,heme binding; GO:0046872,metal ion binding; GO:0004601,peroxidase activity; GO:0042744,hydrogen peroxide catabolic process; GO:0009809,lignin biosynthetic process; GO:1901430,positive regulation of syringal lignin biosynthetic process; GO:0006979,response to oxidative stress; GO:0010089,xylem dev…	Peroxidase
Solyc08g075150.3	0.85	0.57	0.44	0.25	0.12	0.09	60	42	11	10	8	7	4.345	2.119	0.000245995	0.00290824	up	--	--	--	PREDICTED: uncharacterized protein LOC101256209 [Solanum lycopersicum]	--	SubName: Full=Uncharacterized protein {ECO:0000313|EnsemblPlants:Solyc08g075150.2.1};	--	--	--
Solyc06g006020.2	0.76	1.91	0.51	0.11	0.46	0.18	63	164	15	5	35	17	4.272	2.095	0.000292247	0.00337033	up	--	--	K13420 LRR receptor-like serine/threonine-protein kinase FLS2 [EC:2.7.11.1] | (RefSeq) putative receptor-like protein kinase At3g47110 (A)	PREDICTED: putative receptor-like protein kinase At3g47110 isoform X2 [Solanum pennellii]	RecName: Full=LRR receptor-like serine/threonine-protein kinase FLS2; EC=2.7.11.1; AltName: Full=Protein FLAGELLIN-SENSING 2; AltName: Full=Protein FLAGELLIN-SENSITIVE 2; Flags: Precursor;	SubName: Full=Uncharacterized protein {ECO:0000313|EnsemblPlants:PGSC0003DMT400010659};	--	GO:0005768,endosome; GO:0010008,endosome membrane; GO:0016021,integral component of membrane; GO:0016020,membrane; GO:0005886,plasma membrane; GO:0005524,ATP binding; GO:0004675,transmembrane receptor protein serine/threonine kinase activity; GO:0052544,defense response by callose deposition in cell wall; GO:0042742,defense response to bacterium; GO:0016045,detection of bacterium; GO:0006898,rece…	Leucine Rich repeat
Solyc01g111230.3	1.21	1.69	1.53	0.43	0.39	0.26	20	29	9	4	6	5	4.197	2.069	0.00187289	0.0152946	up	--	--	K01870 isoleucyl-tRNA synthetase [EC:6.1.1.5] | (RefSeq) isoleucine--tRNA ligase, chloroplastic/mitochondrial-like (A)	PREDICTED: dirigent protein 23-like [Solanum lycopersicum]	RecName: Full=Dirigent protein 23; Short=AtDIR23; Flags: Precursor;	RecName: Full=Dirigent protein {ECO:0000256|RuleBase:RU363099};	--	GO:0048046,apoplast; GO:0016853,isomerase activity	Dirigent-like protein
Solyc06g069740.1	15.42	21.41	10.22	3.51	3.26	4.52	221	317	52	28	43	75	4.196	2.069	4.88022e-12	3.82625e-10	up	--	--	K02183 calmodulin | (RefSeq) probable calcium-binding protein CML30 (A)	PREDICTED: probable calcium-binding protein CML30 [Solanum lycopersicum]	RecName: Full=Probable calcium-binding protein CML30; AltName: Full=Calmodulin-like protein 30;	SubName: Full=Uncharacterized protein {ECO:0000313|EnsemblPlants:Solyc06g069740.1.1};	Calmodulin and related proteins (EF-Hand superfamily)	GO:0005509,calcium ion binding	Secreted protein acidic and rich in cysteine Ca binding region
Solyc03g006700.3	4.91	7.84	7.04	1.68	2.03	1.09	163	269	83	31	62	42	4.175	2.062	1.89167e-11	1.30152e-09	up	--	--	K00430 peroxidase [EC:1.11.1.7] | (RefSeq) suberization-associated anionic peroxidase 2-like (A)	PREDICTED: suberization-associated anionic peroxidase 2-like [Solanum lycopersicum]	RecName: Full=Suberization-associated anionic peroxidase 2; EC=1.11.1.7; AltName: Full=TMP2; Flags: Precursor;	RecName: Full=Peroxidase {ECO:0000256|RuleBase:RU362060, ECO:0000256|SAAS:SAAS00709852}; EC=1.11.1.7 {ECO:0000256|RuleBase:RU362060, ECO:0000256|SAAS:SAAS00709852};	--	GO:0005576,extracellular region; GO:0020037,heme binding; GO:0046872,metal ion binding; GO:0004601,peroxidase activity; GO:0042744,hydrogen peroxide catabolic process; GO:0006979,response to oxidative stress	Peroxidase
Solyc07g040880.3	1.84	3.35	0.76	0.58	0.59	0.33	34	64	5	6	10	7	4.162	2.057	0.0015315	0.0130165	up	--	--	K14493 gibberellin receptor GID1 [EC:3.-.-.-] | (RefSeq) GID1b-2; hypothetical protein (A)	PREDICTED: probable carboxylesterase 120 isoform X2 [Solanum tuberosum]	RecName: Full=Probable carboxylesterase 120; AltName: Full=AtCXE20; EC=3.1.1.1;	SubName: Full=Uncharacterized protein {ECO:0000313|EnsemblPlants:PGSC0003DMT400017199};	Arylacetamide deacetylase	GO:0016787,hydrolase activity; GO:0009056,catabolic process	alpha/beta hydrolase fold
Solyc03g111280.2	3.69	6.42	2.84	0.86	0.75	1.53	278	500	76	36	52	133	4.113	2.04	1.20799e-09	5.63024e-08	up	--	--	K20665 jasmonoyl-L-amino acid 12-hydroxylase [EC:1.14.14.48] | (RefSeq) cytochrome P450 94B3-like (A)	PREDICTED: cytochrome P450 94B3-like [Solanum lycopersicum]	RecName: Full=Cytochrome P450 94B3 {ECO:0000305}; EC=1.14.14.48 {ECO:0000269|PubMed:21576464, ECO:0000269|PubMed:22215670}; AltName: Full=Jasmonoyl-L-amino acid 12-hydroxylase {ECO:0000303|PubMed:24467969}; AltName: Full=Jasmonoyl-isoleucine-12-hydroxylase {ECO:0000303|PubMed:21849397};	SubName: Full=Uncharacterized protein {ECO:0000313|EnsemblPlants:Solyc03g111280.1.1};	Cytochrome P450 CYP4/CYP19/CYP26 subfamilies	GO:0005789,endoplasmic reticulum membrane; GO:0016021,integral component of membrane; GO:0020037,heme binding; GO:0005506,iron ion binding; GO:0052694,jasmonoyl-isoleucine-12-hydroxylase activity; GO:0016705,oxidoreductase activity, acting on paired donors, with incorporation or reduction of molecular oxygen; GO:0048653,anther development; GO:0002213,defense response to insect; GO:0010154,fruit d…	Terminase small subunit
Solyc10g086710.2	23.87	19.94	9.08	3.91	4.41	4.67	570	492	77	52	97	129	4.104	2.037	7.40084e-12	5.52414e-10	up	--	--	--	PREDICTED: uncharacterized protein LOC101253546 [Solanum lycopersicum]	--	SubName: Full=Uncharacterized protein {ECO:0000313|EnsemblPlants:Solyc10g086710.1.1};	--	--	PAR1 protein
Solyc03g093360.3	11.34	13.45	11.41	2.51	4.19	2.21	235	288	84	29	80	53	4.096	2.034	4.90974e-14	5.64285e-12	up	--	--	--	PREDICTED: PLAT domain-containing protein 3-like [Solanum lycopersicum]	RecName: Full=PLAT domain-containing protein 1 {ECO:0000305}; Short=AtPLAT1 {ECO:0000303|PubMed:25396746}; Short=PLAT domain protein 1 {ECO:0000303|PubMed:25396746}; Flags: Precursor;	SubName: Full=Uncharacterized protein {ECO:0000313|EnsemblPlants:Solyc03g093360.2.1};	--	GO:0009507,chloroplast; GO:0009535,chloroplast thylakoid membrane; GO:0005783,endoplasmic reticulum; GO:0005886,plasma membrane; GO:0010287,plastoglobule; GO:0009579,thylakoid; GO:0005774,vacuolar membrane; GO:0005773,vacuole; GO:0040008,regulation of growth; GO:0009409,response to cold; GO:0009651,response to salt stress; GO:0009414,response to water deprivation	PLAT/LH2 domain
Solyc06g070950.2	0.23	0.41	0.07	0.02	0.11	0.05	38	70	4	2	16	9	4.082	2.029	0.00458655	0.0309565	up	--	--	K05643 ATP-binding cassette, subfamily A (ABC1), member 3 | (RefSeq) ABC transporter A family member 8 (A)	PREDICTED: ABC transporter A family member 7-like [Solanum lycopersicum]	RecName: Full=ABC transporter A family member 12; Short=ABC transporter ABCA.12; Short=AtABCA12; AltName: Full=Putative ABC2 homolog 16;	SubName: Full=Uncharacterized protein {ECO:0000313|EnsemblPlants:Solyc06g070950.1.1};	Lipid exporter ABCA1 and related proteins, ABC superfamily	GO:0016021,integral component of membrane; GO:0043231,intracellular membrane-bounded organelle; GO:0005524,ATP binding; GO:0042626,ATPase activity, coupled to transmembrane movement of substances; GO:0006869,lipid transport	Magnesium chelatase, subunit ChlI
Solyc08g079900.2	8.63	12.67	5.79	2.31	1.99	2.3	3057	4636	729	456	651	944	4.078	2.028	1.18022e-20	3.67283e-18	up	--	--	K15333 tRNA guanosine-2'-O-methyltransferase [EC:2.1.1.34] | (RefSeq) uncharacterized protein LOC104224633 (A)	PREDICTED: LOW QUALITY PROTEIN: subtilisin-like protease SBT1.2 [Solanum pennellii]	RecName: Full=Subtilisin-like protease SBT1.7 {ECO:0000303|PubMed:16193095}; EC=3.4.21.- {ECO:0000305}; AltName: Full=Cucumisin-like serine protease; AltName: Full=Subtilase subfamily 1 member 7 {ECO:0000303|PubMed:16193095}; Short=AtSBT1.7 {ECO:0000303|PubMed:16193095}; AltName: Full=Subtilisin-like serine protease 1 {ECO:0000303|PubMed:12702015}; Short=At-SLP1 {ECO:0000303|PubMed:12702015}; Fla…	SubName: Full=Subtilisin-like protease SBT1.7 {ECO:0000313|EMBL:OAY76920.1};	--	GO:0048046,apoplast; GO:0005618,cell wall; GO:0005576,extracellular region; GO:0009505,plant-type cell wall; GO:0004252,serine-type endopeptidase activity; GO:0080001,mucilage extrusion from seed coat; GO:0048359,mucilage metabolic process involved in seed coat development; GO:0010214,seed coat development	TEP1 N-terminal domain
Solyc08g065540.3	4.68	3.21	1.32	1.05	0.17	1.08	120	85	12	15	4	32	4.066	2.024	0.00103798	0.00953946	up	--	--	K17506 protein phosphatase 1L [EC:3.1.3.16] | (RefSeq) probable protein phosphatase 2C 65 (A)	PREDICTED: probable protein phosphatase 2C 72 [Solanum lycopersicum]	RecName: Full=Probable protein phosphatase 2C 72; Short=AtPP2C72; EC=3.1.3.16;	SubName: Full=Uncharacterized protein {ECO:0000313|EnsemblPlants:Solyc08g065540.2.1};	Serine/threonine protein phosphatase	GO:0046872,metal ion binding; GO:0004722,protein serine/threonine phosphatase activity	Stage II sporulation protein E (SpoIIE)
Solyc01g086660.2	12.59	17.03	12.68	4.34	3.44	3.1	151	211	54	29	38	43	3.992	1.997	2.21729e-12	1.86105e-10	up	--	--	--	--	--	SubName: Full=Uncharacterized protein {ECO:0000313|EnsemblPlants:Solyc01g086660.2.1};	--	--	--
Solyc06g050950.3	1.18	1.7	1.11	0.26	0.23	0.5	66	98	22	8	12	32	3.991	1.997	4.18181e-06	8.23658e-05	up	--	--	K13944 LOB domain-containing protein 16 | (RefSeq) LOB domain-containing protein 16-like isoform X1 (A)	PREDICTED: LOB domain-containing protein 12-like [Solanum lycopersicum]	RecName: Full=LOB domain-containing protein 12; AltName: Full=ASYMMETRIC LEAVES 2-like protein 5; Short=AS2-like protein 5;	SubName: Full=Uncharacterized protein {ECO:0000313|EnsemblPlants:Solyc06g050950.2.1};	--	GO:0003677,DNA binding; GO:0009965,leaf morphogenesis; GO:0010016,shoot system morphogenesis	Lateral organ boundaries (LOB) domain
Solyc01g057000.3	0.84	0.54	0.63	0.2	0.12	0.19	30	20	8	4	4	8	3.985	1.995	0.00302726	0.0224882	up	--	--	--	universal stress protein isoform 1 [Solanum lycopersicum]	RecName: Full=Universal stress protein A-like protein;	SubName: Full=Uncharacterized protein {ECO:0000313|EnsemblPlants:Solyc01g057000.2.1};	--	GO:0005886,plasma membrane; GO:0016208,AMP binding; GO:0006950,response to stress	Universal stress protein family
Solyc01g105225.1	0.75	1.31	0.42	0.27	0.12	0.26	20	36	4	4	3	8	3.964	1.987	0.00774967	0.0468781	up	--	--	K17964 leucine-rich PPR motif-containing protein, mitochondrial | (RefSeq) putative pentatricopeptide repeat-containing protein At1g19290 (A)	PREDICTED: protein DA1-related 1 isoform X1 [Solanum lycopersicum]	RecName: Full=Protein DA1; AltName: Full=Protein SUPPRESSOR OF LARGE SEED AND ORGAN PHENOTYPES OF DA1-1 1;	SubName: Full=Uncharacterized protein {ECO:0000313|EnsemblPlants:PGSC0003DMT400032774};	Adaptor protein Enigma and related PDZ-LIM proteins	GO:0046872,metal ion binding; GO:0008233,peptidase activity; GO:0043130,ubiquitin binding; GO:0008285,negative regulation of cell proliferation; GO:0046621,negative regulation of organ growth; GO:0048482,plant ovule morphogenesis; GO:1900057,positive regulation of leaf senescence; GO:0048317,seed morphogenesis	Protein DA1
Solyc06g073245.1	12.02	13.5	9.14	2.7	3.65	2.54	200	232	54	25	56	49	3.96	1.986	1.50466e-13	1.56084e-11	up	--	--	K13448 calcium-binding protein CML | (RefSeq) calmodulin-like protein 3 (A)	PREDICTED: calmodulin-like protein 3 [Solanum lycopersicum]	RecName: Full=Calmodulin-like protein 3;	SubName: Full=Uncharacterized protein {ECO:0000313|EnsemblPlants:PGSC0003DMT400069195};	Calmodulin and related proteins (EF-Hand superfamily)	GO:0005777,peroxisome; GO:0005509,calcium ion binding	Dockerin type I domain
Solyc11g069700.2	260.46	267.25	130.41	39.73	37.45	89.26	12419	13166	2209	1055	1645	4926	3.962	1.986	6.82433e-05	0.000966008	up	--	--	K03231 elongation factor 1-alpha | (RefSeq) elongation factor 1-alpha-like (A)	PREDICTED: elongation factor 1-alpha-like [Solanum lycopersicum]	RecName: Full=Elongation factor 1-alpha; Short=EF-1-alpha;	RecName: Full=Elongation factor 1-alpha {ECO:0000256|RuleBase:RU000325};	Translation elongation factor EF-1 alpha/Tu	GO:0005737,cytoplasm; GO:0005622,intracellular; GO:0005525,GTP binding; GO:0003924,GTPase activity; GO:0003746,translation elongation factor activity	Elongation factor Tu domain 4
Solyc12g036320.2	1.96	2.97	1.38	0.72	0.53	0.42	44	69	11	9	11	11	3.962	1.986	0.000115083	0.0015225	up	--	--	K04733 interleukin-1 receptor-associated kinase 4 [EC:2.7.11.1] | (RefSeq) LEAF RUST 10 DISEASE-RESISTANCE LOCUS RECEPTOR-LIKE PROTEIN KINASE-like 1.2 isoform X1 (A)	PREDICTED: LEAF RUST 10 DISEASE-RESISTANCE LOCUS RECEPTOR-LIKE PROTEIN KINASE-like 1.2 isoform X2 [Solanum lycopersicum]	RecName: Full=LEAF RUST 10 DISEASE-RESISTANCE LOCUS RECEPTOR-LIKE PROTEIN KINASE-like 1.2 {ECO:0000303|PubMed:12805585}; EC=2.7.11.1; AltName: Full=Probable receptor-like serine/threonine-protein kinase LRK10L-1.2 {ECO:0000305}; Flags: Precursor;	SubName: Full=Uncharacterized protein {ECO:0000313|EnsemblPlants:Solyc12g036320.1.1};	Serine/threonine protein kinase	GO:0016021,integral component of membrane; GO:0005886,plasma membrane; GO:0005524,ATP binding; GO:0030247,polysaccharide binding; GO:0004674,protein serine/threonine kinase activity; GO:0007166,cell surface receptor signaling pathway; GO:0071215,cellular response to abscisic acid stimulus; GO:0042631,cellular response to water deprivation; GO:0048573,photoperiodism, flowering	Wall-associated receptor kinase C-terminal
Solyc04g011490.3	1.54	2.96	0.9	0.63	0.44	0.35	53	105	11	12	14	14	3.955	1.984	0.000145341	0.00186191	up	--	--	--	PREDICTED: CASP-like protein PIMP1 [Solanum lycopersicum]	RecName: Full=CASP-like protein PIMP1; AltName: Full=CASP-like protein 4D1; Short=CaCASPL4D1; AltName: Full=Pathogen-induced membrane protein 1; Short=CaPIMP1;	RecName: Full=CASP-like protein {ECO:0000256|RuleBase:RU361233};	--	GO:0016021,integral component of membrane; GO:0005886,plasma membrane; GO:0042742,defense response to bacterium; GO:0002229,defense response to oomycetes; GO:0009737,response to abscisic acid; GO:0009617,response to bacterium; GO:0009409,response to cold; GO:0009723,response to ethylene; GO:0009753,response to jasmonic acid; GO:0009651,response to salt stress; GO:0009611,response to wounding	Domain of unknown function (DUF588)
Solyc11g005430.2	2.39	11.56	4.09	0.56	2.71	1.26	23	115	14	3	24	14	3.949	1.981	0.0031397	0.0231365	up	--	--	K22395 cinnamyl-alcohol dehydrogenase [EC:1.1.1.195] | (RefSeq) uncharacterized LOC100817142 (A)	PREDICTED: WAT1-related protein At5g64700-like [Solanum lycopersicum]	RecName: Full=WAT1-related protein At5g64700;	RecName: Full=WAT1-related protein {ECO:0000256|RuleBase:RU363077};	--	GO:0016021,integral component of membrane; GO:0005886,plasma membrane; GO:0022857,transmembrane transporter activity	EamA-like transporter family
Solyc08g067360.3	13.88	13.84	6.16	2.51	2.63	3.54	298	307	47	30	52	88	3.932	1.975	3.84748e-10	1.9753e-08	up	--	--	K18834 WRKY transcription factor 1 | (RefSeq) WRKY transcription factor 1 isoform X1 (A)	probable WRKY transcription factor 40 [Solanum lycopersicum]	RecName: Full=Probable WRKY transcription factor 40; AltName: Full=WRKY DNA-binding protein 40;	SubName: Full=Uncharacterized protein {ECO:0000313|EnsemblPlants:Solyc08g067360.2.1};	--	GO:0005634,nucleus; GO:0003700,DNA-binding transcription factor activity; GO:0043565,sequence-specific DNA binding; GO:0044212,transcription regulatory region DNA binding; GO:0042742,defense response to bacterium; GO:0050832,defense response to fungus; GO:0045892,negative regulation of transcription, DNA-templated; GO:0031347,regulation of defense response; GO:0010200,response to chitin; GO:00022…	WRKY DNA -binding domain
Solyc07g062490.1	130.82	160.01	107.66	39.66	31.83	30.15	3003	3795	878	507	673	801	3.924	1.972	3.97229e-31	4.46398e-28	up	--	--	K04733 interleukin-1 receptor-associated kinase 4 [EC:2.7.11.1] | (RefSeq) G-type lectin S-receptor-like serine/threonine-protein kinase SD2-5 (A)	PREDICTED: epidermis-specific secreted glycoprotein EP1-like [Solanum lycopersicum]	RecName: Full=Epidermis-specific secreted glycoprotein EP1; AltName: Full=52/54 kDa medium protein; Flags: Precursor;	SubName: Full=Uncharacterized protein {ECO:0000313|EnsemblPlants:Solyc07g062490.1.1};	--	GO:0005576,extracellular region; GO:0030246,carbohydrate binding; GO:0006833,water transport	D-mannose binding lectin
Solyc09g082810.3	484.5	569.38	481.03	176.02	123.28	93.37	12540	15226	4423	2537	2939	2797	3.89	1.96	4.79298e-20	1.38503e-17	up	--	--	--	--	--	--	--	--	Sar8.2 family
Solyc11g071990.2	14.57	13.26	9.9	3.29	4.17	2.42	588	553	142	74	155	113	3.877	1.955	4.39262e-17	8.36377e-15	up	--	--	K22745 apoptosis-inducing factor 2 | (RefSeq) apoptosis-inducing factor homolog B (A)	PREDICTED: apoptosis-inducing factor homolog B [Solanum lycopersicum]	RecName: Full=Alternative NAD(P)H-ubiquinone oxidoreductase C1, chloroplastic/mitochondrial {ECO:0000303|PubMed:15333756}; EC=1.6.5.9 {ECO:0000269|PubMed:21844348}; AltName: Full=Alternative NADH dehydrogenase NDC1 {ECO:0000303|PubMed:15333756}; AltName: Full=Demethylphylloquinone reductase NDC1 {ECO:0000303|PubMed:26023160}; EC=1.6.5.12 {ECO:0000269|PubMed:21844348, ECO:0000269|PubMed:26023160};…	SubName: Full=Uncharacterized protein {ECO:0000313|EnsemblPlants:Solyc11g071990.1.1};	NADH-dehydrogenase (ubiquinone)	GO:0009507,chloroplast; GO:0005743,mitochondrial inner membrane; GO:0005739,mitochondrion; GO:0010287,plastoglobule; GO:0016491,oxidoreductase activity; GO:0019646,aerobic electron transport chain; GO:0071482,cellular response to light stimulus; GO:0055114,oxidation-reduction process	Protein of unknown function (DUF1188)
Solyc03g005980.3	1.09	0.85	0.4	0	0.31	0.29	46	37	6	0	12	14	3.839	1.941	0.00778058	0.0470032	up	--	--	K09874 aquaporin NIP | (RefSeq) aquaporin NIP1-1 (A)	PREDICTED: aquaporin NIP1-1 [Solanum lycopersicum]	RecName: Full=Aquaporin NIP1-1; AltName: Full=NOD26-like intrinsic protein 1-1; AltName: Full=OsNIP1;1;	SubName: Full=Uncharacterized protein {ECO:0000313|EnsemblPlants:Solyc03g005980.2.1};	Aquaporin (major intrinsic protein family)	GO:0005887,integral component of plasma membrane; GO:0015250,water channel activity; GO:0034220,ion transmembrane transport	Major intrinsic protein
Solyc06g050440.3	1.75	5.68	7.47	0.9	2.17	0.84	56	188	85	16	64	31	3.838	1.94	0.000159128	0.00200926	up	--	--	K00430 peroxidase [EC:1.11.1.7] | (RefSeq) peroxidase P7 (A)	PREDICTED: peroxidase P7 [Solanum lycopersicum]	RecName: Full=Peroxidase 4 {ECO:0000250|UniProtKB:Q42578}; EC=1.11.1.7; Flags: Precursor;	RecName: Full=Peroxidase {ECO:0000256|RuleBase:RU362060, ECO:0000256|SAAS:SAAS00709852}; EC=1.11.1.7 {ECO:0000256|RuleBase:RU362060, ECO:0000256|SAAS:SAAS00709852};	--	GO:0005576,extracellular region; GO:0020037,heme binding; GO:0046872,metal ion binding; GO:0004601,peroxidase activity; GO:0042744,hydrogen peroxide catabolic process; GO:0006979,response to oxidative stress	Peroxidase
Solyc02g094180.3	0.11	0.31	0.17	0.05	0.08	0.03	15	44	8	4	10	4	3.818	1.933	0.0072908	0.0447311	up	--	--	K00430 peroxidase [EC:1.11.1.7] | (RefSeq) peroxidase 51 (A)	PREDICTED: peroxidase 51 [Solanum lycopersicum]	RecName: Full=Peroxidase 51; Short=Atperox P51; EC=1.11.1.7; AltName: Full=ATP37; Flags: Precursor;	RecName: Full=Peroxidase {ECO:0000256|RuleBase:RU362060, ECO:0000256|SAAS:SAAS00709852}; EC=1.11.1.7 {ECO:0000256|RuleBase:RU362060, ECO:0000256|SAAS:SAAS00709852};	--	GO:0005576,extracellular region; GO:0020037,heme binding; GO:0046872,metal ion binding; GO:0004601,peroxidase activity; GO:0042744,hydrogen peroxide catabolic process; GO:0006979,response to oxidative stress; GO:0009651,response to salt stress	Peroxidase
Solyc06g033920.1	3.09	4.04	1.59	0.6	1.06	0.64	230	311	42	25	73	55	3.819	1.933	2.06669e-08	7.38604e-07	up	--	--	K19613 leucine-rich repeat protein SHOC2 | (RefSeq) receptor-like protein 12 (A)	PREDICTED: receptor like protein 30-like [Solanum lycopersicum]	RecName: Full=Receptor like protein 7 {ECO:0000303|PubMed:18434605}; Short=AtRLP7 {ECO:0000303|PubMed:18434605}; Flags: Precursor;	SubName: Full=Uncharacterized protein {ECO:0000313|EnsemblPlants:Solyc06g033920.1.1};	FOG: Leucine rich repeat	GO:0016021,integral component of membrane	Leucine Rich repeat
Solyc03g078090.3	0.44	1.79	0.9	0.43	0.13	0.28	22	93	16	12	6	16	3.816	1.932	0.00228984	0.0180159	up	--	--	K01051 pectinesterase [EC:3.1.1.11] | (RefSeq) hypothetical protein (A)	PREDICTED: probable pectinesterase/pectinesterase inhibitor 51 [Solanum lycopersicum]	RecName: Full=Probable pectinesterase/pectinesterase inhibitor 51; Includes: RecName: Full=Pectinesterase inhibitor 51; AltName: Full=Pectin methylesterase inhibitor 51; Includes: RecName: Full=Pectinesterase 51; Short=PE 51; EC=3.1.1.11; AltName: Full=Pectin methylesterase 51; Short=AtPME51; Flags: Precursor;	SubName: Full=Pectinesterase {ECO:0000313|EnsemblPlants:Solyc03g078090.2.1};	--	GO:0071944,cell periphery; GO:0005618,cell wall; GO:0005576,extracellular region; GO:0045330,aspartyl esterase activity; GO:0030599,pectinesterase activity; GO:0046910,pectinesterase inhibitor activity; GO:0042545,cell wall modification; GO:0045490,pectin catabolic process	Plant invertase/pectin methylesterase inhibitor
Solyc09g013150.3	1.58	2.43	1.59	0.59	0.51	0.41	87	138	31	18	26	26	3.815	1.932	5.73558e-08	1.87128e-06	up	--	--	K08193 MFS transporter, ACS family, solute carrier family 17 (sodium-dependent inorganic phosphate cotransporter), other | (RefSeq) probable anion transporter 3, chloroplastic (A)	PREDICTED: probable anion transporter 3, chloroplastic [Solanum lycopersicum]	RecName: Full=Probable anion transporter 3, chloroplastic; AltName: Full=Phosphate transporter PHT4;2; Flags: Precursor;	SubName: Full=Uncharacterized protein {ECO:0000313|EnsemblPlants:Solyc09g013150.2.1};	Permease of the major facilitator superfamily	GO:0031969,chloroplast membrane; GO:0016021,integral component of membrane; GO:0009536,plastid; GO:0005315,inorganic phosphate transmembrane transporter activity; GO:0098656,anion transmembrane transport	Sugar (and other) transporter
Solyc02g086700.3	6.26	11.8	5.95	3.74	1.21	1.37	213	415	72	71	38	54	3.805	1.928	5.12867e-06	9.92753e-05	up	--	--	K19891 glucan endo-1,3-beta-glucosidase 1/2/3 [EC:3.2.1.39] | (RefSeq) glucan endo-1,3-beta-glucosidase 3-like (A)	PREDICTED: glucan endo-1,3-beta-glucosidase, acidic-like [Solanum lycopersicum]	RecName: Full=Glucan endo-1,3-beta-glucosidase; EC=3.2.1.39; AltName: Full=(1->3)-beta-glucan endohydrolase; Short=(1->3)-beta-glucanase; AltName: Full=Beta-1,3-endoglucanase; Flags: Precursor;	SubName: Full=Uncharacterized protein {ECO:0000313|EnsemblPlants:Solyc02g086700.2.1};	--	GO:0005578,NA; GO:0042973,glucan endo-1,3-beta-D-glucosidase activity; GO:0005975,carbohydrate metabolic process; GO:0009626,plant-type hypersensitive response; GO:0009607,response to biotic stimulus	Glycosyl hydrolases family 17
Solyc03g071850.1	1.09	1.27	0.8	0.21	0.28	0.35	38	46	10	4	9	14	3.797	1.925	0.000325958	0.00369797	up	--	--	K21354 beta-D-glucosyl crocetin beta-1,6-glucosyltransferase [EC:2.4.1.330] | (RefSeq) beta-D-glucosyl crocetin beta-1,6-glucosyltransferase-like (A)	PREDICTED: beta-D-glucosyl crocetin beta-1,6-glucosyltransferase-like [Solanum lycopersicum]	RecName: Full=Beta-D-glucosyl crocetin beta-1,6-glucosyltransferase; EC=2.4.1.330 {ECO:0000269|PubMed:22569263}; AltName: Full=UDP-glucose glucosyltransferase 9; Short=GjUGT9; AltName: Full=UDP-glycosyltransferase 94E5;	RecName: Full=Glycosyltransferase {ECO:0000256|RuleBase:RU362057}; EC=2.4.1.- {ECO:0000256|RuleBase:RU362057};	UDP-glucuronosyl and UDP-glucosyl transferase	GO:0016758,transferase activity, transferring hexosyl groups; GO:0008152,metabolic process	Glycosyl transferase family 1
Solyc03g098400.2	1.12	1.18	0.96	0.23	0.31	0.32	142	154	43	16	36	47	3.792	1.923	1.78524e-11	1.23671e-09	up	--	--	K13428 LRR receptor-like serine/threonine-protein kinase EFR [EC:2.7.11.1] | (RefSeq) LRR receptor-like serine/threonine-protein kinase EFR (A)	PREDICTED: putative receptor-like protein kinase At3g47110 [Solanum lycopersicum]	RecName: Full=Probable LRR receptor-like serine/threonine-protein kinase At3g47570; EC=2.7.11.1; Flags: Precursor;	SubName: Full=Uncharacterized protein {ECO:0000313|EnsemblPlants:Solyc03g098400.1.1};	--	GO:0016021,integral component of membrane; GO:0005886,plasma membrane; GO:0005524,ATP binding; GO:0004674,protein serine/threonine kinase activity	Leucine Rich Repeat
Solyc07g005100.3	113.58	145	94.85	41.91	30.47	21.69	3937	5193	1168	809	973	870	3.734	1.901	2.12571e-16	3.49584e-14	up	--	--	K01183 chitinase [EC:3.2.1.14] | (RefSeq) chitotriosidase-1 (A)	PREDICTED: chitotriosidase-1 [Solanum lycopersicum]	RecName: Full=Class V chitinase {ECO:0000303|PubMed:22936594}; Short=AtChiC {ECO:0000303|PubMed:22936594}; EC=3.2.1.14 {ECO:0000269|PubMed:21390509, ECO:0000269|PubMed:22936594}; Flags: Precursor;	SubName: Full=Uncharacterized protein {ECO:0000313|EnsemblPlants:Solyc07g005100.2.1};	Chitinase	GO:0005618,cell wall; GO:0005576,extracellular region; GO:0008061,chitin binding; GO:0004568,chitinase activity; GO:0008843,endochitinase activity; GO:0035885,exochitinase activity; GO:0005975,carbohydrate metabolic process; GO:0006032,chitin catabolic process; GO:0009737,response to abscisic acid; GO:0009753,response to jasmonic acid; GO:0009651,response to salt stress	Glycosyl hydrolases family 18
Solyc03g094100.1	1.14	1.32	2.18	0.53	0.44	0.29	31	37	21	8	11	9	3.728	1.898	0.000541493	0.00560977	up	--	--	K13459 disease resistance protein RPS2 | (RefSeq) probable disease resistance protein At1g61300 (A)	PREDICTED: probable disease resistance protein At4g27220, partial [Solanum tuberosum]	RecName: Full=Probable disease resistance protein At4g27220;	SubName: Full=Uncharacterized protein {ECO:0000313|EnsemblPlants:Solyc03g094100.1.1};	Apoptotic ATPase	GO:0005886,plasma membrane; GO:0043531,ADP binding; GO:0005524,ATP binding; GO:0006952,defense response; GO:0007165,signal transduction	Bacterial TniB protein
Solyc08g029000.3	2.25	2.84	3.12	0.9	1	0.34	170	222	84	38	70	30	3.712	1.892	2.95192e-07	7.95092e-06	up	--	--	K15718 linoleate 9S-lipoxygenase [EC:1.13.11.58] | (RefSeq) probable linoleate 9S-lipoxygenase 5 (A)	PREDICTED: probable linoleate 9S-lipoxygenase 5 [Solanum lycopersicum]	RecName: Full=Probable linoleate 9S-lipoxygenase 5; EC=1.13.11.58; AltName: Full=Leaf lipoxygenase;	RecName: Full=Lipoxygenase {ECO:0000256|RuleBase:RU003975}; EC=1.13.11.- {ECO:0000256|RuleBase:RU003975};	--	GO:0005737,cytoplasm; GO:0046872,metal ion binding; GO:0016702,oxidoreductase activity, acting on single donors with incorporation of molecular oxygen, incorporation of two atoms of oxygen; GO:0031408,oxylipin biosynthetic process	PLAT/LH2 domain
Solyc01g008620.3	188.33	241.23	141.02	64.76	52.7	35.24	5943	7865	1581	1138	1532	1287	3.709	1.891	2.01019e-16	3.3605e-14	up	--	--	K19891 glucan endo-1,3-beta-glucosidase 1/2/3 [EC:3.2.1.39] | (RefSeq) glucan endo-1,3-beta-glucosidase 3-like (A)	glucan endo-1,3-beta-glucosidase A precursor [Solanum lycopersicum]	RecName: Full=Glucan endo-1,3-beta-glucosidase A; EC=3.2.1.39; AltName: Full=(1->3)-beta-glucan endohydrolase A; Short=(1->3)-beta-glucanase A; AltName: Full=Acidic beta-1,3-glucanase; AltName: Full=Beta-1,3-endoglucanase A; Flags: Precursor;	SubName: Full=Uncharacterized protein {ECO:0000313|EnsemblPlants:Solyc01g008620.2.1};	--	GO:0005615,extracellular space; GO:0042973,glucan endo-1,3-beta-D-glucosidase activity; GO:0005975,carbohydrate metabolic process; GO:0006952,defense response	LD-carboxypeptidase C-terminal domain
Solyc06g053550.3	1.51	4.03	2.02	0.64	0.9	0.53	42	116	20	10	23	17	3.694	1.885	0.000109768	0.00146406	up	--	--	K13347 peroxisomal membrane protein 2 | (RefSeq) peroxisomal membrane protein PMP22 (A)	PREDICTED: peroxisomal membrane protein PMP22 [Solanum lycopersicum]	RecName: Full=Peroxisomal membrane protein PMP22; AltName: Full=22 kDa peroxisomal membrane protein;	SubName: Full=Uncharacterized protein {ECO:0000313|EnsemblPlants:Solyc06g053550.2.1};	Peroxisomal membrane protein MPV17 and related proteins	GO:0005779,integral component of peroxisomal membrane	Mpv17 / PMP22 family
Solyc09g007020.2	712.02	728.27	1083.03	381.62	186.07	111.32	26820	28343	14493	8005	6456	4853	3.695	1.885	0.00194119	0.0157066	up	--	--	K13449 pathogenesis-related protein 1 | (RefSeq) PR1a2, PR1d; pathogenesis-related protein (A)	hypothetical protein JCGZ_09851 [Jatropha curcas]	RecName: Full=Pathogenesis-related leaf protein 4; Short=P4; Flags: Precursor;	SubName: Full=Uncharacterized protein {ECO:0000313|EMBL:KDP36354.1};	Defense-related protein containing SCP domain	GO:0005576,extracellular region; GO:0006952,defense response; GO:0009607,response to biotic stimulus	ATP-dependent Clp protease adaptor protein ClpS
Solyc01g105650.3	5.62	7.67	4.67	2.32	1.25	1.37	322	454	95	74	66	91	3.692	1.884	4.34542e-11	2.72979e-09	up	--	--	K02183 calmodulin | (RefSeq) calmodulin (A)	PREDICTED: protein DMR6-LIKE OXYGENASE 2-like [Solanum lycopersicum]	RecName: Full=Protein DMR6-LIKE OXYGENASE 2 {ECO:0000303|PubMed:25376907}; EC=1.14.11.- {ECO:0000255|PROSITE-ProRule:PRU00805}; AltName: Full=2-oxoglutarate (2OG)-Fe(II) oxygenase-like protein DLO2 {ECO:0000303|PubMed:25376907}; AltName: Full=Salicylate 3-hydroxylase DLO2 {ECO:0000305}; Short=S3H DLO2 {ECO:0000305}; Short=SA 3-hydroxylase DLO2 {ECO:0000305}; Short=Salicylic acid 3-hydroxylase DLO…	SubName: Full=Uncharacterized protein {ECO:0000313|EnsemblPlants:Solyc01g105650.2.1};	Iron/ascorbate family oxidoreductases	GO:0051213,dioxygenase activity; GO:0046872,metal ion binding; GO:0002229,defense response to oomycetes; GO:0046244,salicylic acid catabolic process	Secreted protein acidic and rich in cysteine Ca binding region
Solyc03g036470.2	0.58	0.58	0.69	0.24	0.14	0.13	26	27	11	6	6	7	3.686	1.882	0.00213777	0.0170314	up	--	--	K10775 phenylalanine ammonia-lyase [EC:4.3.1.24] | (RefSeq) phenylalanine ammonia-lyase (A)	PREDICTED: phenylalanine ammonia-lyase [Solanum pennellii]	RecName: Full=Phenylalanine ammonia-lyase; Short=PAL; EC=4.3.1.24;	RecName: Full=Phenylalanine ammonia-lyase {ECO:0000256|RuleBase:RU003955}; EC=4.3.1.24 {ECO:0000256|RuleBase:RU003955};	Phenylalanine and histidine ammonia-lyase	GO:0005737,cytoplasm; GO:0043234,NA; GO:0045548,phenylalanine ammonia-lyase activity; GO:0009800,cinnamic acid biosynthetic process; GO:0006559,L-phenylalanine catabolic process	Aromatic amino acid lyase
Solyc05g041440.3	1.5	2.06	1.05	0.4	0.36	0.51	109	155	27	16	24	43	3.683	1.881	1.09324e-07	3.33546e-06	up	--	--	K15503 serine/threonine-protein phosphatase 6 regulatory ankyrin repeat subunit B | (RefSeq) ankyrin repeat-containing protein At5g02620 (A)	PREDICTED: uncharacterized protein LOC101250994 isoform X1 [Solanum lycopersicum]	--	SubName: Full=Putative ovule protein {ECO:0000313|EMBL:JAP34710.1};	FOG: Ankyrin repeat	--	gag-polypeptide of LTR copia-type
Solyc07g006420.1	9.14	12.11	4.57	3.37	2.27	1.51	214	293	38	44	49	41	3.677	1.879	9.83287e-07	2.3101e-05	up	--	--	--	PREDICTED: uncharacterized protein LOC109212596 [Nicotiana attenuata]	--	SubName: Full=Uncharacterized protein {ECO:0000313|EnsemblPlants:Solyc07g006420.1.1};	--	--	--
Solyc12g036390.2	31.85	47.45	30.65	10.38	10.31	9.32	1603	2467	548	291	478	543	3.673	1.877	2.15155e-28	1.74086e-25	up	--	--	K21989 calcium permeable stress-gated cation channel | (RefSeq) CSC1-like protein RXW8 (A)	PREDICTED: protein SAR DEFICIENT 1-like [Solanum lycopersicum]	RecName: Full=Protein SAR DEFICIENT 1 {ECO:0000303|PubMed:20921422};	SubName: Full=Uncharacterized protein {ECO:0000313|EnsemblPlants:Solyc12g036390.1.1};	--	GO:0005634,nucleus; GO:0003700,DNA-binding transcription factor activity; GO:0043565,sequence-specific DNA binding; GO:0071219,cellular response to molecule of bacterial origin; GO:0042742,defense response to bacterium; GO:0002229,defense response to oomycetes; GO:0009626,plant-type hypersensitive response; GO:1900426,positive regulation of defense response to bacterium; GO:0080142,regulation of …	Calmodulin binding protein-like
Solyc01g006290.3	80.37	93.38	80.98	20.43	22.91	26.25	2140	2569	766	303	562	809	3.672	1.876	3.08157e-54	1.24668e-50	up	--	--	K00430 peroxidase [EC:1.11.1.7] | (RefSeq) lignin-forming anionic peroxidase (A)	PREDICTED: lignin-forming anionic peroxidase [Solanum lycopersicum]	RecName: Full=Lignin-forming anionic peroxidase; EC=1.11.1.7; AltName: Full=TOPA; Flags: Precursor;	RecName: Full=Peroxidase {ECO:0000256|RuleBase:RU362060, ECO:0000256|SAAS:SAAS00709852}; EC=1.11.1.7 {ECO:0000256|RuleBase:RU362060, ECO:0000256|SAAS:SAAS00709852};	--	GO:0005576,extracellular region; GO:0020037,heme binding; GO:0046872,metal ion binding; GO:0004601,peroxidase activity; GO:0042744,hydrogen peroxide catabolic process; GO:0006979,response to oxidative stress	Peroxidase
Solyc04g011820.1	11.63	24.87	9.9	5.83	3.23	3.86	86	190	26	24	22	33	3.672	1.876	1.02618e-05	0.000182886	up	--	--	K03676 glutaredoxin 3 | (RefSeq) monothiol glutaredoxin-S1-like (A)	PREDICTED: monothiol glutaredoxin-S1-like [Solanum lycopersicum]	RecName: Full=Monothiol glutaredoxin-S2; Short=AtGrxS2; AltName: Full=Protein ROXY 10;	SubName: Full=Uncharacterized protein {ECO:0000313|EnsemblPlants:Solyc04g011820.1.1};	Glutaredoxin and related proteins	GO:0005737,cytoplasm; GO:0051537,2 iron, 2 sulfur cluster binding; GO:0009055,electron transfer activity; GO:0046872,metal ion binding; GO:0015035,protein disulfide oxidoreductase activity; GO:0045454,cell redox homeostasis	Glutaredoxin
Solyc05g056420.3	1.08	1.44	1.06	0.31	0.22	0.44	225	310	78	36	42	107	3.67	1.876	5.57553e-11	3.44898e-09	up	--	--	K00901 diacylglycerol kinase (ATP) [EC:2.7.1.107] | (RefSeq) diacylglycerol kinase 2 (A)	PREDICTED: diacylglycerol kinase 2 [Solanum lycopersicum]	RecName: Full=Diacylglycerol kinase 2; Short=AtDGK2; Short=DAG kinase 2; EC=2.7.1.107; AltName: Full=Diglyceride kinase 2; Short=DGK 2;	RecName: Full=Diacylglycerol kinase {ECO:0000256|RuleBase:RU361128}; Short=DAG kinase {ECO:0000256|RuleBase:RU361128}; EC=2.7.1.107 {ECO:0000256|RuleBase:RU361128};	Diacylglycerol kinase	GO:0016021,integral component of membrane; GO:0005622,intracellular; GO:0005524,ATP binding; GO:0004143,diacylglycerol kinase activity; GO:0046872,metal ion binding; GO:0003951,NAD+ kinase activity; GO:0006952,defense response; GO:0035556,intracellular signal transduction; GO:0048366,leaf development; GO:0007205,protein kinase C-activating G protein-coupled receptor signaling pathway; GO:0009409,…	Phorbol esters/diacylglycerol binding domain (C1 domain)
Solyc03g006210.2	5.71	6.65	1.77	0.86	1.3	1.7	191	230	21	16	40	66	3.665	1.874	1.20577e-05	0.000210261	up	--	--	K13441 cysteine protease | (RefSeq) RCR3; fruit bromelain-like (A)	PREDICTED: zingipain-2-like [Solanum lycopersicum]	RecName: Full=Senescence-specific cysteine protease SAG39 {ECO:0000305}; EC=3.4.22.- {ECO:0000305}; AltName: Full=Cysteine proteinase SAG39 {ECO:0000305}; AltName: Full=Protein SENESCENCE-ASSOCIATED GENE 39 {ECO:0000303|PubMed:20439547}; Flags: Precursor;	SubName: Full=Uncharacterized protein {ECO:0000313|EnsemblPlants:Solyc03g006210.1.1};	Cysteine proteinase Cathepsin L	GO:0005615,extracellular space; GO:0005764,lysosome; GO:0010282,senescence-associated vacuole; GO:0004197,cysteine-type endopeptidase activity; GO:0007568,aging; GO:0010150,leaf senescence; GO:0010623,programmed cell death involved in cell development; GO:0051603,proteolysis involved in cellular protein catabolic process; GO:0009737,response to abscisic acid; GO:0009723,response to ethylene; GO:0…	Peptidase C1-like family
Solyc01g107520.3	4.86	18.62	5.94	3.79	2.24	2.01	113	447	49	49	48	54	3.644	1.865	5.51919e-05	0.000806663	up	--	--	--	PREDICTED: uncharacterized protein LOC101249214 [Solanum lycopersicum]	RecName: Full=Basic secretory protease {ECO:0000303|PubMed:22773449}; EC=3.4.24.- {ECO:0000269|PubMed:22773449}; AltName: Full=Boswellia basic secretory protease {ECO:0000303|PubMed:22773449}; Short=BBSP {ECO:0000303|PubMed:22773449}; Flags: Fragments;	SubName: Full=Uncharacterized protein {ECO:0000313|EnsemblPlants:Solyc01g107520.2.1};	--	GO:0046872,metal ion binding; GO:0008237,metallopeptidase activity	Peptidase of plants and bacteria
Solyc09g097960.3	4.3	2.7	0.62	1.03	0.54	0.59	157	102	8	21	18	25	3.619	1.856	0.00110872	0.0100978	up	--	--	K05275 pyridoxine 4-dehydrogenase [EC:1.1.1.65] | (RefSeq) hypothetical protein (A)	aldo-keto reductases superfamily protein [Solanum lycopersicum]	RecName: Full=Probable aldo-keto reductase 2; EC=1.1.1.-;	SubName: Full=Uncharacterized protein {ECO:0000313|EnsemblPlants:Solyc09g097960.2.1};	Voltage-gated shaker-like K+ channel, subunit beta/KCNAB	GO:0016491,oxidoreductase activity	ThiC-associated domain
Solyc10g078670.2	0.28	1.03	0.56	0.07	0.26	0.17	14	53	10	2	12	10	3.615	1.854	0.00792029	0.0475452	up	--	--	K14431 transcription factor TGA | (RefSeq) transcription factor TGA2-like (A)	PREDICTED: transcription factor TGA2-like [Solanum lycopersicum]	RecName: Full=bZIP transcription factor TGA10 {ECO:0000303|PubMed:12777042}; AltName: Full=Protein TGACG (TGA) motif-binding protein 10 {ECO:0000303|PubMed:12777042};	SubName: Full=Uncharacterized protein {ECO:0000313|EnsemblPlants:Solyc10g078670.1.1};	--	GO:0005634,nucleus; GO:0003700,DNA-binding transcription factor activity; GO:0043565,sequence-specific DNA binding; GO:0045893,positive regulation of transcription, DNA-templated; GO:0009733,response to auxin; GO:0009753,response to jasmonic acid; GO:0009751,response to salicylic acid; GO:0006351,transcription, DNA-templated	bZIP transcription factor
Solyc05g050130.3	161.92	180.73	118.88	42.61	41.9	43.41	10140	11694	2645	1486	2417	3146	3.611	1.852	2.07892e-41	6.00748e-38	up	--	--	K01183 chitinase [EC:3.2.1.14] | (RefSeq) acidic endochitinase (A)	PREDICTED: acidic endochitinase [Solanum lycopersicum]	RecName: Full=Acidic endochitinase; EC=3.2.1.14; Flags: Precursor;	SubName: Full=Uncharacterized protein {ECO:0000313|EnsemblPlants:Solyc05g050130.2.1};	Chitinase	GO:0005618,cell wall; GO:0005576,extracellular region; GO:0004568,chitinase activity; GO:0006032,chitin catabolic process; GO:0000272,polysaccharide catabolic process	Glycosyl hydrolases family 18
Solyc07g055690.2	8.16	8.5	5.04	1.62	2.41	2.04	825	888	181	91	224	239	3.602	1.849	6.10744e-19	1.48845e-16	up	--	--	K04733 interleukin-1 receptor-associated kinase 4 [EC:2.7.11.1] | (RefSeq) G-type lectin S-receptor-like serine/threonine-protein kinase SD2-5 (A)	PREDICTED: G-type lectin S-receptor-like serine/threonine-protein kinase SD2-5 [Solanum lycopersicum]	RecName: Full=G-type lectin S-receptor-like serine/threonine-protein kinase SD2-5; EC=2.7.11.1; AltName: Full=S-domain-2 (SD2) receptor kinase 5; Short=SD2-5; Flags: Precursor;	SubName: Full=S-receptor-like kinase 4 {ECO:0000313|EMBL:AJT39541.1};	--	GO:0016021,integral component of membrane; GO:0005886,plasma membrane; GO:0005524,ATP binding; GO:0005516,calmodulin binding; GO:0030246,carbohydrate binding; GO:0004672,protein kinase activity; GO:0004674,protein serine/threonine kinase activity; GO:0031625,ubiquitin protein ligase binding; GO:0046777,protein autophosphorylation	PAN domain
Solyc06g005090.3	4.69	4.97	3.55	1.54	1.27	1.01	104	114	28	19	26	26	3.592	1.845	8.98851e-08	2.80586e-06	up	--	--	K21994 LOB domain-containing protein 18 | (RefSeq) hypothetical protein (A)	PREDICTED: LOB domain-containing protein 1-like [Solanum lycopersicum]	RecName: Full=LOB domain-containing protein 1; AltName: Full=ASYMMETRIC LEAVES 2-like protein 8; Short=AS2-like protein 8;	SubName: Full=Uncharacterized protein {ECO:0000313|EnsemblPlants:Solyc06g005090.2.1};	--	GO:0005739,mitochondrion	Lateral organ boundaries (LOB) domain
Solyc10g005300.3	1.18	1.02	1.07	0.25	0.26	0.39	68	61	22	8	14	26	3.589	1.844	8.67969e-06	0.000157405	up	--	--	K04733 interleukin-1 receptor-associated kinase 4 [EC:2.7.11.1] | (RefSeq) probable serine/threonine-protein kinase PBL23 (A)	PREDICTED: serine/threonine-protein kinase CDL1-like [Solanum lycopersicum]	RecName: Full=Probable serine/threonine-protein kinase PBL23 {ECO:0000305}; EC=2.7.11.1 {ECO:0000305}; AltName: Full=PBS1-like protein 23 {ECO:0000303|PubMed:20413097};	SubName: Full=Uncharacterized protein {ECO:0000313|EnsemblPlants:Solyc10g005300.2.1};	Serine/threonine protein kinase	GO:0005777,peroxisome; GO:0005886,plasma membrane; GO:0005524,ATP binding; GO:0004675,transmembrane receptor protein serine/threonine kinase activity; GO:0007166,cell surface receptor signaling pathway; GO:0006952,defense response; GO:0006468,protein phosphorylation	Protein tyrosine kinase
Solyc03g115800.1	0.49	0.77	0.94	0.11	0.26	0.21	16	26	11	2	8	8	3.588	1.843	0.00656772	0.0411561	up	--	--	K10683 BRCA1-associated RING domain protein 1 | (RefSeq) hypothetical protein (A)	PREDICTED: putative pentatricopeptide repeat-containing protein At1g74400 [Solanum lycopersicum]	RecName: Full=Putative pentatricopeptide repeat-containing protein At1g74400;	SubName: Full=Uncharacterized protein {ECO:0000313|EnsemblPlants:Solyc03g115800.1.1};	FOG: PPR repeat	GO:0043231,intracellular membrane-bounded organelle; GO:0004519,endonuclease activity; GO:0003723,RNA binding; GO:0009451,RNA modification	Pentacotripeptide-repeat region of PRORP
Solyc11g006030.1	37.53	45.8	22.81	13.14	9.42	6.97	1246	1571	269	243	288	268	3.584	1.842	6.8874e-12	5.21791e-10	up	--	--	K08332 vacuolar protein 8 | (RefSeq) hypothetical protein (A)	PREDICTED: U-box domain-containing protein 21-like [Solanum lycopersicum]	RecName: Full=U-box domain-containing protein 21; EC=2.3.2.27; AltName: Full=Plant U-box protein 21; AltName: Full=RING-type E3 ubiquitin transferase PUB21 {ECO:0000305};	RecName: Full=RING-type E3 ubiquitin transferase {ECO:0000256|SAAS:SAAS00702733}; EC=2.3.2.27 {ECO:0000256|SAAS:SAAS00702733};	--	GO:0004842,ubiquitin-protein transferase activity; GO:0010200,response to chitin	Zinc-finger of the MIZ type in Nse subunit
Solyc05g015850.3	2.19	2.46	0.84	0.54	0.81	0.26	44	51	6	6	15	6	3.574	1.838	0.00328893	0.0240261	up	--	--	K18835 WRKY transcription factor 2 | (RefSeq) LOC109786129; probable WRKY transcription factor 2 (A)	WRKY DNA binding protein 1 [Solanum lycopersicum]	RecName: Full=Probable WRKY transcription factor 75; AltName: Full=WRKY DNA-binding protein 75;	SubName: Full=Uncharacterized protein {ECO:0000313|EnsemblPlants:Solyc05g015850.2.1};	--	GO:0005634,nucleus; GO:0003700,DNA-binding transcription factor activity; GO:0000978,RNA polymerase II proximal promoter sequence-specific DNA binding; GO:0044212,transcription regulatory region DNA binding; GO:0010055,atrichoblast differentiation; GO:0048527,lateral root development; GO:0000122,negative regulation of transcription by RNA polymerase II; GO:0043620,regulation of DNA-templated tran…	WRKY DNA -binding domain
Solyc11g068940.1	1.47	3.67	1.9	1.26	0.4	0.37	48	124	22	23	12	14	3.567	1.835	0.00102601	0.00946385	up	--	--	K10260 F-box and WD-40 domain protein 7 | (RefSeq) predicted protein (A)	PREDICTED: E3 ubiquitin-protein ligase PUB23-like [Solanum lycopersicum]	RecName: Full=E3 ubiquitin-protein ligase PUB24; EC=2.3.2.27; AltName: Full=Plant U-box protein 24; AltName: Full=RING-type E3 ubiquitin transferase PUB24 {ECO:0000305}; AltName: Full=U-box domain-containing protein 24;	RecName: Full=RING-type E3 ubiquitin transferase {ECO:0000256|SAAS:SAAS00702733}; EC=2.3.2.27 {ECO:0000256|SAAS:SAAS00702733};	--	GO:0004842,ubiquitin-protein transferase activity; GO:0006952,defense response	RING-type zinc-finger
Solyc06g007580.1	3.94	3.06	1.46	0.93	0.94	0.64	91	73	12	12	20	17	3.519	1.815	0.000101582	0.00136532	up	--	--	--	PREDICTED: uncharacterized protein LOC101250804 [Solanum lycopersicum]	--	SubName: Full=Uncharacterized protein {ECO:0000313|EnsemblPlants:Solyc06g007580.1.1};	--	--	PDDEXK-like family of unknown function
Solyc03g097170.3	33.87	32.46	28.02	7.53	8.93	10.55	1429	1415	420	177	347	515	3.506	1.81	3.80358e-36	6.41157e-33	up	--	--	K09753 cinnamoyl-CoA reductase [EC:1.2.1.44] | (RefSeq) cinnamoyl-CoA reductase 1-like isoform X1 (A)	PREDICTED: cinnamoyl-CoA reductase-like SNL6 [Solanum lycopersicum]	RecName: Full=Cinnamoyl-CoA reductase-like SNL6 {ECO:0000305}; EC=1.2.-.- {ECO:0000305}; AltName: Full=Protein SUPPRESSOR OF NH1-MEDIATED LESION 6 {ECO:0000303|PubMed:20862311};	SubName: Full=Uncharacterized protein {ECO:0000313|EnsemblPlants:Solyc03g097170.2.1};	Flavonol reductase/cinnamoyl-CoA reductase	GO:0003854,3-beta-hydroxy-delta5-steroid dehydrogenase activity; GO:0042742,defense response to bacterium; GO:0009809,lignin biosynthetic process; GO:0006694,steroid biosynthetic process	NmrA-like family
Solyc02g079720.1	6.97	6.63	4.74	2.59	1.3	1.66	58	57	14	12	10	16	3.468	1.794	0.000139442	0.00180232	up	--	--	K16465 centrin-1 | (RefSeq) calcium-binding protein PBP1-like (A)	Calcium-binding protein PBP1 [Capsicum chinense]	RecName: Full=Calcium-binding protein PBP1; AltName: Full=KIC-related protein 2; AltName: Full=PINOID-binding protein 1;	SubName: Full=Uncharacterized protein {ECO:0000313|EnsemblPlants:Solyc02g079720.1.1};	Ca2+-binding protein (centrin/caltractin), EF-Hand superfamily protein	GO:0005509,calcium ion binding; GO:0009733,response to auxin	EF hand
Solyc03g094120.3	6.92	7.99	5.86	2.11	2	1.98	259	309	78	44	69	86	3.469	1.794	1.79245e-16	3.07268e-14	up	--	--	K20892 beta-arabinofuranosyltransferase [EC:2.4.2.-] | (RefSeq) GT77D1-2; glycosyltransferase-like protein (A)	PREDICTED: uncharacterized protein At1g28695-like [Solanum lycopersicum]	RecName: Full=Uncharacterized protein At1g28695; Flags: Precursor;	SubName: Full=Uncharacterized protein {ECO:0000313|EnsemblPlants:Solyc03g094120.2.1};	--	GO:0043231,intracellular membrane-bounded organelle; GO:0004519,endonuclease activity; GO:0003723,RNA binding; GO:0009451,RNA modification	Nucleotide-diphospho-sugar transferase
Solyc02g082740.1	128.19	161.5	98.15	37.96	40.88	33.83	1886	2455	513	311	554	576	3.456	1.789	3.00606e-26	1.73733e-23	up	--	--	K19027 zinc finger FYVE domain-containing protein 26 | (RefSeq) hypothetical protein (A)	hypothetical protein CQW23_04863 [Capsicum baccatum]	RecName: Full=Dirigent protein 19; Short=AtDIR19; Flags: Precursor;	RecName: Full=Dirigent protein {ECO:0000256|RuleBase:RU363099};	--	GO:0048046,apoplast; GO:0016853,isomerase activity	Dirigent-like protein
Solyc10g050510.1	92.24	80.68	71.16	29.04	22.75	20.47	405	366	111	71	92	104	3.457	1.789	5.32203e-16	8.54396e-14	up	--	--	--	PREDICTED: uncharacterized protein LOC104223091 [Nicotiana sylvestris]	--	SubName: Full=Uncharacterized protein {ECO:0000313|EnsemblPlants:Solyc10g050510.1.1};	--	--	--
Solyc02g081360.3	3.69	4.81	3.17	1.32	0.84	1.27	331	446	101	66	69	132	3.442	1.783	3.92542e-13	3.62573e-11	up	--	--	K01913 acetate---CoA ligase [EC:6.2.1.1] | (RefSeq) acetate/butyrate--CoA ligase AAE7, peroxisomal-like (A)	PREDICTED: butyrate--CoA ligase AAE11, peroxisomal-like isoform X3 [Solanum lycopersicum]	RecName: Full=Butyrate--CoA ligase AAE11, peroxisomal; EC=6.2.1.2; AltName: Full=Acyl-activating enzyme 11; AltName: Full=Butyryl-CoA synthetase;	SubName: Full=Uncharacterized protein {ECO:0000313|EnsemblPlants:Solyc02g081370.2.1};	Acyl-CoA synthetase	GO:0005777,peroxisome; GO:0047760,butyrate-CoA ligase activity; GO:0019605,butyrate metabolic process	AMP-binding enzyme C-terminal domain
Solyc01g087810.2	2.68	2.82	2.55	0.77	0.9	0.72	175	190	59	28	54	54	3.416	1.772	1.37388e-12	1.19274e-10	up	--	--	K15333 tRNA guanosine-2'-O-methyltransferase [EC:2.1.1.34] | (RefSeq) uncharacterized protein LOC104224633 (A)	subtilisin-like serine protease family protein [Solanum lycopersicum]	RecName: Full=Subtilisin-like protease SBT1.9 {ECO:0000303|PubMed:16193095}; EC=3.4.21.- {ECO:0000255|PROSITE-ProRule:PRU10082}; AltName: Full=Subtilase subfamily 1 member 9 {ECO:0000303|PubMed:16193095}; Short=AtSBT1.9 {ECO:0000303|PubMed:16193095}; Flags: Precursor;	SubName: Full=Uncharacterized protein {ECO:0000313|EnsemblPlants:Solyc01g087810.2.1};	--	GO:0005576,extracellular region; GO:0004252,serine-type endopeptidase activity; GO:0006508,proteolysis	Peptidase inhibitor I9
Solyc08g074865.1	12.4	16.95	10.01	3.28	5.84	2.6	136	192	39	20	59	33	3.407	1.768	5.89798e-07	1.45849e-05	up	--	--	--	--	--	SubName: Full=Uncharacterized protein {ECO:0000313|EnsemblPlants:PGSC0003DMT400088409};	--	--	--
Solyc05g056380.3	18.72	21.42	11.13	5.84	4.84	4.67	374	442	79	65	89	108	3.399	1.765	3.6382e-12	2.95556e-10	up	--	--	--	PREDICTED: uncharacterized protein LOC101245255 [Solanum lycopersicum]	--	SubName: Full=Uncharacterized protein {ECO:0000313|EnsemblPlants:Solyc05g056380.2.1};	--	--	--
Solyc02g055370.3	2.81	2.61	2.26	0.41	1.31	0.54	49	47	14	4	21	11	3.388	1.76	0.000838837	0.00804551	up	--	--	--	PREDICTED: B3 domain-containing protein REM5-like [Solanum lycopersicum]	RecName: Full=B3 domain-containing protein REM9; AltName: Full=Auxin response factor 23; AltName: Full=Protein REPRODUCTIVE MERISTEM 9;	SubName: Full=Uncharacterized protein {ECO:0000313|EnsemblPlants:Solyc02g055370.2.1};	--	GO:0009941,chloroplast envelope; GO:0005634,nucleus; GO:0003677,DNA binding; GO:0006355,regulation of transcription, DNA-templated; GO:0009409,response to cold; GO:0006351,transcription, DNA-templated	B3 DNA binding domain
Solyc06g066590.3	8.8	14.59	4.87	2.85	3.6	2.06	122	209	24	22	46	33	3.383	1.758	1.30985e-05	0.000226073	up	--	--	--	PREDICTED: protein PLANT CADMIUM RESISTANCE 8 isoform X2 [Solanum lycopersicum]	RecName: Full=Protein PLANT CADMIUM RESISTANCE 8; Short=AtPCR8;	SubName: Full=Uncharacterized protein {ECO:0000313|EnsemblPlants:Solyc06g066590.2.1};	--	GO:0016021,integral component of membrane; GO:0005886,plasma membrane; GO:0006979,response to oxidative stress	PLAC8 family
Solyc09g014610.3	0.97	1.28	1.53	0.35	0.49	0.29	50	68	28	10	23	17	3.366	1.751	4.27291e-05	0.0006455	up	--	--	--	PREDICTED: S-type anion channel SLAH2-like [Solanum lycopersicum]	RecName: Full=S-type anion channel SLAH3; AltName: Full=SLAC1-homolog protein 3;	SubName: Full=Uncharacterized protein {ECO:0000313|EnsemblPlants:Solyc09g014610.2.1};	--	GO:0016021,integral component of membrane; GO:0005886,plasma membrane; GO:0008308,voltage-gated anion channel activity; GO:0006873,cellular ion homeostasis; GO:0006821,chloride transport; GO:0009651,response to salt stress; GO:0009414,response to water deprivation	Voltage-dependent anion channel
Solyc03g118480.3	1.37	1.22	2.06	0.42	0.25	0.68	47	43	25	8	8	27	3.344	1.741	0.000676446	0.00673715	up	--	--	--	PREDICTED: cell division cycle-associated protein 7-like [Solanum lycopersicum]	--	SubName: Full=Uncharacterized protein {ECO:0000313|EnsemblPlants:Solyc03g118480.2.1};	--	--	Zinc-finger domain of monoamine-oxidase A repressor R1
Solyc06g069550.1	0.89	1.46	1.52	0.68	0.29	0.23	33	56	20	14	10	10	3.342	1.741	0.00147273	0.012591	up	--	--	K00012 UDPglucose 6-dehydrogenase [EC:1.1.1.22] | (RefSeq) UDP-glucose 6-dehydrogenase 5-like (A)	PREDICTED: UDP-glucose 6-dehydrogenase 5-like [Solanum lycopersicum]	RecName: Full=UDP-glucose 6-dehydrogenase 5; Short=UDP-Glc dehydrogenase 5; Short=UDP-GlcDH 5; Short=UDPGDH 5; EC=1.1.1.22; AltName: Full=Os-UGD5;	RecName: Full=UDP-glucose 6-dehydrogenase {ECO:0000256|PIRNR:PIRNR000124}; EC=1.1.1.22 {ECO:0000256|PIRNR:PIRNR000124};	UDP-glucose/GDP-mannose dehydrogenase	GO:0005829,cytosol; GO:0005634,nucleus; GO:0051287,NAD binding; GO:0003979,UDP-glucose 6-dehydrogenase activity; GO:0006024,glycosaminoglycan biosynthetic process; GO:0006065,UDP-glucuronate biosynthetic process	NAD binding domain of 6-phosphogluconate dehydrogenase
Solyc04g078360.2	0.75	1.13	0.66	0.25	0.2	0.31	112	175	35	21	28	54	3.336	1.738	1.62234e-07	4.72862e-06	up	--	--	K00512 steroid 17alpha-monooxygenase / 17alpha-hydroxyprogesterone deacetylase [EC:1.14.14.19 1.14.14.32] | (RefSeq) isoflavone 3'-hydroxylase-like (A)	cytochrome P450 [Cynara cardunculus var. scolymus]	RecName: Full=Cytochrome P450 81E8 {ECO:0000303|PubMed:14617078}; EC=1.14.13.- {ECO:0000305};	SubName: Full=Cytochrome P450 {ECO:0000313|EMBL:KVH98297.1};	Cytochrome P450 CYP2 subfamily	GO:0016021,integral component of membrane; GO:0020037,heme binding; GO:0005506,iron ion binding; GO:0004497,monooxygenase activity; GO:0016705,oxidoreductase activity, acting on paired donors, with incorporation or reduction of molecular oxygen	Cytochrome P450
Solyc02g063410.3	3.46	4.2	2.59	1.52	0.88	0.83	90	113	24	22	21	25	3.325	1.733	6.73598e-06	0.000125813	up	--	--	--	PREDICTED: uncharacterized protein At5g65660-like [Solanum lycopersicum]	RecName: Full=Uncharacterized protein At5g65660;	SubName: Full=Uncharacterized protein {ECO:0000313|EnsemblPlants:Solyc02g063410.2.1};	--	GO:0016021,integral component of membrane; GO:0005886,plasma membrane	--
Solyc10g049533.1	1.83	3.04	0.8	0.26	0.71	0.74	64	110	10	5	23	30	3.306	1.725	0.00115619	0.0104083	up	--	--	--	PREDICTED: uncharacterized protein LOC107779128 isoform X1 [Nicotiana tabacum]	--	SubName: Full=Putative ovule protein {ECO:0000313|EMBL:JAP17032.1};	--	--	--
Solyc02g061770.3	10.44	11.97	5.8	3.54	2.38	2.83	233	276	46	44	49	73	3.296	1.721	1.47233e-08	5.44466e-07	up	--	--	K01183 chitinase [EC:3.2.1.14] | (RefSeq) CHI14; chitinase (A)	basic endochitinase precursor [Solanum lycopersicum]	RecName: Full=Basic endochitinase; EC=3.2.1.14; Flags: Fragment;	SubName: Full=Uncharacterized protein {ECO:0000313|EnsemblPlants:Solyc02g061770.2.1};	Predicted chitinase	GO:0005615,extracellular space; GO:0004568,chitinase activity; GO:0016998,cell wall macromolecule catabolic process; GO:0006032,chitin catabolic process; GO:0006952,defense response; GO:0000272,polysaccharide catabolic process	Chitinase class I
Solyc04g016470.3	4.07	4	2.98	2.07	0.56	0.83	127	129	33	36	16	30	3.29	1.718	0.000146441	0.00187205	up	--	--	K19893 glucan endo-1,3-beta-glucosidase 5/6 [EC:3.2.1.39] | (RefSeq) glucan endo-1,3-beta-glucosidase 6 (A)	glucan endo-1,3-beta-D-glucosidase precursor [Solanum lycopersicum]	RecName: Full=Glucan endo-1,3-beta-glucosidase, acidic isoform PR-Q'; EC=3.2.1.39; AltName: Full=(1->3)-beta-glucan endohydrolase; Short=(1->3)-beta-glucanase; AltName: Full=Beta-1,3-endoglucanase; AltName: Full=PR-35; Flags: Precursor;	SubName: Full=Uncharacterized protein {ECO:0000313|EnsemblPlants:Solyc04g016470.2.1};	--	GO:0048046,apoplast; GO:0042973,glucan endo-1,3-beta-D-glucosidase activity; GO:0005975,carbohydrate metabolic process; GO:0006952,defense response	Glycosyl hydrolases family 17
Solyc03g034375.1	3.91	5.94	7.07	1.5	2.27	1.33	28	44	18	6	15	11	3.278	1.713	0.00118198	0.0106065	up	--	--	K17497 phosphomannomutase [EC:5.4.2.8] | (RefSeq) phosphomannomutase-like (A)	PREDICTED: non-specific lipid-transfer protein 2-like [Solanum lycopersicum]	RecName: Full=Non-specific lipid-transfer protein 2 {ECO:0000303|PubMed:23913675}; AltName: Full=Allergen Api g 6.0101 {ECO:0000303|PubMed:23913675}; AltName: Allergen=Api g 6 {ECO:0000303|PubMed:23913675};	SubName: Full=Uncharacterized protein {ECO:0000313|EnsemblPlants:PGSC0003DMT400056028};	--	GO:0008289,lipid binding; GO:0006869,lipid transport	Protease inhibitor/seed storage/LTP family
Solyc01g104400.3	14.58	16.09	11.88	4.82	4.86	3.65	228	260	66	42	70	66	3.27	1.709	1.61457e-12	1.38388e-10	up	--	--	K01426 amidase [EC:3.5.1.4] | (RefSeq) LOW QUALITY PROTEIN: uncharacterized protein LOC105643773 (A)	PREDICTED: basic blue protein-like [Solanum lycopersicum]	RecName: Full=Basic blue protein; AltName: Full=CBP; AltName: Full=Cusacyanin; AltName: Full=Plantacyanin;	SubName: Full=Uncharacterized protein {ECO:0000313|EnsemblPlants:Solyc01g104400.2.1};	--	GO:0009055,electron transfer activity; GO:0046872,metal ion binding	Plastocyanin-like domain
Solyc11g011330.2	1.39	3.67	1.37	0.81	0.67	0.53	43	117	15	14	19	19	3.269	1.709	0.000641862	0.00642967	up	--	--	K00083 cinnamyl-alcohol dehydrogenase [EC:1.1.1.195] | (RefSeq) MTD; 8-hydroxygeraniol dehydrogenase-like (A)	PREDICTED: 8-hydroxygeraniol dehydrogenase-like [Solanum lycopersicum]	RecName: Full=Probable mannitol dehydrogenase; EC=1.1.1.255; AltName: Full=NAD-dependent mannitol dehydrogenase;	SubName: Full=Uncharacterized protein {ECO:0000313|EnsemblPlants:Solyc11g011330.1.1};	Alcohol dehydrogenase, class V	GO:0046029,mannitol dehydrogenase activity; GO:0008270,zinc ion binding	Zinc-binding dehydrogenase
Solyc02g092580.3	5.94	4.69	3.77	1.27	1.77	1.43	244	199	55	29	67	68	3.265	1.707	1.60638e-10	9.12751e-09	up	--	--	K00430 peroxidase [EC:1.11.1.7] | (RefSeq) peroxidase 51 (A)	PREDICTED: peroxidase 51 [Solanum lycopersicum]	RecName: Full=Peroxidase 51; Short=Atperox P51; EC=1.11.1.7; AltName: Full=ATP37; Flags: Precursor;	RecName: Full=Peroxidase {ECO:0000256|RuleBase:RU362060, ECO:0000256|SAAS:SAAS00709852}; EC=1.11.1.7 {ECO:0000256|RuleBase:RU362060, ECO:0000256|SAAS:SAAS00709852};	--	GO:0005576,extracellular region; GO:0020037,heme binding; GO:0046872,metal ion binding; GO:0004601,peroxidase activity; GO:0042744,hydrogen peroxide catabolic process; GO:0006979,response to oxidative stress; GO:0009651,response to salt stress	Peroxidase
Solyc02g092550.3	10.43	9.93	7	3.92	2.66	2.06	306	301	73	64	72	70	3.246	1.699	2.47761e-09	1.08479e-07	up	--	--	K21994 LOB domain-containing protein 18 | (RefSeq) LOB domain-containing protein 19-like (A)	PREDICTED: LOB domain-containing protein 37 [Solanum lycopersicum]	RecName: Full=LOB domain-containing protein 37; AltName: Full=ASYMMETRIC LEAVES 2-like protein 39; Short=AS2-like protein 39;	SubName: Full=Uncharacterized protein {ECO:0000313|EnsemblPlants:Solyc02g092550.2.1};	--	GO:0006807,nitrogen compound metabolic process; GO:0060776,simple leaf morphogenesis	Lateral organ boundaries (LOB) domain
Solyc01g098060.1	13.07	12.56	9.31	4.11	3.04	3.89	154	153	39	27	33	53	3.242	1.697	6.82438e-09	2.72275e-07	up	--	--	K12412 pheromone receptor transcription factor | (RefSeq) agamous-like MADS-box protein AGL23 (A)	PREDICTED: agamous-like MADS-box protein AGL23 [Solanum lycopersicum]	RecName: Full=Agamous-like MADS-box protein AGL23 {ECO:0000305};	SubName: Full=Uncharacterized protein {ECO:0000313|EnsemblPlants:Solyc01g098060.1.1};	MADS box transcription factor	GO:0005634,nucleus; GO:0003677,DNA binding; GO:0003700,DNA-binding transcription factor activity; GO:0046983,protein dimerization activity; GO:0009658,chloroplast organization; GO:0009553,embryo sac development; GO:0006351,transcription, DNA-templated	SRF-type transcription factor (DNA-binding and dimerisation domain)
Solyc05g051540.2	6.32	9.33	5.75	1.79	3.45	1.44	133	203	43	21	67	35	3.237	1.695	2.72299e-06	5.66092e-05	up	--	--	K05681 ATP-binding cassette, subfamily G (WHITE), member 2 | (RefSeq) hypothetical protein (A)	PREDICTED: ABC transporter G family member 11-like [Solanum lycopersicum]	RecName: Full=ABC transporter G family member 15; Short=ABC transporter ABCG.15; Short=AtABCG15; AltName: Full=White-brown complex homolog protein 15; Short=AtWBC15; AltName: Full=White-brown complex homolog protein 22; Short=AtWBC22;	SubName: Full=Uncharacterized protein {ECO:0000313|EnsemblPlants:Solyc05g051540.1.1};	Transporter, ABC superfamily (Breast cancer resistance protein)	GO:0016021,integral component of membrane; GO:0005886,plasma membrane; GO:0005524,ATP binding; GO:0042626,ATPase activity, coupled to transmembrane movement of substances; GO:0080167,response to karrikin	AAA domain
Solyc12g010800.2	0.83	0.8	1.09	0.17	0.4	0.25	34	34	16	4	15	12	3.222	1.688	0.00157072	0.0132607	up	--	--	K04374 cyclic AMP-dependent transcription factor ATF-4 | (RefSeq) basic leucine zipper 61-like (A)	PREDICTED: basic leucine zipper 34-like [Solanum lycopersicum]	RecName: Full=Basic leucine zipper 34 {ECO:0000303|PubMed:11906833}; Short=AtbZIP34 {ECO:0000303|PubMed:11906833}; Short=bZIP protein 34;	SubName: Full=Uncharacterized protein {ECO:0000313|EnsemblPlants:Solyc12g010800.1.1};	--	GO:0005634,nucleus; GO:0003677,DNA binding; GO:0003700,DNA-binding transcription factor activity; GO:0000977,RNA polymerase II regulatory region sequence-specific DNA binding; GO:0009555,pollen development; GO:0045893,positive regulation of transcription, DNA-templated; GO:0006351,transcription, DNA-templated	Autophagy protein 16 (ATG16)
Solyc04g082590.3	1.47	2.39	1.76	0.67	0.58	0.53	99	166	42	25	36	41	3.218	1.686	1.15424e-07	3.49663e-06	up	--	--	K22936 protein canopy 1/2 | (RefSeq) uncharacterized LOC103723517 (A)	PREDICTED: uncharacterized protein LOC101263112 isoform X1 [Solanum lycopersicum]	--	SubName: Full=Uncharacterized protein {ECO:0000313|EnsemblPlants:Solyc04g082590.2.1};	--	--	TLR4 regulator and MIR-interacting MSAP
Solyc09g064510.3	34.05	42.95	26.87	8.63	13.07	10.79	2226	2901	624	314	787	816	3.213	1.684	2.23452e-22	9.03997e-20	up	--	--	K22911 thiamine phosphate phosphatase / amino-HMP aminohydrolase [EC:3.1.3.100 3.5.99.-] | (RefSeq) bifunctional TH2 protein, mitochondrial-like (A)	PREDICTED: probable aminopyrimidine aminohydrolase, mitochondrial [Solanum lycopersicum]	RecName: Full=Bifunctional TH2 protein, mitochondrial {ECO:0000303|PubMed:27677881}; AltName: Full=THIAMINE REQUIRING 2 {ECO:0000303|PubMed:27677881}; Includes: RecName: Full=Thiamine phosphate phosphatase {ECO:0000303|PubMed:27677881}; EC=3.1.3.100 {ECO:0000269|PubMed:27677881}; Includes: RecName: Full=Aminopyrimidine aminohydrolase {ECO:0000303|PubMed:25014715}; EC=3.5.99.2 {ECO:0000269|PubMed:…	SubName: Full=Uncharacterized protein {ECO:0000313|EnsemblPlants:Solyc09g064510.2.1};	--	GO:0005829,cytosol; GO:0005739,mitochondrion; GO:0050334,thiaminase activity; GO:0042131,thiamine phosphate phosphatase activity; GO:0009228,thiamine biosynthetic process	TENA/THI-4/PQQC family
Solyc01g021600.3	2.39	3.74	1.71	1.17	0.38	0.98	55	89	14	15	8	26	3.193	1.675	0.000997261	0.00925349	up	--	--	K01870 isoleucyl-tRNA synthetase [EC:6.1.1.5] | (RefSeq) hypothetical protein (A)	PREDICTED: dirigent protein 22-like [Solanum lycopersicum]	RecName: Full=Dirigent protein 19; Short=AtDIR19; Flags: Precursor;	RecName: Full=Dirigent protein {ECO:0000256|RuleBase:RU363099};	--	GO:0048046,apoplast; GO:0016853,isomerase activity	Dirigent-like protein
Solyc03g093890.3	16.11	18.9	12.5	5.95	4.78	4.49	428	519	118	88	117	138	3.181	1.669	3.22711e-15	4.47109e-13	up	--	--	K09422 transcription factor MYB, plant | (RefSeq) R2R3MYB transcription factor 52 (A)	R2R3MYB transcription factor 52 [Solanum lycopersicum]	RecName: Full=Transcription factor MYB14 {ECO:0000303|PubMed:9839469}; AltName: Full=Myb-related protein 14 {ECO:0000303|PubMed:9839469}; Short=AtMYB14 {ECO:0000303|PubMed:9839469}; Short=MYB14At {ECO:0000303|PubMed:9839469};	SubName: Full=Uncharacterized protein {ECO:0000313|EnsemblPlants:Solyc03g093890.2.1};	Transcription factor, Myb superfamily	GO:0005634,nucleus; GO:0003700,DNA-binding transcription factor activity; GO:0000981,DNA-binding transcription factor activity, RNA polymerase II-specific; GO:0043565,sequence-specific DNA binding; GO:0001135,RNA polymerase II transcription regulator recruiting activity; GO:0044212,transcription regulatory region DNA binding; GO:0030154,cell differentiation; GO:0045893,positive regulation of tran…	Myb-like DNA-binding domain
Solyc10g076500.2	6.99	4.92	3.39	1.4	1.82	1.65	673	489	116	75	161	184	3.179	1.669	2.02336e-11	1.37807e-09	up	--	--	K19613 leucine-rich repeat protein SHOC2 | (RefSeq) receptor-like protein 12 (A)	PREDICTED: receptor-like protein 12 [Solanum lycopersicum]	RecName: Full=Receptor like protein 6 {ECO:0000303|PubMed:18434605}; Short=AtRLP6 {ECO:0000303|PubMed:18434605}; Flags: Precursor;	SubName: Full=Uncharacterized protein {ECO:0000313|EnsemblPlants:Solyc10g076500.1.1};	FOG: Leucine rich repeat	GO:0016021,integral component of membrane; GO:0016020,membrane	Leucine rich repeat N-terminal domain
Solyc08g081610.3	1.54	2.85	0.83	0.66	0.76	0.29	42	80	8	10	19	9	3.178	1.668	0.00412427	0.0285314	up	--	--	K13426 WRKY transcription factor 29 | (RefSeq) probable WRKY transcription factor 29 (A)	PREDICTED: probable WRKY transcription factor 29 [Solanum lycopersicum]	RecName: Full=Probable WRKY transcription factor 29; AltName: Full=WRKY DNA-binding protein 29;	SubName: Full=Uncharacterized protein {ECO:0000313|EnsemblPlants:Solyc08g081610.2.1};	--	GO:0005634,nucleus; GO:0003700,DNA-binding transcription factor activity; GO:0043565,sequence-specific DNA binding; GO:0006952,defense response; GO:0010200,response to chitin; GO:0006351,transcription, DNA-templated	WRKY DNA -binding domain
Solyc12g009747.1	4.98	5.3	2.77	0.99	2.14	1.06	81	89	16	9	32	20	3.166	1.663	0.000152702	0.00193781	up	--	--	K01369 legumain [EC:3.4.22.34] | (RefSeq) vacuolar-processing enzyme-like (A)	copia LTR rider [Solanum lycopersicum]	RecName: Full=Retrovirus-related Pol polyprotein from transposon TNT 1-94; Includes: RecName: Full=Protease; EC=3.4.23.-; Includes: RecName: Full=Reverse transcriptase; EC=2.7.7.49; Includes: RecName: Full=Endonuclease;	SubName: Full=Uncharacterized protein {ECO:0000313|EnsemblPlants:Solyc12g009540.1.1};	FOG: Transposon-encoded proteins with TYA, reverse transcriptase, integrase domains in various combinations	GO:0004190,aspartic-type endopeptidase activity; GO:0004519,endonuclease activity; GO:0003676,nucleic acid binding; GO:0003964,RNA-directed DNA polymerase activity; GO:0008270,zinc ion binding; GO:0015074,DNA integration	Reverse transcriptase (RNA-dependent DNA polymerase)
Solyc01g005710.2	6.13	9.99	5.99	1.51	3.01	2.45	95	160	33	13	43	44	3.16	1.66	2.21453e-06	4.73484e-05	up	--	--	K20718 LRR receptor-like serine/threonine-protein kinase ERECTA [EC:2.7.11.1] | (RefSeq) receptor-like protein 12 (A)	Hcr9-Avr9-hir2 [Solanum habrochaites]	RecName: Full=Receptor-like protein Cf-9 {ECO:0000305}; Flags: Precursor;	SubName: Full=Uncharacterized protein {ECO:0000313|EnsemblPlants:Solyc01g005710.2.1};	FOG: Leucine rich repeat	GO:0016021,integral component of membrane; GO:0005886,plasma membrane; GO:0050832,defense response to fungus; GO:0002238,response to molecule of fungal origin	Leucine Rich Repeat
Solyc01g097570.2	3.39	4.53	1.4	1.07	0.87	1.12	68	94	10	12	16	26	3.135	1.649	0.000503325	0.0052778	up	--	--	--	PREDICTED: dachshund homolog 1-like [Solanum lycopersicum]	--	SubName: Full=Uncharacterized protein {ECO:0000313|EnsemblPlants:Solyc01g097570.2.1};	--	--	--
Solyc08g067320.2	10.51	5.61	11.73	5.1	0.79	3.08	174	96	69	47	12	59	3.135	1.648	0.00184105	0.0150773	up	--	--	K08912 light-harvesting complex II chlorophyll a/b binding protein 1 | (RefSeq) chlorophyll a-b binding protein 3C, chloroplastic-like (A)	chlorophyll a/b-binding protein [Solanum lycopersicum]	RecName: Full=Chlorophyll a-b binding protein 3C, chloroplastic; AltName: Full=LHCII type I CAB-3C; Short=LHCP; Flags: Precursor;	RecName: Full=Chlorophyll a-b binding protein, chloroplastic {ECO:0000256|RuleBase:RU363080};	--	GO:0009941,chloroplast envelope; GO:0009535,chloroplast thylakoid membrane; GO:0016021,integral component of membrane; GO:0009522,photosystem I; GO:0009523,photosystem II; GO:0010287,plastoglobule; GO:0016168,chlorophyll binding; GO:0046872,metal ion binding; GO:0031409,pigment binding; GO:0009768,photosynthesis, light harvesting in photosystem I; GO:0018298,protein-chromophore linkage; GO:000941…	Chlorophyll A-B binding protein
Solyc08g006750.3	1.23	2.19	1.94	0.77	0.61	0.37	57	105	32	20	26	20	3.122	1.642	8.60162e-05	0.00117643	up	--	--	K22427 phenylalanine decarboxylase [EC:4.1.1.53] | (RefSeq) histidine decarboxylase (A)	PREDICTED: histidine decarboxylase [Solanum lycopersicum]	RecName: Full=Histidine decarboxylase; Short=HDC; EC=4.1.1.22; AltName: Full=TOM92;	SubName: Full=Uncharacterized protein {ECO:0000313|EnsemblPlants:Solyc08g006750.2.1};	Glutamate decarboxylase and related proteins	GO:0004398,histidine decarboxylase activity; GO:0030170,pyridoxal phosphate binding; GO:0019752,carboxylic acid metabolic process	Aminotransferase class I and II
Solyc10g008080.2	7.22	10.23	5.6	3.57	2.27	1.9	69	101	19	19	20	21	3.109	1.636	8.86722e-05	0.00120948	up	--	--	K19038 E3 ubiquitin-protein ligase ATL41 [EC:2.3.2.27] | (RefSeq) RING-H2 finger protein ATL40-like (A)	PREDICTED: RING-H2 finger protein ATL40-like [Nicotiana tomentosiformis]	RecName: Full=RING-H2 finger protein ATL40; EC=2.3.2.27 {ECO:0000305}; AltName: Full=RING-type E3 ubiquitin transferase ATL40 {ECO:0000305};	SubName: Full=Uncharacterized protein {ECO:0000313|EnsemblPlants:Solyc10g008080.1.1};	FOG: Predicted E3 ubiquitin ligase	GO:0016021,integral component of membrane; GO:0046872,metal ion binding; GO:0061630,ubiquitin protein ligase activity; GO:0043161,proteasome-mediated ubiquitin-dependent protein catabolic process	RING-like domain
Solyc12g006840.2	5.11	5.02	3.5	1.09	1.72	1.6	756	768	184	90	234	274	3.109	1.636	3.52016e-17	6.85244e-15	up	--	--	K04733 interleukin-1 receptor-associated kinase 4 [EC:2.7.11.1] | (RefSeq) G-type lectin S-receptor-like serine/threonine-protein kinase At1g67520 (A)	PREDICTED: G-type lectin S-receptor-like serine/threonine-protein kinase CES101 [Solanum lycopersicum]	RecName: Full=G-type lectin S-receptor-like serine/threonine-protein kinase CES101; EC=2.7.11.1; AltName: Full=Protein CALLUS EXPRESSION OF RBCS 101; Flags: Precursor;	SubName: Full=Uncharacterized protein {ECO:0000313|EnsemblPlants:Solyc12g006840.1.1};	--	GO:0016021,integral component of membrane; GO:0005886,plasma membrane; GO:0005524,ATP binding; GO:0005516,calmodulin binding; GO:0030246,carbohydrate binding; GO:0004674,protein serine/threonine kinase activity; GO:0045087,innate immune response; GO:0006468,protein phosphorylation; GO:0009620,response to fungus	S-locus glycoprotein domain
Solyc12g042730.1	9.15	11.04	7.39	1.62	3.75	3.44	122	152	35	12	46	53	3.109	1.636	8.39326e-07	2.0116e-05	up	--	--	--	PREDICTED: VQ motif-containing protein 11-like [Solanum lycopersicum]	--	SubName: Full=Uncharacterized protein {ECO:0000313|EnsemblPlants:Solyc12g042730.1.1};	--	--	VQ motif
Solyc06g030470.3	146.72	159.17	120.13	34.58	55.57	48.22	7429	8327	2161	975	2592	2826	3.104	1.634	1.29366e-26	7.96727e-24	up	--	--	--	PREDICTED: protein UPSTREAM OF FLC [Solanum lycopersicum]	RecName: Full=Protein UPSTREAM OF FLC;	SubName: Full=Uncharacterized protein {ECO:0000313|EnsemblPlants:Solyc06g030470.2.1};	--	--	Domain of unknown function (DUF966)
Solyc04g014850.3	0.77	1.42	0.8	0.28	0.33	0.36	30	57	11	6	12	16	3.102	1.633	0.00172397	0.0143155	up	--	--	--	PREDICTED: uncharacterized protein LOC101259429 [Solanum lycopersicum]	--	SubName: Full=Uncharacterized protein {ECO:0000313|EnsemblPlants:Solyc04g014850.2.1};	--	--	Domain of unknown function (DUF4201)
Solyc02g087450.3	0.98	1.5	1.22	0.42	0.6	0.19	75	118	33	18	42	17	3.098	1.632	0.000144385	0.00185084	up	--	--	--	PREDICTED: uncharacterized protein LOC101263070 [Solanum lycopersicum]	--	SubName: Full=Uncharacterized protein {ECO:0000313|EnsemblPlants:Solyc02g087450.2.1};	--	--	--
Solyc03g122360.3	48.42	64.91	32.87	14.26	15.88	17.18	4109	5691	991	674	1241	1687	3.087	1.626	7.38953e-18	1.54098e-15	up	--	--	K20623 typhasterol/6-deoxotyphasterol 2alpha-hydroxylase | (RefSeq) cytochrome P450 71A1-like (A)	cytochrome P450 [Cynara cardunculus var. scolymus]	RecName: Full=Flavonoid 3'-monooxygenase; EC=1.14.13.21; AltName: Full=Cytochrome P450 75B1; AltName: Full=Flavonoid 3'-hydroxylase; Short=AtF3'H; AltName: Full=Protein TRANSPARENT TESTA 7;	SubName: Full=Cytochrome P450 {ECO:0000313|EMBL:KVH92899.1};	Cytochrome P450 CYP2 subfamily	GO:0005789,endoplasmic reticulum membrane; GO:0016021,integral component of membrane; GO:0016020,membrane; GO:0016711,flavonoid 3'-monooxygenase activity; GO:0020037,heme binding; GO:0005506,iron ion binding; GO:0009813,flavonoid biosynthetic process; GO:0009733,response to auxin; GO:0044550,secondary metabolite biosynthetic process	Elongation factor SelB, winged helix
Solyc08g067340.3	41.66	53.11	23.16	6.36	17.29	14.82	952	1254	188	81	364	392	3.083	1.624	2.4086e-07	6.64681e-06	up	--	--	K18834 WRKY transcription factor 1 | (RefSeq) WRKY transcription factor 1-like (A)	PREDICTED: probable WRKY transcription factor 40 [Solanum lycopersicum]	RecName: Full=Probable WRKY transcription factor 40; AltName: Full=WRKY DNA-binding protein 40;	SubName: Full=Uncharacterized protein {ECO:0000313|EnsemblPlants:Solyc08g067340.2.1};	--	GO:0005634,nucleus; GO:0003700,DNA-binding transcription factor activity; GO:0043565,sequence-specific DNA binding; GO:0044212,transcription regulatory region DNA binding; GO:0042742,defense response to bacterium; GO:0050832,defense response to fungus; GO:0045892,negative regulation of transcription, DNA-templated; GO:0031347,regulation of defense response; GO:0010200,response to chitin; GO:00022…	WRKY DNA -binding domain
Solyc06g069045.1	17.26	20.16	14.1	6.98	5.03	5.06	324	391	94	73	87	110	3.081	1.623	1.13863e-12	1.0014e-10	up	--	--	K00799 glutathione S-transferase [EC:2.5.1.18] | (RefSeq) GST-T4; putative glutathione S-transferase T4 (A)	putative glutathione S-transferase T4 [Solanum lycopersicum]	RecName: Full=Probable glutathione S-transferase; EC=2.5.1.18; AltName: Full=G2-4; AltName: Full=Heat shock protein 26A;	SubName: Full=Putative glutathione S-transferase T4 {ECO:0000313|EMBL:AAG16759.1, ECO:0000313|EnsemblPlants:Solyc06g069040.2.1};	Glutathione S-transferase	GO:0005737,cytoplasm; GO:0004364,glutathione transferase activity; GO:0006749,glutathione metabolic process; GO:0009737,response to abscisic acid; GO:0009733,response to auxin; GO:0009735,response to cytokinin; GO:0009739,response to gibberellin; GO:0009408,response to heat; GO:0010038,response to metal ion; GO:0009407,toxin catabolic process	Glutathione S-transferase N-terminal domain
Solyc01g008497.1	2.32	2.59	2.51	1.06	0.9	0.52	283	327	109	72	101	73	3.052	1.61	4.48105e-09	1.86508e-07	up	--	--	K04733 interleukin-1 receptor-associated kinase 4 [EC:2.7.11.1] | (RefSeq) rust resistance kinase Lr10-like (A)	PREDICTED: rust resistance kinase Lr10-like [Solanum lycopersicum]	RecName: Full=Rust resistance kinase Lr10 {ECO:0000312|EMBL:AAC49629.1}; EC=2.7.11.1; AltName: Full=Probable receptor-like serine/threonine-protein kinase LRK10; Flags: Precursor;	SubName: Full=rust resistance kinase Lr10-like {ECO:0000313|RefSeq:XP_016446267.1};	Serine/threonine protein kinase	GO:0016021,integral component of membrane; GO:0005886,plasma membrane; GO:0005524,ATP binding; GO:0004674,protein serine/threonine kinase activity	Fungal protein kinase
Solyc02g080465.1	13.75	13.75	19.02	3.7	4.97	6.24	120	124	59	18	40	63	3.052	1.61	2.99621e-07	8.02745e-06	up	--	--	K00679 phospholipid:diacylglycerol acyltransferase [EC:2.3.1.158] | (RefSeq) phospholipid:diacylglycerol acyltransferase 1-like (A)	PREDICTED: phospholipid:diacylglycerol acyltransferase 1-like [Solanum lycopersicum]	--	SubName: Full=Putative phospholipid:diacylglycerol acyltransferase 1-like {ECO:0000313|EMBL:JAP34330.1};	--	--	--
Solyc08g065210.1	4.02	5.6	2.78	1.14	1.91	1.1	57	82	14	9	25	18	3.048	1.608	0.000340429	0.0038334	up	--	--	--	--	--	SubName: Full=Uncharacterized protein {ECO:0000313|EnsemblPlants:Solyc08g065210.1.1};	--	--	--
Solyc01g102960.3	22	66.13	69.81	18.53	13.8	19.78	322	1000	363	151	186	335	3.043	1.606	0.00230205	0.0180992	up	--	--	K13993 HSP20 family protein | (RefSeq) 22.7 kDa class IV heat shock protein-like (A)	PREDICTED: 22.7 kDa class IV heat shock protein-like [Solanum lycopersicum]	RecName: Full=22.7 kDa class IV heat shock protein; Flags: Precursor;	SubName: Full=Uncharacterized protein {ECO:0000313|EnsemblPlants:Solyc01g102960.2.1};	Molecular chaperone (small heat-shock protein Hsp26/Hsp42)	GO:0005788,endoplasmic reticulum lumen	FKBP26_C-terminal
Solyc06g050140.1	23.25	23.47	20.08	6.15	9.6	6.41	163	170	50	24	62	52	3.04	1.604	4.46677e-09	1.86297e-07	up	--	--	--	hypothetical protein A4A49_16537 [Nicotiana attenuata]	--	SubName: Full=Uncharacterized protein {ECO:0000313|EnsemblPlants:Solyc06g050140.1.1};	--	--	--
Solyc11g044910.2	10.02	8.98	9.03	2	5.19	2.17	675	625	216	75	322	169	3.036	1.602	7.77445e-08	2.46878e-06	up	--	--	K15920 xylan 1,4-beta-xylosidase [EC:3.2.1.37] | (RefSeq) beta-D-xylosidase 1-like (A)	SlArf/Xyl1 protein precursor [Solanum lycopersicum]	RecName: Full=Beta-D-xylosidase 1; Short=AtBXL1; EC=3.2.1.-; AltName: Full=Alpha-L-arabinofuranosidase; EC=3.2.1.55; Flags: Precursor;	SubName: Full=Uncharacterized protein {ECO:0000313|EnsemblPlants:Solyc11g044910.1.1};	--	GO:0048046,apoplast; GO:0009505,plant-type cell wall; GO:0005578,NA; GO:0046556,alpha-L-arabinofuranosidase activity; GO:0005975,carbohydrate metabolic process; GO:0010214,seed coat development	Fibronectin type III-like domain
Solyc08g068120.2	0.62	0.7	0.39	0.22	0.19	0.17	174	204	39	35	48	56	3.033	1.601	4.7244e-08	1.58746e-06	up	--	--	K02349 DNA polymerase theta [EC:2.7.7.7] | (RefSeq) helicase and polymerase-containing protein TEBICHI (A)	PREDICTED: helicase and polymerase-containing protein TEBICHI isoform X1 [Solanum lycopersicum]	RecName: Full=Helicase and polymerase-containing protein TEBICHI; EC=3.6.4.-;	SubName: Full=Helicase and polymerase-containing protein TEBICHI {ECO:0000313|EMBL:PHT40769.1};	DNA polymerase theta/eta, DEAD-box superfamily	GO:0005737,cytoplasm; GO:0008409,5'-3' exonuclease activity; GO:0005524,ATP binding; GO:0003677,DNA binding; GO:0003887,DNA-directed DNA polymerase activity; GO:0004386,helicase activity; GO:0007049,cell cycle; GO:0051301,cell division; GO:0006261,DNA-dependent DNA replication; GO:1990067,intrachromosomal DNA recombination; GO:0009933,meristem structural organization; GO:0009640,photomorphogenesi…	Helix-hairpin-helix domain
Solyc01g005230.3	8.69	7.53	5.66	3.27	2.27	1.9	229	205	53	48	55	58	3.032	1.6	5.24726e-08	1.73718e-06	up	--	--	K18886 gibberellin A4 carboxyl methyltransferase [EC:2.1.1.276] | (RefSeq) probable S-adenosylmethionine-dependent methyltransferase At5g37990 (A)	PREDICTED: probable S-adenosylmethionine-dependent methyltransferase At5g38780 [Solanum lycopersicum]	RecName: Full=Probable S-adenosylmethionine-dependent methyltransferase At5g38780; EC=2.1.1.-;	SubName: Full=Uncharacterized protein {ECO:0000313|EnsemblPlants:Solyc01g005230.2.1};	--	GO:0046872,metal ion binding; GO:0008168,methyltransferase activity	SAM dependent carboxyl methyltransferase
Solyc01g110843.1	5.91	6.59	7.6	0.69	3.91	1.89	46	53	21	3	28	17	3.032	1.6	0.00248573	0.0192796	up	--	--	K14488 SAUR family protein | (RefSeq) auxin-responsive protein SAUR21-like (A)	PREDICTED: auxin-responsive protein SAUR21-like [Solanum pennellii]	RecName: Full=Auxin-responsive protein SAUR21 {ECO:0000305}; AltName: Full=Protein SMALL AUXIN UP RNA 21 {ECO:0000303|PubMed:12036261};	SubName: Full=Putative auxin-induced protein 15A-like {ECO:0000313|EMBL:JAP07945.1};	--	GO:0005886,plasma membrane; GO:0009734,auxin-activated signaling pathway; GO:0007275,multicellular organism development; GO:0040008,regulation of growth	Auxin responsive protein
Solyc04g011880.1	40.96	63.56	55.34	17.88	15.32	19.6	325	521	156	79	112	180	3.031	1.6	3.49825e-13	3.27605e-11	up	--	--	K03676 glutaredoxin 3 | (RefSeq) SlGRX22; glutaredoxin SlGRX22 (A)	glutaredoxin SlGRX22 [Solanum lycopersicum]	RecName: Full=Monothiol glutaredoxin-S1; Short=AtGrxS1; AltName: Full=Protein ROXY 16;	SubName: Full=Uncharacterized protein {ECO:0000313|EnsemblPlants:Solyc04g011880.1.1};	Glutaredoxin and related proteins	GO:0005737,cytoplasm; GO:0051537,2 iron, 2 sulfur cluster binding; GO:0009055,electron transfer activity; GO:0046872,metal ion binding; GO:0015035,protein disulfide oxidoreductase activity; GO:0045454,cell redox homeostasis	Glutaredoxin
Solyc01g079140.2	7.64	7.39	3.84	2.2	2.81	1.41	112	112	20	18	38	24	3.03	1.599	6.00189e-05	0.000870296	up	--	--	--	PREDICTED: uncharacterized protein LOC107853108 [Capsicum annuum]	--	SubName: Full=Uncharacterized protein {ECO:0000313|EnsemblPlants:Solyc01g079140.2.1};	--	--	NPR1 interacting
Solyc06g051350.3	0.52	0.99	0.79	0.22	0.39	0.16	26	51	14	6	18	9	3.028	1.598	0.00438387	0.0298978	up	--	--	K16573 gamma-tubulin complex component 6 | (RefSeq) uncharacterized LOC103722329 (A)	PREDICTED: protein ESKIMO 1-like [Solanum lycopersicum]	RecName: Full=Protein ESKIMO 1; AltName: Full=Protein trichome birefringence-like 29;	SubName: Full=Uncharacterized protein {ECO:0000313|EnsemblPlants:Solyc06g051350.2.1};	--	GO:0005794,Golgi apparatus; GO:0000139,Golgi membrane; GO:0016021,integral component of membrane; GO:0016413,O-acetyltransferase activity; GO:1990538,xylan O-acetyltransferase activity; GO:0045893,positive regulation of transcription, DNA-templated; GO:0009409,response to cold; GO:0050826,response to freezing; GO:0045492,xylan biosynthetic process	PMR5 N terminal Domain
Solyc08g078640.2	1.12	1.05	0.65	0.36	0.4	0.21	107	103	22	19	35	23	3.027	1.598	3.52199e-05	0.00054301	up	--	--	K00750 glycogenin [EC:2.4.1.186] | (RefSeq) putative glucuronosyltransferase PGSIP8 (A)	putative glucuronosyltransferase PGSIP7 [Capsicum baccatum]	RecName: Full=Putative glucuronosyltransferase PGSIP8; EC=2.4.1.-; AltName: Full=Glycogenin-like protein 8; AltName: Full=Plant glycogenin-like starch initiation protein 8;	SubName: Full=Putative glucuronosyltransferase PGSIP7 {ECO:0000313|EMBL:PHT58168.1};	--	GO:0016021,integral component of membrane; GO:0046872,metal ion binding; GO:0016757,transferase activity, transferring glycosyl groups; GO:0006486,protein glycosylation	Mannosyltransferase putative
Solyc01g109010.3	2.77	3.15	2.48	0.42	1.01	1.32	214	251	68	18	72	118	3.026	1.597	6.14454e-07	1.51206e-05	up	--	--	K17925 sorting nexin-13 | (RefSeq) uncharacterized protein LOC104220214 (A)	PREDICTED: uncharacterized protein LOC104220214 [Nicotiana sylvestris]	--	SubName: Full=Uncharacterized protein {ECO:0000313|EnsemblPlants:Solyc01g109010.2.1};	Intermediate filament-like protein, sorting nexins, and related proteins containing PX (PhoX) domain(s)	--	--
Solyc01g079940.3	18.34	22.75	14.95	6.43	6.51	5.92	860	1102	249	168	281	321	3	1.585	9.56156e-22	3.64927e-19	up	--	--	K01381 saccharopepsin [EC:3.4.23.25] | (RefSeq) hypothetical protein (A)	PREDICTED: basic 7S globulin-like [Solanum lycopersicum]	RecName: Full=Basic 7S globulin; AltName: Full=SBg7S; Short=Bg; Contains: RecName: Full=Basic 7S globulin high kDa subunit; Contains: RecName: Full=Basic 7S globulin low kDa subunit; Flags: Precursor;	SubName: Full=Uncharacterized protein {ECO:0000313|EnsemblPlants:Solyc01g079940.2.1};	Aspartyl protease	GO:0004190,aspartic-type endopeptidase activity; GO:0042802,identical protein binding; GO:0045735,nutrient reservoir activity; GO:0030163,protein catabolic process; GO:0006508,proteolysis	Xylanase inhibitor N-terminal
Solyc02g085935.1	27.55	32.69	19.03	8.74	8.07	9.84	815	999	200	144	220	337	2.991	1.581	2.54433e-16	4.11734e-14	up	--	--	--	complex1_LYR-like protein [Solanum lycopersicum]	--	SubName: Full=Putative ovule protein {ECO:0000313|EMBL:JAP20406.1};	--	--	Complex1_LYR-like
Solyc12g017480.2	4.28	7.25	4.19	2.01	1.72	1.65	92	161	32	24	34	41	2.988	1.579	3.17926e-06	6.50253e-05	up	--	--	K19613 leucine-rich repeat protein SHOC2 | (RefSeq) plant intracellular Ras-group-related LRR protein 1-like (A)	PREDICTED: plant intracellular Ras-group-related LRR protein 6 [Solanum lycopersicum]	RecName: Full=Plant intracellular Ras-group-related LRR protein 6;	SubName: Full=Uncharacterized protein {ECO:0000313|EnsemblPlants:Solyc12g017480.1.1};	FOG: Leucine rich repeat	--	Leucine Rich Repeat
Solyc03g117330.3	1.24	1.21	0.63	0.27	0.39	0.38	212	214	38	26	61	76	2.981	1.576	1.68946e-07	4.8811e-06	up	--	--	K01881 prolyl-tRNA synthetase [EC:6.1.1.15] | (RefSeq) proline--tRNA ligase, cytoplasmic-like (A)	PREDICTED: proline--tRNA ligase, cytoplasmic-like isoform X1 [Solanum lycopersicum]	RecName: Full=Proline--tRNA ligase, cytoplasmic {ECO:0000305}; EC=6.1.1.15 {ECO:0000305}; AltName: Full=Prolyl-tRNA synthetase {ECO:0000305}; Short=ProRS {ECO:0000305};	SubName: Full=Uncharacterized protein {ECO:0000313|EnsemblPlants:Solyc03g117330.2.1};	Prolyl-tRNA synthetase	GO:0017101,aminoacyl-tRNA synthetase multienzyme complex; GO:0005829,cytosol; GO:0016020,membrane; GO:0009506,plasmodesma; GO:0005524,ATP binding; GO:0004827,proline-tRNA ligase activity; GO:0006433,prolyl-tRNA aminoacylation	tRNA synthetase class II core domain (G, H, P, S and T)
Solyc03g098740.1	5.52	10.81	10.41	4.08	1.76	3.2	85	172	57	35	25	57	2.972	1.571	6.62693e-05	0.000944676	up	--	--	--	PREDICTED: kunitz-type trypsin inhibitor alpha chain-like [Solanum lycopersicum]	RecName: Full=Miraculin; Short=MIR; Flags: Precursor;	SubName: Full=Uncharacterized protein {ECO:0000313|EnsemblPlants:Solyc03g098740.1.1};	--	GO:0004866,endopeptidase inhibitor activity	Trypsin and protease inhibitor
Solyc07g049550.3	2.34	2.63	1.89	0.63	0.89	0.81	80	93	23	12	28	32	2.968	1.57	8.49275e-06	0.000154628	up	--	--	K05933 aminocyclopropanecarboxylate oxidase [EC:1.14.17.4] | (RefSeq) ACO4, EFE; ethylene-forming enzyme (A)	1-aminocyclopropane-1-carboxylate oxidase 4 [Solanum lycopersicum]	RecName: Full=1-aminocyclopropane-1-carboxylate oxidase 4; Short=ACC oxidase 4; EC=1.14.17.4; AltName: Full=Ethylene-forming enzyme; Short=EFE; AltName: Full=Protein pHTOM5;	SubName: Full=1-aminocyclopropane-1-carboxylic acid oxidase {ECO:0000313|EMBL:ADO32577.1};	Iron/ascorbate family oxidoreductases	GO:0009815,1-aminocyclopropane-1-carboxylate oxidase activity; GO:0031418,L-ascorbic acid binding; GO:0046872,metal ion binding; GO:0009693,ethylene biosynthetic process; GO:0009835,fruit ripening	non-haem dioxygenase in morphine synthesis N-terminal
Solyc09g091000.3	4.96	9.66	15.35	5.85	2.15	2.2	70	141	77	46	28	36	2.956	1.564	0.0016328	0.0136706	up	--	--	--	pathogenesis-related protein STH-2 [Solanum lycopersicum]	RecName: Full=Pathogenesis-related protein STH-2;	SubName: Full=Uncharacterized protein {ECO:0000313|EnsemblPlants:Solyc09g091000.2.1};	--	GO:0006952,defense response; GO:0009607,response to biotic stimulus	Pathogenesis-related protein Bet v I family
Solyc01g109860.3	6.97	6.65	5.97	2.41	2.3	2.02	736	726	224	142	224	247	2.95	1.561	3.31688e-23	1.45856e-20	up	--	--	K02433 aspartyl-tRNA(Asn)/glutamyl-tRNA(Gln) amidotransferase subunit A [EC:6.3.5.6 6.3.5.7] | (RefSeq) Glutamyl-tRNA(Gln) amidotransferase subunit A (A)	PREDICTED: phosphatidylinositol/phosphatidylcholine transfer protein SFH12-like [Solanum lycopersicum]	RecName: Full=Phosphatidylinositol/phosphatidylcholine transfer protein SFH3; AltName: Full=Protein SEC FOURTEEN HOMOLOGS 3; Short=AtSFH3;	SubName: Full=Uncharacterized protein {ECO:0000313|EnsemblPlants:Solyc01g109860.2.1};	Phosphatidylinositol transfer protein SEC14 and related proteins	GO:0000139,Golgi membrane; GO:0005886,plasma membrane; GO:0009908,flower development; GO:0015031,protein transport	Divergent CRAL/TRIO domain
Solyc01g109500.3	223.07	166.74	134.17	71.21	48.55	58.45	8185	6321	1749	1455	1641	2482	2.937	1.554	3.10155e-14	3.64297e-12	up	--	--	K12472 epidermal growth factor receptor substrate 15 | (RefSeq) filaggrin-like (A)	PREDICTED: BURP domain protein USPL1-like [Solanum lycopersicum]	RecName: Full=BURP domain protein USPL1 {ECO:0000303|PubMed:19639386}; AltName: Full=Unknown seed protein-like protein 1 {ECO:0000303|PubMed:19639386}; Short=AtUSPL1 {ECO:0000303|PubMed:19639386}; Flags: Precursor;	SubName: Full=Uncharacterized protein {ECO:0000313|EnsemblPlants:Solyc01g109500.2.1};	--	GO:0005795,Golgi stack; GO:0005770,late endosome; GO:0000326,protein storage vacuole; GO:0048316,seed development	Oligonucleotide/oligosaccharide-binding (OB)-fold
Solyc04g071900.3	174.02	168.6	108.91	56.38	50.61	46.93	9611	9621	2137	1734	2575	3000	2.929	1.551	1.2081e-19	3.30236e-17	up	--	--	K00430 peroxidase [EC:1.11.1.7] | (RefSeq) GPX; peroxidase 12 (A)	Peroxidase 12 [Cajanus cajan]	RecName: Full=Peroxidase 12; Short=Atperox P12; EC=1.11.1.7; AltName: Full=ATP4a; AltName: Full=PRXR6; Flags: Precursor;	RecName: Full=Peroxidase {ECO:0000256|SAAS:SAAS00709852}; EC=1.11.1.7 {ECO:0000256|SAAS:SAAS00709852};	--	GO:0005618,cell wall; GO:0005576,extracellular region; GO:0016020,membrane; GO:0009505,plant-type cell wall; GO:0009506,plasmodesma; GO:0005773,vacuole; GO:0020037,heme binding; GO:0046872,metal ion binding; GO:0004601,peroxidase activity; GO:0042744,hydrogen peroxide catabolic process; GO:0009664,plant-type cell wall organization; GO:0006979,response to oxidative stress	Peroxidase
Solyc02g092420.3	0.72	1.75	0.82	0.53	0.46	0.17	44	111	18	18	26	12	2.924	1.548	0.00345112	0.024852	up	--	--	--	PREDICTED: BTB/POZ domain-containing protein At3g49900 [Solanum lycopersicum]	RecName: Full=BTB/POZ domain-containing protein At3g49900;	SubName: Full=Putative BTB/POZ domain-containing protein-like {ECO:0000313|EMBL:JAP31467.1};	--	GO:0016567,protein ubiquitination	Centrosome localisation domain of Cep57
Solyc08g007800.3	67.52	63.46	51.94	17.16	23.8	22.27	5024	4879	1373	711	1631	1918	2.916	1.544	6.35545e-31	6.76621e-28	up	--	--	--	PREDICTED: SPX domain-containing membrane protein At4g22990 [Solanum lycopersicum]	RecName: Full=SPX domain-containing membrane protein At4g22990;	SubName: Full=Uncharacterized protein {ECO:0000313|EnsemblPlants:PGSC0003DMT400032620};	Predicted transporter/transmembrane protein	GO:0016021,integral component of membrane; GO:0055085,transmembrane transport	Sugar (and other) transporter
Solyc04g015590.3	4.12	4.41	3.43	1.29	1.48	1.39	115	127	34	20	38	45	2.911	1.542	1.52031e-07	4.47641e-06	up	--	--	K08695 anthocyanidin reductase [EC:1.3.1.77] | (RefSeq) anthocyanidin reductase-like (A)	PREDICTED: anthocyanidin reductase [Solanum lycopersicum]	RecName: Full=Putative anthocyanidin reductase {ECO:0000303|PubMed:16399014}; Short=GbANR {ECO:0000303|PubMed:16399014}; EC=1.3.1.- {ECO:0000250|UniProtKB:Q5FB34};	SubName: Full=anthocyanidin reductase-like {ECO:0000313|RefSeq:XP_016571946.1};	Flavonol reductase/cinnamoyl-CoA reductase	GO:0050662,coenzyme binding; GO:0016491,oxidoreductase activity; GO:0009813,flavonoid biosynthetic process	RmlD substrate binding domain
Solyc05g021090.3	3.36	4.35	3.41	1.45	1.45	1	133	178	48	32	53	46	2.907	1.54	7.33192e-08	2.33559e-06	up	--	--	K00521 ferric-chelate reductase [EC:1.16.1.7] | (RefSeq) ferric reduction oxidase 7, chloroplastic-like (A)	PREDICTED: transcription factor JUNGBRUNNEN 1-like [Solanum lycopersicum]	RecName: Full=Transcription factor JUNGBRUNNEN 1; AltName: Full=NAC domain-containing protein 42; Short=ANAC042;	SubName: Full=Uncharacterized protein {ECO:0000313|EnsemblPlants:Solyc05g021090.2.1};	--	GO:0005634,nucleus; GO:0003677,DNA binding; GO:0003700,DNA-binding transcription factor activity; GO:0009718,anthocyanin-containing compound biosynthetic process; GO:0010120,camalexin biosynthetic process; GO:0042538,hyperosmotic salinity response; GO:0010150,leaf senescence; GO:1900056,negative regulation of leaf senescence; GO:0006561,proline biosynthetic process; GO:0006351,transcription, DNA-…	No apical meristem (NAM) protein
Solyc10g083690.3	1.62	3.8	2.82	1.38	0.92	0.58	63	153	39	30	33	26	2.908	1.54	0.000392015	0.00431665	up	--	--	K20618 cytochrome P450 family 76 subfamily A | (RefSeq) cytochrome P450 76A2-like (A)	PREDICTED: cytochrome P450 76A2-like [Solanum lycopersicum]	RecName: Full=Cytochrome P450 76A2; EC=1.14.-.-; AltName: Full=CYPLXXVIA2; AltName: Full=Cytochrome P-450EG7;	SubName: Full=Uncharacterized protein {ECO:0000313|EnsemblPlants:Solyc10g083690.2.1};	Cytochrome P450 CYP2 subfamily	GO:0020037,heme binding; GO:0005506,iron ion binding; GO:0004497,monooxygenase activity; GO:0016705,oxidoreductase activity, acting on paired donors, with incorporation or reduction of molecular oxygen	Cytochrome P450
Solyc07g008930.1	5.39	5.59	1.1	1.17	1.97	1.12	83	89	6	10	28	20	2.906	1.539	0.00521815	0.0342927	up	--	--	--	PREDICTED: uncharacterized protein LOC107063476 [Solanum tuberosum]	--	SubName: Full=Uncharacterized protein {ECO:0000313|EnsemblPlants:Solyc07g008930.1.1};	--	--	Domain of unknown function (DUF4228)
Solyc01g066790.1	18.37	20.1	27.55	1.79	6.72	13.98	92	104	49	5	31	81	2.899	1.535	0.00249575	0.0193352	up	--	--	--	--	--	SubName: Full=Uncharacterized protein {ECO:0000313|EnsemblPlants:Solyc01g066790.1.1};	--	--	--
Solyc09g011640.3	3.92	4.19	3.97	1.79	1.45	1.03	161	178	58	41	55	49	2.897	1.535	6.11805e-08	1.98327e-06	up	--	--	K00799 glutathione S-transferase [EC:2.5.1.18] | (RefSeq) ctu1; uncharacterized LOC543814 (A)	uncharacterized LOC543814 [Solanum lycopersicum]	RecName: Full=Probable glutathione S-transferase; EC=2.5.1.18; AltName: Full=Auxin-induced protein PGNT1/PCNT110;	SubName: Full=Putative glutathione S-transferase T2 {ECO:0000313|EMBL:AAG16757.1, ECO:0000313|EnsemblPlants:Solyc09g011630.2.1};	Glutathione S-transferase	GO:0004364,glutathione transferase activity; GO:0009734,auxin-activated signaling pathway	Glutathione S-transferase, C-terminal domain
Solyc01g044420.3	1.08	0.95	0.57	0.55	0.2	0.2	64	58	12	18	11	14	2.889	1.53	0.00386065	0.0270875	up	--	--	K04733 interleukin-1 receptor-associated kinase 4 [EC:2.7.11.1] | (RefSeq) uncharacterized protein LOC110908553 (A)	PREDICTED: IQ domain-containing protein IQM2-like isoform X2 [Solanum lycopersicum]	RecName: Full=IQ domain-containing protein IQM2 {ECO:0000305}; AltName: Full=IQ motif-containing protein 2 {ECO:0000303|Ref.3};	SubName: Full=Uncharacterized protein {ECO:0000313|EnsemblPlants:Solyc01g044420.2.1};	--	GO:0005737,cytoplasm; GO:0005634,nucleus	--
Solyc12g005610.2	10.92	12.31	8.93	2.42	5.49	3.29	341	397	99	42	158	119	2.887	1.53	8.92895e-09	3.49352e-07	up	--	--	K13465 ethylene-1,4-beta-xylanase [EC:3.2.1.8] | (RefSeq) ethylene-inducing xylanase (A)	PREDICTED: receptor-like protein 12 [Solanum lycopersicum]	RecName: Full=Receptor-like protein EIX2 {ECO:0000305}; AltName: Full=EIX receptor 2 {ECO:0000312|EMBL:AAR28378.1}; Flags: Precursor;	SubName: Full=Uncharacterized protein {ECO:0000313|EnsemblPlants:Solyc12g005610.1.1};	FOG: Leucine rich repeat	GO:0016021,integral component of membrane; GO:0005886,plasma membrane; GO:0050832,defense response to fungus	Leucine rich repeat N-terminal domain
Solyc12g008960.2	75.01	82.75	56.72	20.93	25.34	28.35	3875	4417	1041	602	1206	1695	2.887	1.53	3.18898e-26	1.79185e-23	up	--	--	K04733 interleukin-1 receptor-associated kinase 4 [EC:2.7.11.1] | (RefSeq) uncharacterized protein LOC110908553 (A)	PREDICTED: IQ domain-containing protein IQM1 [Solanum lycopersicum]	RecName: Full=IQ domain-containing protein IQM1 {ECO:0000305}; AltName: Full=IQ motif-containing protein 1 {ECO:0000303|Ref.6};	SubName: Full=Uncharacterized protein {ECO:0000313|EnsemblPlants:Solyc12g008960.1.1};	--	GO:0005737,cytoplasm; GO:0005634,nucleus; GO:0005516,calmodulin binding; GO:0010119,regulation of stomatal movement	IQ calmodulin-binding motif
Solyc04g078800.3	0.65	1.35	0.63	0.31	0.24	0.37	38	81	13	10	13	25	2.883	1.528	0.00180305	0.0148442	up	--	--	K10863 aprataxin [EC:3.1.11.7 3.1.11.8 3.1.12.2] | (RefSeq) basic helix-loop-helix family protein (A)	PREDICTED: uncharacterized protein LOC101251879 isoform X1 [Solanum lycopersicum]	RecName: Full=Transcription factor HEC1; AltName: Full=Basic helix-loop-helix protein 88; Short=AtbHLH88; Short=bHLH 88; AltName: Full=Protein HECATE 1; AltName: Full=Transcription factor EN 118; AltName: Full=bHLH transcription factor bHLH088;	SubName: Full=Uncharacterized protein {ECO:0000313|EnsemblPlants:PGSC0003DMT400020560};	Predicted lipase	GO:0005634,nucleus; GO:0003700,DNA-binding transcription factor activity; GO:0046983,protein dimerization activity; GO:0043565,sequence-specific DNA binding; GO:0048462,carpel formation; GO:0045893,positive regulation of transcription, DNA-templated; GO:0010468,regulation of gene expression; GO:0006355,regulation of transcription, DNA-templated; GO:0006351,transcription, DNA-templated; GO:0010500…	Protein of unknown function (DUF2974)
Solyc02g091990.3	1.05	1.3	1.6	0.31	0.63	0.4	72	92	39	12	40	32	2.877	1.524	4.60985e-05	0.000690215	up	--	--	K01762 1-aminocyclopropane-1-carboxylate synthase [EC:4.4.1.14] | (RefSeq) ACS3, ACS-3, LE-ACS3; 1-aminocyclopropane-1-carboxylate synthase 3 (A)	1-aminocyclopropane-1-carboxylate synthase 3 [Solanum lycopersicum]	RecName: Full=1-aminocyclopropane-1-carboxylate synthase 3; Short=ACC synthase 3; EC=4.4.1.14; AltName: Full=Le-ACS3; Short=ACS-3; AltName: Full=S-adenosyl-L-methionine methylthioadenosine-lyase 3;	SubName: Full=Uncharacterized protein {ECO:0000313|EnsemblPlants:PGSC0003DMT400055203};	1-aminocyclopropane-1-carboxylate synthase, and related proteins	GO:0016847,1-aminocyclopropane-1-carboxylate synthase activity; GO:0030170,pyridoxal phosphate binding; GO:0009693,ethylene biosynthetic process; GO:0009835,fruit ripening	Aminotransferase class I and II
Solyc07g049680.3	2.03	2.13	1.92	0.57	0.79	0.75	134	145	45	21	48	57	2.877	1.524	1.8288e-08	6.62956e-07	up	--	--	K06676 condensin complex subunit 2 | (RefSeq) condensin complex subunit 2 (A)	PREDICTED: condensin complex subunit 2 [Solanum lycopersicum]	RecName: Full=Condensin complex subunit 2; AltName: Full=Chromosome-associated protein H; Short=AtCAP-H; AltName: Full=Non-SMC condensin I complex subunit H; AltName: Full=Protein EMBRYO DEFECTIVE 2795;	SubName: Full=Uncharacterized protein {ECO:0000313|EnsemblPlants:Solyc07g049680.2.1};	Chromosome condensation complex Condensin, subunit H	GO:0000793,condensed chromosome; GO:0005737,cytoplasm; GO:0000799,nuclear condensin complex; GO:0003682,chromatin binding; GO:0072587,DNA topoisomerase (ATP-hydrolyzing) activator activity; GO:0044547,DNA topoisomerase binding; GO:0051301,cell division; GO:0007076,mitotic chromosome condensation	Condensin II complex subunit CAP-H2 or CNDH2, N-terminal
Solyc02g085390.3	0.96	1.66	1.53	0.39	0.68	0.38	67	120	38	15	44	31	2.847	1.51	7.49078e-05	0.00104198	up	--	--	K19001 ATP-dependent DNA helicase | (RefSeq) ATP-dependent DNA helicase DDM1-like (A)	PREDICTED: ATP-dependent DNA helicase DDM1-like [Solanum lycopersicum]	RecName: Full=ATP-dependent DNA helicase DDM1; EC=3.6.4.12; AltName: Full=Protein CHROMATIN REMODELING 1 {ECO:0000303|PubMed:16547115}; Short=AtCHR1; Short=CHR01; AltName: Full=Protein DECREASED DNA METHYLATION 1; Short=AtDDM1; AltName: Full=Protein SOMNIFEROUS 1; AltName: Full=SWI/SNF2-related matrix-associated actin-dependent regulator of chromatin DDM1;	SubName: Full=Uncharacterized protein {ECO:0000313|EnsemblPlants:Solyc02g085390.2.1};	Chromatin remodeling complex WSTF-ISWI, small subunit	GO:0000786,nucleosome; GO:0005634,nucleus; GO:0005524,ATP binding; GO:0004003,ATP-dependent DNA helicase activity; GO:0016887,ATPase activity; GO:0003677,DNA binding; GO:0009294,DNA mediated transformation; GO:0006344,maintenance of chromatin silencing; GO:0006346,methylation-dependent chromatin silencing; GO:0090241,negative regulation of histone H4 acetylation; GO:0051574,positive regulation of…	DNA-binding domain
Solyc01g111880.3	1.36	0.78	2.19	0.53	0.47	0.51	82	49	47	18	26	36	2.839	1.506	0.00068434	0.00679904	up	--	--	K04365 B-Raf proto-oncogene serine/threonine-protein kinase [EC:2.7.11.1] | (RefSeq) serine/threonine-protein kinase STY46 (A)	PREDICTED: serine/threonine-protein kinase STY46 isoform X1 [Solanum lycopersicum]	RecName: Full=Serine/threonine-protein kinase STY46 {ECO:0000305}; EC=2.7.11.1 {ECO:0000269|PubMed:17090544}; AltName: Full=Serine/threonine/tyrosine-protein kinase 46 {ECO:0000303|PubMed:16429265};	SubName: Full=Uncharacterized protein {ECO:0000313|EnsemblPlants:Solyc01g111880.2.1};	Tyrosine kinase specific for activated (GTP-bound) p21cdc42Hs	GO:0005829,cytosol; GO:0005524,ATP binding; GO:0004674,protein serine/threonine kinase activity; GO:0004712,protein serine/threonine/tyrosine kinase activity; GO:0004871,NA; GO:0009658,chloroplast organization; GO:0035556,intracellular signal transduction	Fungal protein kinase
Solyc10g076180.1	1.69	2.03	1.13	0.58	0.39	0.77	42	52	10	8	9	22	2.836	1.504	0.00305976	0.0226963	up	--	--	K01870 isoleucyl-tRNA synthetase [EC:6.1.1.5] | (RefSeq) hypothetical protein (A)	PREDICTED: transcription repressor OFP1 [Solanum lycopersicum]	RecName: Full=Transcription repressor OFP4; AltName: Full=Ovate family protein 4; Short=AtOFP4;	SubName: Full=Uncharacterized protein {ECO:0000313|EnsemblPlants:Solyc10g076180.1.1};	--	GO:0005634,nucleus; GO:0003677,DNA binding; GO:0045892,negative regulation of transcription, DNA-templated; GO:2000652,regulation of secondary cell wall biogenesis; GO:0006351,transcription, DNA-templated	DNA-binding domain
Solyc01g108975.1	0.51	0.66	0.39	0.06	0.19	0.29	58	78	16	4	20	38	2.833	1.502	0.00218831	0.0173725	up	--	--	--	PREDICTED: B3 domain-containing protein Os12g0591400-like [Solanum lycopersicum]	--	SubName: Full=Uncharacterized protein {ECO:0000313|EnsemblPlants:Solyc01g109000.1.1};	--	--	--
Solyc03g115930.2	56.16	57.41	37.55	13.78	20.01	19.89	783	827	186	107	257	321	2.832	1.502	4.95695e-15	6.64034e-13	up	--	--	K02183 calmodulin | (RefSeq) probable calcium-binding protein CML45 (A)	PREDICTED: probable calcium-binding protein CML30 [Solanum lycopersicum]	RecName: Full=Probable calcium-binding protein CML45; AltName: Full=Calmodulin-like protein 45;	SubName: Full=Uncharacterized protein {ECO:0000313|EnsemblPlants:Solyc03g115930.1.1};	Calmodulin and related proteins (EF-Hand superfamily)	GO:0005509,calcium ion binding	Secreted protein acidic and rich in cysteine Ca binding region
Solyc11g051060.2	1.37	1.08	0.94	0.13	0.53	0.53	110	90	27	6	39	49	2.831	1.502	0.000411271	0.00449929	up	--	--	K21026 acetylajmaline esterase [EC:3.1.1.80] | (RefSeq) GDSL esterase/lipase At1g28580-like (A)	PREDICTED: GDSL esterase/lipase 2 [Solanum lycopersicum]	RecName: Full=GDSL esterase/lipase 2; EC=3.1.1.-; AltName: Full=Extracellular lipase 2; Flags: Precursor;	SubName: Full=Uncharacterized protein {ECO:0000313|EnsemblPlants:Solyc11g051060.1.1};	--	GO:0005576,extracellular region; GO:0016298,lipase activity; GO:0009734,auxin-activated signaling pathway; GO:0009814,defense response, incompatible interaction; GO:0016042,lipid catabolic process; GO:0006629,lipid metabolic process; GO:0010930,negative regulation of auxin mediated signaling pathway; GO:0009723,response to ethylene; GO:0009753,response to jasmonic acid; GO:0009751,response to sal…	GDSL-like Lipase/Acylhydrolase
Solyc01g087840.3	6.97	6.21	4.78	1.53	2.07	2.77	476	438	116	58	130	219	2.829	1.5	7.50158e-11	4.50273e-09	up	--	--	K15333 tRNA guanosine-2'-O-methyltransferase [EC:2.1.1.34] | (RefSeq) uncharacterized protein LOC104224633 (A)	serine protease precursor [Solanum lycopersicum]	RecName: Full=Subtilisin-like protease SBT1.8 {ECO:0000303|PubMed:16193095}; EC=3.4.21.- {ECO:0000255|PROSITE-ProRule:PRU10082}; AltName: Full=Subtilase subfamily 1 member 8 {ECO:0000303|PubMed:16193095}; Short=AtSBT1.8 {ECO:0000303|PubMed:16193095}; Flags: Precursor;	SubName: Full=SBT4E protein {ECO:0000313|EMBL:CAA07062.1};	--	GO:0005618,cell wall; GO:0005576,extracellular region; GO:0005794,Golgi apparatus; GO:0009505,plant-type cell wall; GO:0009506,plasmodesma; GO:0004252,serine-type endopeptidase activity	Fibronectin type-III domain
Solyc04g025650.3	17.61	20.26	13.63	6.36	7.48	4.56	731	869	201	147	286	219	2.827	1.499	1.1611e-12	1.01674e-10	up	--	--	K09838 zeaxanthin epoxidase [EC:1.14.15.21] | (RefSeq) zeaxanthin epoxidase, chloroplastic-like (A)	PREDICTED: uncharacterized protein LOC101260928 [Solanum lycopersicum]	RecName: Full=Monooxygenase 1 {ECO:0000303|PubMed:10216258}; Short=AtMO1 {ECO:0000303|PubMed:10216258}; EC=1.14.13.-;	SubName: Full=Uncharacterized protein {ECO:0000313|EnsemblPlants:Solyc04g025650.2.1};	Kynurenine 3-monooxygenase and related flavoprotein monooxygenases	GO:0005783,endoplasmic reticulum; GO:0071949,FAD binding; GO:0004497,monooxygenase activity; GO:0009620,response to fungus	FAD dependent oxidoreductase
Solyc03g111620.1	3.07	3.54	4.92	0.76	1.44	1.74	58	69	33	8	25	38	2.825	1.498	0.000298368	0.00342336	up	--	--	--	PREDICTED: uncharacterized protein LOC101256578 [Solanum lycopersicum]	--	SubName: Full=Uncharacterized protein {ECO:0000313|EnsemblPlants:Solyc03g111620.1.1};	--	--	Methyltransferase domain
Solyc05g050350.2	2.33	3.71	2.16	1.13	0.83	0.98	185	304	61	50	61	90	2.825	1.498	5.43732e-08	1.7913e-06	up	--	--	K05391 cyclic nucleotide gated channel, plant | (RefSeq) cyclic nucleotide-gated ion channel 1-like (A)	PREDICTED: cyclic nucleotide-gated ion channel 1-like [Solanum lycopersicum]	RecName: Full=Cyclic nucleotide-gated ion channel 1; Short=AtCNGC1; AltName: Full=Cyclic nucleotide- and calmodulin-regulated ion channel 1;	SubName: Full=Uncharacterized protein {ECO:0000313|EnsemblPlants:Solyc05g050350.1.1};	K+-channel ERG and related proteins, contain PAS/PAC sensor domain	GO:0005887,integral component of plasma membrane; GO:0005886,plasma membrane; GO:0005516,calmodulin binding; GO:0030552,cAMP binding; GO:0030553,cGMP binding; GO:0005216,ion channel activity; GO:0042391,regulation of membrane potential	Cyclic nucleotide-binding domain
Solyc02g092120.3	2.08	3.52	2.19	1.01	0.99	0.82	48	84	18	13	21	22	2.821	1.496	0.000357036	0.00398804	up	--	--	--	phytosulfokines 2 precursor [Solanum lycopersicum]	RecName: Full=Phytosulfokines 3; Short=AtPSK3; Contains: RecName: Full=Phytosulfokine-alpha; Short=PSK-alpha; Short=Phytosulfokine-a; Contains: RecName: Full=Phytosulfokine-beta; Short=PSK-beta; Short=Phytosulfokine-b; Flags: Precursor;	SubName: Full=Putative phytosulfokine peptide {ECO:0000313|EMBL:DAA00285.1, ECO:0000313|EnsemblPlants:Solyc02g092120.2.1}; Flags: Precursor;	--	GO:0031012,extracellular matrix; GO:0005794,Golgi apparatus; GO:0008083,growth factor activity; GO:0030154,cell differentiation; GO:0008283,cell proliferation; GO:0007275,multicellular organism development	Phytosulfokine precursor protein (PSK)
Solyc02g080460.2	1.1	1.17	1.13	0.34	0.46	0.4	52	57	19	9	20	22	2.816	1.494	0.000265458	0.00310459	up	--	--	K10398 kinesin family member 11 | (RefSeq) 125 kDa kinesin-related protein (A)	PREDICTED: 125 kDa kinesin-related protein isoform X2 [Capsicum annuum]	RecName: Full=Kinesin-like protein KIN-5D {ECO:0000305};	SubName: Full=Uncharacterized protein {ECO:0000313|EnsemblPlants:Solyc02g080460.1.1};	Kinesin-like protein	GO:0005737,cytoplasm; GO:0005871,kinesin complex; GO:0005874,microtubule; GO:0005886,plasma membrane; GO:0005819,spindle; GO:0005524,ATP binding; GO:0008574,ATP-dependent microtubule motor activity, plus-end-directed; GO:0008017,microtubule binding; GO:0007018,microtubule-based movement	--
Solyc07g064220.1	4.59	5.51	8.15	0.72	2.49	3.02	46	57	29	4	23	35	2.817	1.494	0.00263424	0.0201533	up	--	--	--	PREDICTED: 2S sulfur-rich seed storage protein 1-like [Solanum pennellii]	RecName: Full=2S albumin; Contains: RecName: Full=2S albumin small chain; Contains: RecName: Full=2S albumin large chain; Flags: Precursor;	SubName: Full=Uncharacterized protein {ECO:0000313|EnsemblPlants:Solyc07g064220.1.1};	--	GO:0033095,aleurone grain; GO:0000322,storage vacuole; GO:0045735,nutrient reservoir activity	Cys-rich Gliadin N-terminal
Solyc03g120900.2	18.69	21.94	9.89	6.31	5.85	6.04	479	581	90	90	138	179	2.804	1.487	4.75996e-09	1.97304e-07	up	--	--	K14004 protein transport protein SEC13 | (RefSeq) protein transport protein SEC13 homolog B-like (A)	PREDICTED: protein transport protein SEC13 homolog B-like [Solanum lycopersicum]	RecName: Full=Protein transport protein SEC13 homolog B {ECO:0000305}; AltName: Full=SEC13-like protein B {ECO:0000305};	SubName: Full=Uncharacterized protein {ECO:0000313|EnsemblPlants:Solyc03g120900.1.1};	Vesicle coat complex COPII, subunit SEC13	GO:0030127,COPII vesicle coat; GO:0005783,endoplasmic reticulum; GO:0000139,Golgi membrane; GO:0005635,nuclear envelope; GO:0005643,nuclear pore; GO:0005730,nucleolus; GO:0005198,structural molecule activity; GO:0090114,COPII-coated vesicle budding; GO:0051028,mRNA transport; GO:1904263,positive regulation of TORC1 signaling; GO:0015031,protein transport	Anaphase-promoting complex subunit 4 WD40 domain
Solyc10g050890.2	15.37	21.92	14.81	5.27	6.65	6.74	891	1313	305	170	355	452	2.802	1.487	1.33364e-18	3.1008e-16	up	--	--	K00366 ferredoxin-nitrite reductase [EC:1.7.7.1] | (RefSeq) NIR, nii2; ferredoxin--nitrite reductase, chloroplastic (A)	PREDICTED: ferredoxin--nitrite reductase, chloroplastic [Solanum lycopersicum]	RecName: Full=Ferredoxin--nitrite reductase, chloroplastic; EC=1.7.7.1; Flags: Precursor;	SubName: Full=Uncharacterized protein {ECO:0000313|EnsemblPlants:Solyc10g050890.1.1};	Sulfite reductase (ferredoxin)	GO:0009507,chloroplast; GO:0051539,4 iron, 4 sulfur cluster binding; GO:0048307,ferredoxin-nitrite reductase activity; GO:0020037,heme binding; GO:0046872,metal ion binding; GO:0042128,nitrate assimilation	Nitrite/Sulfite reductase ferredoxin-like half domain
Solyc08g067930.3	0.94	0.87	0.92	0.37	0.4	0.22	63	60	22	14	25	17	2.797	1.484	0.000344698	0.0038758	up	--	--	K15044 Arf-GAP domain and FG repeats-containing protein 1 | (RefSeq) probable ADP-ribosylation factor GTPase-activating protein AGD14 (A)	PREDICTED: probable ADP-ribosylation factor GTPase-activating protein AGD14 isoform X1 [Solanum lycopersicum]	RecName: Full=Probable ADP-ribosylation factor GTPase-activating protein AGD14; Short=ARF GAP AGD14; AltName: Full=Protein ARF-GAP DOMAIN 14; Short=AtAGD14; AltName: Full=Protein ZIGA4;	SubName: Full=Uncharacterized protein {ECO:0000313|EnsemblPlants:Solyc08g067930.2.1};	Predicted GTPase-activating protein	GO:0005096,GTPase activator activity; GO:0046872,metal ion binding	Putative GTPase activating protein for Arf
Solyc08g063130.3	6.05	9.79	3.56	1.73	3.35	1.9	339	567	71	54	173	123	2.794	1.482	9.20052e-06	0.000166168	up	--	--	K09838 zeaxanthin epoxidase [EC:1.14.15.21] | (RefSeq) Zep1-1; zeaxanthin epoxidase (A)	PREDICTED: uncharacterized protein LOC101258393 [Solanum lycopersicum]	RecName: Full=Monooxygenase 3 {ECO:0000303|PubMed:10216258}; Short=AtMO3 {ECO:0000303|PubMed:10216258}; EC=1.14.13.-;	SubName: Full=Uncharacterized protein {ECO:0000313|EnsemblPlants:Solyc08g063130.2.1};	Kynurenine 3-monooxygenase and related flavoprotein monooxygenases	GO:0071949,FAD binding; GO:0004497,monooxygenase activity; GO:0044550,secondary metabolite biosynthetic process	Squalene epoxidase
Solyc04g079125.1	1.73	1.46	1.38	0.47	0.41	0.75	46	40	13	7	10	23	2.79	1.48	0.00264723	0.0202145	up	--	--	K14753 guanine nucleotide-binding protein subunit beta-2-like 1 protein | (RefSeq) guanine nucleotide-binding protein subunit beta-like protein (A)	PREDICTED: B3 domain-containing protein At5g42700 [Solanum lycopersicum]	RecName: Full=B3 domain-containing protein At5g42700;	SubName: Full=Uncharacterized protein {ECO:0000313|EnsemblPlants:Solyc04g079130.2.1};	--	GO:0005634,nucleus; GO:0003677,DNA binding; GO:0006355,regulation of transcription, DNA-templated; GO:0006351,transcription, DNA-templated	B3 DNA binding domain
Solyc01g005140.3	1.14	1.07	1.34	0.38	0.37	0.5	43	42	18	8	13	22	2.784	1.477	0.00123644	0.0109648	up	--	--	K08360 cytochrome b-561 [EC:1.16.5.1] | (RefSeq) probable transmembrane ascorbate ferrireductase 3 (A)	PREDICTED: probable transmembrane ascorbate ferrireductase 3 [Solanum lycopersicum]	RecName: Full=Probable ascorbate-specific transmembrane electron transporter 1; EC=1.-.-.-; AltName: Full=Cytochrome b561-1;	SubName: Full=Uncharacterized protein {ECO:0000313|EnsemblPlants:Solyc01g005150.2.1};	Cytochrome b	GO:0016021,integral component of membrane; GO:0046872,metal ion binding; GO:0016491,oxidoreductase activity; GO:0055114,oxidation-reduction process	Eukaryotic cytochrome b561
Solyc09g082870.2	17.68	20.56	10.04	2.87	8.61	6.05	1403	1685	283	127	629	556	2.781	1.476	0.00196839	0.0158956	up	--	--	K01537 Ca2+-transporting ATPase [EC:3.6.3.8] | (RefSeq) putative calcium-transporting ATPase 13, plasma membrane-type (A)	PREDICTED: putative calcium-transporting ATPase 13, plasma membrane-type [Solanum lycopersicum]	RecName: Full=Putative calcium-transporting ATPase 13, plasma membrane-type; EC=3.6.3.8; AltName: Full=Ca(2+)-ATPase isoform 13;	RecName: Full=Calcium-transporting ATPase {ECO:0000256|RuleBase:RU361146}; EC=3.6.3.8 {ECO:0000256|RuleBase:RU361146};	Calcium transporting ATPase	GO:0005887,integral component of plasma membrane; GO:0043231,intracellular membrane-bounded organelle; GO:0005524,ATP binding; GO:0005388,calcium-transporting ATPase activity; GO:0005516,calmodulin binding; GO:0046872,metal ion binding	Cation transport ATPase (P-type)
Solyc09g010810.3	0.75	0.75	1.51	0.46	0.19	0.43	50	52	36	17	12	33	2.777	1.474	0.00266968	0.0203297	up	--	--	K10403 kinesin family member 22 | (RefSeq) kinesin-like protein KIN-10B (A)	PREDICTED: kinesin-like protein KIN-10B [Solanum lycopersicum]	RecName: Full=Kinesin-like protein KIN-10B {ECO:0000305};	RecName: Full=Kinesin-like protein {ECO:0000256|RuleBase:RU000394};	Kinesin-like protein	GO:0009507,chloroplast; GO:0005871,kinesin complex; GO:0005874,microtubule; GO:0005524,ATP binding; GO:0016887,ATPase activity; GO:0008017,microtubule binding; GO:0003777,microtubule motor activity; GO:0007018,microtubule-based movement	Helix-hairpin-helix motif
Solyc04g074470.1	12.98	16.17	8.37	3.16	4.86	5.54	310	399	71	42	107	153	2.776	1.473	3.23989e-08	1.11837e-06	up	--	--	K14299 nucleoporin SEH1 | (RefSeq) protein SEH1-like (A)	PREDICTED: protein EXORDIUM-like 2 [Solanum lycopersicum]	RecName: Full=Protein EXORDIUM-like 2; Flags: Precursor;	SubName: Full=Uncharacterized protein {ECO:0000313|EnsemblPlants:Solyc04g074470.1.1};	--	GO:0048046,apoplast; GO:0005618,cell wall; GO:0005829,cytosol; GO:0005615,extracellular space; GO:0005794,Golgi apparatus; GO:0009505,plant-type cell wall; GO:0009506,plasmodesma	Phosphate-induced protein 1 conserved region
Solyc02g067930.3	1.21	1.55	1.09	0.54	0.41	0.46	144	191	46	36	45	64	2.774	1.472	7.46521e-08	2.37431e-06	up	--	--	K00006 glycerol-3-phosphate dehydrogenase (NAD+) [EC:1.1.1.8] | (RefSeq) glycerol-3-phosphate dehydrogenase [NAD(+)] (A)	PREDICTED: glycerol-3-phosphate dehydrogenase [NAD(+)]	RecName: Full=Glycerol-3-phosphate dehydrogenase [NAD(+)]; EC=1.1.1.8;	RecName: Full=Glycerol-3-phosphate dehydrogenase [NAD(+)] {ECO:0000256|RuleBase:RU361243}; EC=1.1.1.8 {ECO:0000256|RuleBase:RU361243};	Glycerol-3-phosphate dehydrogenase/dihydroxyacetone 3-phosphate reductase	GO:0009331,glycerol-3-phosphate dehydrogenase complex; GO:0004367,glycerol-3-phosphate dehydrogenase [NAD+] activity; GO:0051287,NAD binding; GO:0042803,protein homodimerization activity; GO:0005975,carbohydrate metabolic process; GO:0046168,glycerol-3-phosphate catabolic process	NAD-dependent glycerol-3-phosphate dehydrogenase C-terminus
Solyc03g116030.3	25.91	26.02	19.68	8.12	8.73	9.2	934	969	252	163	290	384	2.773	1.471	7.31174e-24	3.43958e-21	up	--	--	K10661 E3 ubiquitin-protein ligase MARCH6 [EC:2.3.2.27] | (RefSeq) probable E3 ubiquitin ligase SUD1 (A)	PREDICTED: uncharacterized protein LOC101260808 [Solanum lycopersicum]	RecName: Full=Probable E3 ubiquitin ligase SUD1; EC=2.3.2.27; AltName: Full=Protein ECERIFERUM 9; AltName: Full=Protein SUPPRESSOR OF DRY2 DEFFECTS 1; Short=AtSUD1; AltName: Full=RING-type E3 ubiquitin transferase SUD1 {ECO:0000305}; AltName: Full=RING/U-box domain-containing protein;	SubName: Full=Uncharacterized protein {ECO:0000313|EnsemblPlants:Solyc03g116030.2.1};	Protein involved in mRNA turnover and stability	GO:0030176,integral component of endoplasmic reticulum membrane; GO:1904264,NA; GO:0004842,ubiquitin-protein transferase activity; GO:0008270,zinc ion binding; GO:0042335,cuticle development; GO:0010143,cutin biosynthetic process; GO:0008299,isoprenoid biosynthetic process; GO:1900490,positive regulation of hydroxymethylglutaryl-CoA reductase (NADPH) activity; GO:0009414,response to water depriva…	RING-variant domain
Solyc03g033790.3	39.36	46.05	28.04	17.92	12.46	10.53	2497	3019	632	633	728	773	2.76	1.465	7.41164e-11	4.4753e-09	up	--	--	K08900 mitochondrial chaperone BCS1 | (RefSeq) protein HYPER-SENSITIVITY-RELATED 4-like (A)	PREDICTED: protein HYPER-SENSITIVITY-RELATED 4-like [Solanum lycopersicum]	RecName: Full=Protein HYPER-SENSITIVITY-RELATED 4 {ECO:0000303|PubMed:15181213}; Short=AtHSR4 {ECO:0000303|PubMed:15181213}; EC=3.6.1.3 {ECO:0000250|UniProtKB:Q9FLD5}; AltName: Full=BCS1-like protein;	SubName: Full=Uncharacterized protein {ECO:0000313|EnsemblPlants:Solyc03g033790.2.1};	AAA+-type ATPase	GO:0016021,integral component of membrane; GO:0005740,mitochondrial envelope; GO:0005741,mitochondrial outer membrane; GO:0005739,mitochondrion; GO:0005524,ATP binding; GO:0016887,ATPase activity; GO:0042802,identical protein binding; GO:0008219,cell death; GO:0009626,plant-type hypersensitive response; GO:0009617,response to bacterium; GO:0002237,response to molecule of bacterial origin; GO:0009…	P-loop containing region of AAA domain
Solyc10g080010.2	38.74	41.7	29.7	9.1	14.92	16.15	1880	2091	512	246	667	907	2.76	1.465	7.1419e-15	9.32041e-13	up	--	--	K18134 protein O-GlcNAc transferase [EC:2.4.1.255] | (RefSeq) uncharacterized LOC109182010 (A)	PREDICTED: EGF domain-specific O-linked N-acetylglucosamine transferase [Solanum lycopersicum]	--	SubName: Full=Uncharacterized protein {ECO:0000313|EnsemblPlants:Solyc10g080010.1.1};	Uncharacterized conserved protein	--	Protein of unknown function (DUF563)
Solyc02g091650.3	3.44	5.53	3.3	1.4	1.52	1.58	217	360	74	49	88	115	2.754	1.462	3.30479e-09	1.41331e-07	up	--	--	K12392 AP-1 complex subunit beta-1 | (RefSeq) beta-adaptin-like protein B isoform X1 (A)	PREDICTED: glycine-rich domain-containing protein 2 [Solanum lycopersicum]	RecName: Full=Glycine-rich domain-containing protein 2 {ECO:0000303|PubMed:25653657}; Short=AtGRDP2 {ECO:0000303|PubMed:25653657};	SubName: Full=Uncharacterized protein {ECO:0000313|EnsemblPlants:Solyc02g091650.2.1};	--	GO:0009734,auxin-activated signaling pathway; GO:0071470,cellular response to osmotic stress; GO:0010928,regulation of auxin mediated signaling pathway; GO:2000028,regulation of photoperiodism, flowering	Glycine-rich domain-containing protein-like
Solyc09g005830.1	2.58	5.23	1.89	1.28	1.41	0.88	127	266	33	35	64	50	2.754	1.461	0.000115239	0.00152357	up	--	--	K07195 exocyst complex component 7 | (RefSeq) ACI49; exocyst complex component EXO70A1 (A)	PREDICTED: exocyst complex component EXO70A1 [Solanum lycopersicum]	RecName: Full=Exocyst complex component EXO70H1 {ECO:0000303|PubMed:16942608}; Short=AtExo70h1 {ECO:0000303|PubMed:16942608}; AltName: Full=Exocyst subunit Exo70 family protein H1 {ECO:0000303|PubMed:16942608};	SubName: Full=Uncharacterized protein {ECO:0000313|EnsemblPlants:Solyc09g005830.1.1};	Exocyst component protein and related proteins	GO:0005829,cytosol; GO:0012505,endomembrane system; GO:0000145,exocyst; GO:0016020,membrane; GO:0005634,nucleus; GO:0045335,phagocytic vesicle; GO:0031982,vesicle; GO:0006952,defense response; GO:0006887,exocytosis; GO:1900426,positive regulation of defense response to bacterium; GO:0009617,response to bacterium; GO:0009620,response to fungus; GO:0002237,response to molecule of bacterial origin	Exo70 exocyst complex subunit
Solyc03g093130.3	136.32	134.72	132.85	41.16	55.16	52.12	6262	6394	2168	1053	2334	2771	2.745	1.457	1.49831e-38	3.78848e-35	up	--	--	K14504 xyloglucan:xyloglucosyl transferase TCH4 [EC:2.4.1.207] | (RefSeq) XTH3, LeXTH3; xyloglucan endotransglucosylase-hydrolase XTH3 (A)	xyloglucan endotransglucosylase-hydrolase XTH3 precursor [Solanum lycopersicum]	RecName: Full=Probable xyloglucan endotransglucosylase/hydrolase protein 23; Short=At-XTH23; Short=XTH-23; EC=2.4.1.207; Flags: Precursor;	RecName: Full=Xyloglucan endotransglucosylase/hydrolase {ECO:0000256|RuleBase:RU361120}; EC=2.4.1.207 {ECO:0000256|RuleBase:RU361120};	--	GO:0048046,apoplast; GO:0005618,cell wall; GO:0005794,Golgi apparatus; GO:0004553,hydrolase activity, hydrolyzing O-glycosyl compounds; GO:0016762,xyloglucan:xyloglucosyl transferase activity; GO:0042546,cell wall biogenesis; GO:0071555,cell wall organization; GO:0010411,xyloglucan metabolic process	Concanavalin A-like lectin/glucanases superfamily
Solyc04g050730.3	3.48	2.56	9.44	1.77	1.8	2.1	113	86	109	32	54	79	2.741	1.455	0.00130798	0.0114635	up	--	--	K00679 phospholipid:diacylglycerol acyltransferase [EC:2.3.1.158] | (RefSeq) hypothetical protein (A)	GDSL-motif esterase/acyltransferase/lipase precursor [Solanum lycopersicum]	RecName: Full=GDSL esterase/lipase At5g33370; EC=3.1.1.-; AltName: Full=Extracellular lipase At5g33370; Flags: Precursor;	SubName: Full=Uncharacterized protein {ECO:0000313|EnsemblPlants:Solyc04g050730.2.1};	--	GO:0005576,extracellular region; GO:0016788,hydrolase activity, acting on ester bonds; GO:0042335,cuticle development; GO:0016042,lipid catabolic process	GDSL-like Lipase/Acylhydrolase family
Solyc04g072375.1	27.35	26.1	21.97	9.3	6.63	11.75	354	349	101	67	79	176	2.741	1.455	1.56534e-09	7.13146e-08	up	--	--	K16282 E3 ubiquitin-protein ligase RHA2 [EC:2.3.2.27] | (RefSeq) RING-H2 finger protein ATL56-like (A)	hypothetical protein BC332_11431 [Capsicum chinense]	RecName: Full=RING-H2 finger protein ATL51; EC=2.3.2.27 {ECO:0000305}; AltName: Full=RING-type E3 ubiquitin transferase ATL51 {ECO:0000305};	SubName: Full=Uncharacterized protein {ECO:0000313|EMBL:PHU20280.1};	FOG: Predicted E3 ubiquitin ligase	GO:0016021,integral component of membrane; GO:0046872,metal ion binding; GO:0061630,ubiquitin protein ligase activity; GO:0043161,proteasome-mediated ubiquitin-dependent protein catabolic process; GO:0080167,response to karrikin	RING/Ubox like zinc-binding domain
Solyc05g051530.3	48.57	66.25	38.26	18.31	22.17	15.55	2362	3329	661	496	993	875	2.736	1.452	1.51688e-14	1.88242e-12	up	--	--	K05681 ATP-binding cassette, subfamily G (WHITE), member 2 | (RefSeq) hypothetical protein (A)	PREDICTED: ABC transporter G family member 11-like [Solanum lycopersicum]	RecName: Full=ABC transporter G family member 11; Short=ABC transporter ABCG.11; Short=AtABCG11; AltName: Full=Protein CUTICULAR DEFECT AND ORGAN FUSION 1; AltName: Full=Protein DESPERADO; AltName: Full=Protein PERMEABLE LEAVES 1; AltName: Full=White-brown complex homolog protein 11; Short=AtWBC11;	SubName: Full=Uncharacterized protein {ECO:0000313|EnsemblPlants:Solyc05g051530.2.1};	Transporter, ABC superfamily (Breast cancer resistance protein)	GO:0009897,external side of plasma membrane; GO:0016021,integral component of membrane; GO:0005886,plasma membrane; GO:0005524,ATP binding; GO:0042626,ATPase activity, coupled to transmembrane movement of substances; GO:0015245,fatty acid transmembrane transporter activity; GO:0042803,protein homodimerization activity; GO:0010588,cotyledon vascular tissue pattern formation; GO:0080051,cutin trans…	AAA domain, putative AbiEii toxin, Type IV TA system
Solyc03g112970.1	15.32	16.32	10.65	6.79	4.71	4.28	328	361	81	81	93	106	2.734	1.451	1.24876e-08	4.7392e-07	up	--	--	K01051 pectinesterase [EC:3.1.1.11] | (RefSeq) pectinesterase 3 (A)	PREDICTED: uncharacterized protein LOC101250877 [Solanum lycopersicum]	--	SubName: Full=Uncharacterized protein {ECO:0000313|EnsemblPlants:Solyc03g112970.1.1};	--	--	Plant invertase/pectin methylesterase inhibitor
Solyc11g042560.1	14.85	11.84	15.12	4.15	7.29	3.93	199	164	72	31	90	61	2.734	1.451	1.15758e-06	2.66691e-05	up	--	--	K09286 EREBP-like factor | (RefSeq) ethylene-responsive transcription factor TINY-like (A)	PREDICTED: ethylene-responsive transcription factor ERF022-like [Solanum lycopersicum]	RecName: Full=Ethylene-responsive transcription factor ERF022;	SubName: Full=Uncharacterized protein {ECO:0000313|EnsemblPlants:Solyc11g042560.1.1};	--	GO:0005634,nucleus; GO:0003677,DNA binding; GO:0003700,DNA-binding transcription factor activity; GO:0009873,ethylene-activated signaling pathway; GO:0006351,transcription, DNA-templated	AP2 domain
Solyc11g018777.1	180.42	133.26	150.24	74.57	46.4	49.09	4614	3521	1365	1062	1093	1453	2.731	1.449	1.49137e-11	1.05851e-09	up	--	--	K00430 peroxidase [EC:1.11.1.7] | (RefSeq) lignin-forming anionic peroxidase (A)	PREDICTED: lignin-forming anionic peroxidase [Solanum pennellii]	RecName: Full=Lignin-forming anionic peroxidase; EC=1.11.1.7; Flags: Precursor;	RecName: Full=Peroxidase {ECO:0000256|RuleBase:RU362060, ECO:0000256|SAAS:SAAS00709852}; EC=1.11.1.7 {ECO:0000256|RuleBase:RU362060, ECO:0000256|SAAS:SAAS00709852};	--	GO:0005576,extracellular region; GO:0020037,heme binding; GO:0046872,metal ion binding; GO:0004601,peroxidase activity; GO:0042744,hydrogen peroxide catabolic process; GO:0006979,response to oxidative stress	Peroxidase
Solyc06g066630.1	2.57	3.62	3.2	1.12	1.39	0.95	70	102	31	17	35	30	2.729	1.448	3.48802e-05	0.000538593	up	--	--	--	PREDICTED: long-chain-alcohol O-fatty-acyltransferase-like [Solanum lycopersicum]	RecName: Full=Long-chain-alcohol O-fatty-acyltransferase; EC=2.3.1.75; AltName: Full=Wax synthase;	SubName: Full=Uncharacterized protein {ECO:0000313|EnsemblPlants:Solyc06g066630.1.1};	--	GO:0005783,endoplasmic reticulum; GO:0016021,integral component of membrane; GO:0031090,organelle membrane; GO:0102966,arachidoyl-CoA:1-dodecanol O-acyltransferase activity; GO:0047196,long-chain-alcohol O-fatty-acyltransferase activity; GO:0103095,wax ester synthase activity; GO:0006629,lipid metabolic process	Membrane bound O-acyl transferase family
Solyc03g082800.2	54	41.97	54.81	13.05	16.35	25.57	208	167	75	28	58	114	2.717	1.442	9.5743e-07	2.26249e-05	up	--	--	--	--	--	SubName: Full=Uncharacterized protein {ECO:0000313|EnsemblPlants:Solyc06g005400.1.1};	--	--	--
Solyc08g076390.3	44	41.08	39.32	16.93	13.81	15.29	3846	3710	1221	824	1112	1547	2.716	1.442	3.48016e-27	2.42747e-24	up	--	--	K11446 histone demethylase JARID1 [EC:1.14.11.-] | (RefSeq) lysine-specific demethylase JMJ706-like isoform X1 (A)	PREDICTED: lysine-specific demethylase JMJ706-like [Solanum lycopersicum]	RecName: Full=Lysine-specific demethylase JMJ706; EC=1.14.11.-; AltName: Full=Jumonji domain-containing protein 706; AltName: Full=Lysine-specific histone demethylase JMJ706; AltName: Full=Protein JUMONJI 706;	SubName: Full=Uncharacterized protein {ECO:0000313|EnsemblPlants:Solyc08g076390.2.1};	DNA-binding protein jumonji/RBP2/SMCY, contains JmjC domain	GO:0000792,heterochromatin; GO:0005634,nucleus; GO:0051213,dioxygenase activity; GO:0032454,histone demethylase activity (H3-K9 specific); GO:0046872,metal ion binding; GO:0048439,flower morphogenesis; GO:0045815,positive regulation of gene expression, epigenetic; GO:0006355,regulation of transcription, DNA-templated; GO:0006351,transcription, DNA-templated	C5HC2 zinc finger
Solyc10g083310.2	0.91	0.89	0.73	0.24	0.27	0.41	80	81	23	12	22	42	2.717	1.442	9.34082e-05	0.00126943	up	--	--	K10398 kinesin family member 11 | (RefSeq) kinesin-like protein KIN-5C (A)	PREDICTED: kinesin-like protein KIN-5C isoform X1 [Solanum lycopersicum]	RecName: Full=Kinesin-like protein KIN-5C {ECO:0000305}; AltName: Full=125 kDa kinesin-related protein;	SubName: Full=Uncharacterized protein {ECO:0000313|EnsemblPlants:Solyc10g083310.1.1};	Kinesin-like protein	GO:0005737,cytoplasm; GO:0005874,microtubule; GO:0005819,spindle; GO:0005524,ATP binding; GO:0008017,microtubule binding; GO:0003777,microtubule motor activity; GO:0007018,microtubule-based movement	TPR/MLP1/MLP2-like protein
Solyc06g069130.3	0.76	1.24	0.87	0.19	0.54	0.32	56	95	23	8	37	27	2.713	1.44	0.000830353	0.00798091	up	--	--	K10406 kinesin family member C2/C3 | (RefSeq) kinesin-like protein KIN-14G (A)	PREDICTED: kinesin-like protein KIN-14G isoform X2 [Solanum lycopersicum]	RecName: Full=Kinesin-like protein KIN-14C {ECO:0000305};	RecName: Full=Kinesin-like protein {ECO:0000256|RuleBase:RU000394};	Kinesin (KAR3 subfamily)	GO:0005871,kinesin complex; GO:0005874,microtubule; GO:0005524,ATP binding; GO:0016887,ATPase activity; GO:0008017,microtubule binding; GO:0003777,microtubule motor activity; GO:0007018,microtubule-based movement	Calponin homology (CH) domain
Solyc08g006740.3	2.22	4.28	2.25	0.6	0.92	1.69	100	199	36	15	38	88	2.705	1.436	0.000372149	0.00412484	up	--	--	K22427 phenylalanine decarboxylase [EC:4.1.1.53] | (RefSeq) AADC2; aromatic amino acid decarboxylase 2 (A)	aromatic amino acid decarboxylase 2 [Solanum lycopersicum]	RecName: Full=Histidine decarboxylase; Short=HDC; EC=4.1.1.22; AltName: Full=TOM92;	SubName: Full=Aromatic amino acid decarboxylase 2 {ECO:0000313|EMBL:ABE77151.1, ECO:0000313|EnsemblPlants:Solyc08g006740.2.1};	Glutamate decarboxylase and related proteins	GO:0004398,histidine decarboxylase activity; GO:0030170,pyridoxal phosphate binding; GO:0019752,carboxylic acid metabolic process	Aminotransferase class I and II
Solyc11g066610.2	69.8	88.81	53.72	24.19	30.68	23.76	6020	7914	1646	1162	2437	2372	2.705	1.436	1.41044e-18	3.24209e-16	up	--	--	K01285 lysosomal Pro-X carboxypeptidase [EC:3.4.16.2] | (RefSeq) lysosomal Pro-X carboxypeptidase (A)	PREDICTED: lysosomal Pro-X carboxypeptidase [Solanum lycopersicum]	RecName: Full=Probable serine protease EDA2; EC=3.4.-.-; AltName: Full=Protein EMBRYO SAC DEVELOPMENT ARREST 2; Flags: Precursor;	SubName: Full=Uncharacterized protein {ECO:0000313|EnsemblPlants:Solyc11g066590.1.1};	Prolylcarboxypeptidase (angiotensinase C)	GO:0005576,extracellular region; GO:0008239,dipeptidyl-peptidase activity; GO:0008236,serine-type peptidase activity; GO:0009561,megagametogenesis; GO:0006508,proteolysis	alpha/beta hydrolase fold
Solyc06g060710.3	0.95	1.2	1.2	0.38	0.53	0.34	49	64	22	11	25	20	2.698	1.432	0.000494385	0.00519772	up	--	--	K00750 glycogenin [EC:2.4.1.186] | (RefSeq) putative glucuronosyltransferase PGSIP8 (A)	PREDICTED: putative glucuronosyltransferase PGSIP8 isoform X1 [Solanum lycopersicum]	RecName: Full=Putative glucuronosyltransferase PGSIP8; EC=2.4.1.-; AltName: Full=Glycogenin-like protein 8; AltName: Full=Plant glycogenin-like starch initiation protein 8;	SubName: Full=Uncharacterized protein {ECO:0000313|EnsemblPlants:Solyc06g060710.2.1};	Glycosyl transferase, family 8 - glycogenin	GO:0016021,integral component of membrane; GO:0046872,metal ion binding; GO:0016757,transferase activity, transferring glycosyl groups; GO:0006486,protein glycosylation	--
Solyc06g072810.3	0.41	0.28	0.68	0.12	0.18	0.19	37	26	22	6	15	20	2.699	1.432	0.00791599	0.0475429	up	--	--	K20478 golgin subfamily B member 1 | (RefSeq) uncharacterized protein LOC18436858 isoform X1 (A)	PREDICTED: uncharacterized protein LOC101245265 [Solanum lycopersicum]	--	SubName: Full=Uncharacterized protein {ECO:0000313|EnsemblPlants:Solyc06g072810.2.1};	--	--	--
Solyc01g087850.2	8.98	12.24	8.57	3.62	4.01	3.5	717	1009	243	161	295	323	2.696	1.431	3.8639e-18	8.31479e-16	up	--	--	K15333 tRNA guanosine-2'-O-methyltransferase [EC:2.1.1.34] | (RefSeq) uncharacterized protein LOC104224633 (A)	subtilisin-like protease precursor [Solanum lycopersicum]	RecName: Full=Subtilisin-like protease SBT1.9 {ECO:0000303|PubMed:16193095}; EC=3.4.21.- {ECO:0000255|PROSITE-ProRule:PRU10082}; AltName: Full=Subtilase subfamily 1 member 9 {ECO:0000303|PubMed:16193095}; Short=AtSBT1.9 {ECO:0000303|PubMed:16193095}; Flags: Precursor;	SubName: Full=Subtilisin-like protease {ECO:0000313|EMBL:CAA07001.1, ECO:0000313|EnsemblPlants:Solyc01g087850.2.1};	--	GO:0005576,extracellular region; GO:0004252,serine-type endopeptidase activity; GO:0006508,proteolysis	Peptidase inhibitor I9
Solyc02g086210.3	12.13	11.67	7.19	3.89	3.83	3.81	3295	3274	694	588	958	1198	2.695	1.43	1.91366e-16	3.22579e-14	up	--	--	K04733 interleukin-1 receptor-associated kinase 4 [EC:2.7.11.1] | (RefSeq) probable receptor-like protein kinase At1g67000 (A)	PREDICTED: LEAF RUST 10 DISEASE-RESISTANCE LOCUS RECEPTOR-LIKE PROTEIN KINASE-like 2.1 [Solanum lycopersicum]	RecName: Full=LEAF RUST 10 DISEASE-RESISTANCE LOCUS RECEPTOR-LIKE PROTEIN KINASE-like 2.1 {ECO:0000303|PubMed:12805585}; EC=2.7.11.1; AltName: Full=Probable receptor-like serine/threonine-protein kinase LRK10L-2.1 {ECO:0000305}; Flags: Precursor;	SubName: Full=Uncharacterized protein {ECO:0000313|EnsemblPlants:Solyc02g086210.2.1};	Serine/threonine protein kinase	GO:0016021,integral component of membrane; GO:0005524,ATP binding; GO:0004674,protein serine/threonine kinase activity	Kinase-like
Solyc10g084660.2	5.22	5.49	4.92	2.03	1.53	2.29	185	201	62	40	50	94	2.69	1.428	1.38646e-08	5.18398e-07	up	--	--	K05765 cofilin | (RefSeq) actin-depolymerizing factor 1 (A)	PREDICTED: actin-depolymerizing factor 1 [Solanum lycopersicum]	RecName: Full=Actin-depolymerizing factor 1; Short=ADF-1;	SubName: Full=Uncharacterized protein {ECO:0000313|EnsemblPlants:Solyc10g084660.1.1};	Actin depolymerizing factor	GO:0015629,actin cytoskeleton; GO:0003779,actin binding; GO:0030042,actin filament depolymerization	Cofilin/tropomyosin-type actin-binding protein
Solyc11g069220.2	8.29	9.74	6.39	2.77	3.87	2.53	581	705	159	108	250	205	2.69	1.428	4.39227e-12	3.49791e-10	up	--	--	K08472 mlo protein | (RefSeq) MLO8; MLO-like protein 6 (A)	PREDICTED: MLO-like protein 6 [Solanum lycopersicum]	RecName: Full=MLO-like protein 6; Short=AtMlo6;	RecName: Full=MLO-like protein {ECO:0000256|RuleBase:RU280816};	--	GO:0016021,integral component of membrane; GO:0005886,plasma membrane; GO:0005516,calmodulin binding; GO:0009817,defense response to fungus, incompatible interaction	Mlo family
Solyc01g044240.3	98.34	92.8	104.16	32.53	45.09	33.09	760	741	286	140	321	296	2.684	1.424	7.68228e-17	1.42566e-14	up	--	--	--	--	--	--	--	--	--
Solyc02g092450.3	4.24	5.04	2.97	1.49	1.61	1.5	882	1084	220	173	309	361	2.684	1.424	1.61989e-15	2.39176e-13	up	--	--	K01537 Ca2+-transporting ATPase [EC:3.6.3.8] | (RefSeq) calcium-transporting ATPase 2, plasma membrane-type-like (A)	PREDICTED: calcium-transporting ATPase 2, plasma membrane-type-like isoform X2 [Solanum lycopersicum]	RecName: Full=Calcium-transporting ATPase 2, plasma membrane-type; EC=3.6.3.8; AltName: Full=Ca(2+)-ATPase isoform 2;	RecName: Full=Calcium-transporting ATPase {ECO:0000256|RuleBase:RU361146}; EC=3.6.3.8 {ECO:0000256|RuleBase:RU361146};	Calcium transporting ATPase	GO:0005783,endoplasmic reticulum; GO:0005789,endoplasmic reticulum membrane; GO:0005887,integral component of plasma membrane; GO:0016020,membrane; GO:0005886,plasma membrane; GO:0005524,ATP binding; GO:0015085,calcium ion transmembrane transporter activity; GO:0005388,calcium-transporting ATPase activity; GO:0005516,calmodulin binding; GO:0046872,metal ion binding; GO:0070588,calcium ion transme…	haloacid dehalogenase-like hydrolase
Solyc03g083560.1	9.16	8.54	6.16	2.66	3.79	2.6	247	238	59	40	94	81	2.682	1.423	1.75811e-08	6.39622e-07	up	--	--	--	PREDICTED: protein EXORDIUM-like 3 [Solanum lycopersicum]	RecName: Full=Protein EXORDIUM-like 3; Flags: Precursor;	SubName: Full=Uncharacterized protein {ECO:0000313|EnsemblPlants:Solyc03g083560.1.1};	--	GO:0048046,apoplast; GO:0005615,extracellular space; GO:0009505,plant-type cell wall; GO:0009506,plasmodesma; GO:0080167,response to karrikin	Phosphate-induced protein 1 conserved region
Solyc04g076310.3	0.28	0.36	0.4	0.2	0.08	0.12	59	77	30	23	16	28	2.681	1.423	0.000809707	0.00782549	up	--	--	K10395 kinesin family member 4/21/27 | (RefSeq) kinesin-like protein KIN-4C (A)	PREDICTED: kinesin-like protein KIN-4C [Solanum lycopersicum]	RecName: Full=Kinesin-like protein KIN-4C {ECO:0000305}; AltName: Full=AtKINESIN-4C {ECO:0000303|PubMed:25600279};	SubName: Full=Uncharacterized protein {ECO:0000313|EnsemblPlants:PGSC0003DMT400024240};	Kinesin-like protein	GO:0005871,kinesin complex; GO:0005874,microtubule; GO:0009506,plasmodesma; GO:0005524,ATP binding; GO:0008574,ATP-dependent microtubule motor activity, plus-end-directed; GO:0008017,microtubule binding; GO:0071555,cell wall organization; GO:0007018,microtubule-based movement	Domain of unknown function (DUF4201)
Solyc01g098980.3	0.74	0.79	1.26	0.39	0.4	0.25	38	42	23	11	19	15	2.678	1.421	0.00296129	0.0221118	up	--	--	K20606 mitogen-activated protein kinase kinase kinase ANP1 [EC:2.7.11.25] | (RefSeq) mitogen-activated protein kinase kinase kinase NPK1 (A)	PREDICTED: mitogen-activated protein kinase kinase kinase NPK1 [Solanum lycopersicum]	RecName: Full=Mitogen-activated protein kinase kinase kinase NPK1; EC=2.7.11.25; AltName: Full=Nicotiana protein kinase 1;	SubName: Full=Uncharacterized protein {ECO:0000313|EnsemblPlants:Solyc01g098980.2.1};	MEKK and related serine/threonine protein kinases	GO:0005856,cytoskeleton; GO:0005634,nucleus; GO:0009524,phragmoplast; GO:0005524,ATP binding; GO:0004709,MAP kinase kinase kinase activity; GO:0000919,cell plate assembly; GO:0006952,defense response	Kinase-like
Solyc01g099660.3	1.07	1.73	0.52	0.48	0.38	0.4	103	173	18	26	34	45	2.678	1.421	0.000480261	0.00508358	up	--	--	K09490 heat shock 70kDa protein 5 | (RefSeq) mediator of RNA polymerase II transcription subunit 37a (A)	PREDICTED: mediator of RNA polymerase II transcription subunit 37a [Solanum lycopersicum]	RecName: Full=Luminal-binding protein 5; Short=BiP 5; AltName: Full=78 kDa glucose-regulated protein homolog 5; Short=GRP-78-5; Flags: Precursor;	SubName: Full=Uncharacterized protein {ECO:0000313|EnsemblPlants:Solyc01g099660.2.1};	Molecular chaperones GRP78/BiP/KAR2, HSP70 superfamily	GO:0005788,endoplasmic reticulum lumen; GO:0005524,ATP binding	Diol dehydratase reactivase ATPase-like domain
Solyc03g033750.1	44.34	39.82	21.87	16.42	14.39	9.32	485	450	85	100	145	118	2.676	1.42	1.02605e-06	2.39485e-05	up	--	--	K08900 mitochondrial chaperone BCS1 | (RefSeq) protein HYPER-SENSITIVITY-RELATED 4-like (A)	hypothetical protein T459_11634 [Capsicum annuum]	RecName: Full=Protein HYPER-SENSITIVITY-RELATED 4 {ECO:0000303|PubMed:15181213}; Short=AtHSR4 {ECO:0000303|PubMed:15181213}; EC=3.6.1.3 {ECO:0000250|UniProtKB:Q9FLD5}; AltName: Full=BCS1-like protein;	SubName: Full=Uncharacterized protein {ECO:0000313|EnsemblPlants:Solyc03g033750.1.1};	AAA+-type ATPase	GO:0016021,integral component of membrane; GO:0005740,mitochondrial envelope; GO:0005741,mitochondrial outer membrane; GO:0005739,mitochondrion; GO:0005524,ATP binding; GO:0016887,ATPase activity; GO:0042802,identical protein binding; GO:0008219,cell death; GO:0009626,plant-type hypersensitive response; GO:0009617,response to bacterium; GO:0002237,response to molecule of bacterial origin; GO:0009…	Domain associated at C-terminal with AAA
Solyc04g079360.1	24.22	27.66	20.08	8.29	9.64	9.27	472	557	139	90	173	209	2.672	1.418	4.42418e-17	8.36377e-15	up	--	--	K09422 transcription factor MYB, plant | (RefSeq) hypothetical protein (A)	PREDICTED: transcription factor MYB44-like [Solanum lycopersicum]	RecName: Full=Transcription factor MYB77 {ECO:0000303|PubMed:11597504}; AltName: Full=Myb-related protein 77 {ECO:0000303|PubMed:11597504}; Short=AtMYB77 {ECO:0000303|PubMed:11597504}; AltName: Full=Myb-related protein R2 {ECO:0000303|PubMed:9678577}; Short=AtMYBR2 {ECO:0000303|PubMed:9678577};	SubName: Full=Uncharacterized protein {ECO:0000313|EnsemblPlants:Solyc04g079360.1.1};	Transcription factor, Myb superfamily	GO:0005634,nucleus; GO:0003700,DNA-binding transcription factor activity; GO:0000981,DNA-binding transcription factor activity, RNA polymerase II-specific; GO:0043565,sequence-specific DNA binding; GO:0001135,RNA polymerase II transcription regulator recruiting activity; GO:0044212,transcription regulatory region DNA binding; GO:0030154,cell differentiation; GO:0048527,lateral root development; G…	Serglycin
Solyc11g072840.1	17.98	9.67	22.14	5.16	7.05	6.36	144	80	63	23	52	59	2.673	1.418	0.000119513	0.00157389	up	--	--	K11254 histone H4 | (RefSeq) histone H4-like (A)	PREDICTED: histone H4-like [Solanum lycopersicum]	RecName: Full=Histone H4;	RecName: Full=Histone H4 {ECO:0000256|RuleBase:RU000528};	Histone H4	GO:0000788,nuclear nucleosome; GO:0003677,DNA binding; GO:0042393,histone binding; GO:0046982,protein heterodimerization activity; GO:0006334,nucleosome assembly	Core histone H2A/H2B/H3/H4
Solyc08g080290.3	15.94	17.34	9.06	4.52	6.09	5.4	500	562	101	79	176	196	2.67	1.417	9.01652e-10	4.30156e-08	up	--	--	K09286 EREBP-like factor | (RefSeq) CBF3; AP2 domain CBF protein (A)	PREDICTED: ethylene-responsive transcription factor ERF027-like [Solanum lycopersicum]	RecName: Full=Ethylene-responsive transcription factor ERF026;	SubName: Full=Uncharacterized protein {ECO:0000313|EnsemblPlants:Solyc08g080290.2.1};	--	GO:0005634,nucleus; GO:0003677,DNA binding; GO:0003700,DNA-binding transcription factor activity; GO:0009873,ethylene-activated signaling pathway; GO:0006351,transcription, DNA-templated	AP2 domain
Solyc10g011960.2	9.15	9.36	7.26	2.36	4.43	2.92	195	206	55	28	87	72	2.671	1.417	1.6425e-07	4.76678e-06	up	--	--	K04733 interleukin-1 receptor-associated kinase 4 [EC:2.7.11.1] | (RefSeq) probable LRR receptor-like serine/threonine-protein kinase At1g51880 (A)	PREDICTED: pollen-specific leucine-rich repeat extensin-like protein 1 [Solanum lycopersicum]	RecName: Full=Heavy metal-associated isoprenylated plant protein 39 {ECO:0000303|PubMed:21072340, ECO:0000303|PubMed:23368984}; Short=AtHIP39 {ECO:0000303|PubMed:21072340, ECO:0000303|PubMed:23368984}; Flags: Precursor;	SubName: Full=Uncharacterized protein {ECO:0000313|EnsemblPlants:PGSC0003DMT400049946};	Copper chaperone	GO:0005737,cytoplasm; GO:0046914,transition metal ion binding; GO:0046916,cellular transition metal ion homeostasis; GO:0030001,metal ion transport	Proline-rich
Solyc12g097000.2	40.87	42.77	30.65	15.24	13.04	15.18	1021	1104	272	212	300	439	2.653	1.408	1.72531e-18	3.83511e-16	up	--	--	K13414 mitogen-activated protein kinase kinase kinase 1 [EC:2.7.11.25] | (RefSeq) serine/threonine-protein kinase pakG-like (A)	PREDICTED: TMV resistance protein N-like [Solanum lycopersicum]	RecName: Full=TMV resistance protein N;	SubName: Full=Uncharacterized protein {ECO:0000313|EnsemblPlants:Solyc12g097000.1.1};	--	GO:0005737,cytoplasm; GO:0043531,ADP binding; GO:0005524,ATP binding; GO:0009626,plant-type hypersensitive response; GO:0007165,signal transduction	TIR domain
Solyc02g063020.2	7.53	8.23	6.94	2.48	3.39	2.77	333	376	109	61	138	142	2.642	1.402	7.90029e-14	8.59178e-12	up	--	--	--	PREDICTED: protein spinster-like [Solanum lycopersicum]	--	SubName: Full=Uncharacterized protein {ECO:0000313|EnsemblPlants:Solyc02g063020.1.1};	Sugar transporter/spinster transmembrane protein	--	Major Facilitator Superfamily
Solyc02g071475.1	14.02	13.71	12.91	5.18	4.45	5.86	486	491	159	100	142	235	2.64	1.401	1.88853e-15	2.71913e-13	up	--	--	K05658 ATP-binding cassette, subfamily B (MDR/TAP), member 1 [EC:7.6.2.2] | (RefSeq) uncharacterized protein LOC111781709 (A)	PREDICTED: protein SRG1-like [Solanum lycopersicum]	RecName: Full=Protein SRG1; Short=AtSRG1; AltName: Full=Protein SENESCENCE-RELATED GENE 1;	SubName: Full=Uncharacterized protein {ECO:0000313|EnsemblPlants:Solyc02g071470.2.1};	Iron/ascorbate family oxidoreductases	GO:0046872,metal ion binding; GO:0016682,oxidoreductase activity, acting on diphenols and related substances as donors, oxygen as acceptor; GO:0010150,leaf senescence	non-haem dioxygenase in morphine synthesis N-terminal
Solyc04g007250.1	5.71	5.29	2.75	1.4	2.23	1.69	117	112	20	16	42	40	2.64	1.401	0.000126474	0.0016484	up	--	--	--	PREDICTED: uncharacterized protein LOC104646739 [Solanum lycopersicum]	--	SubName: Full=Uncharacterized protein {ECO:0000313|EnsemblPlants:Solyc04g007250.1.1};	--	--	--
Solyc01g079580.3	14.86	15.52	12.5	5.46	5.91	5.11	890	960	266	182	326	354	2.633	1.397	2.06499e-23	9.28235e-21	up	--	--	K09527 DnaJ homolog subfamily C member 7 | (RefSeq) uncharacterized protein LOC112286937 (A)	PREDICTED: uncharacterized protein LOC101245693 [Solanum lycopersicum]	--	SubName: Full=Uncharacterized protein {ECO:0000313|EnsemblPlants:Solyc01g079580.2.1};	--	--	TPR repeat
Solyc03g005040.1	6.49	9.73	6.95	3.12	2.48	3.32	71	110	27	19	25	42	2.624	1.392	7.28169e-05	0.00101793	up	--	--	K13448 calcium-binding protein CML | (RefSeq) putative calcium-binding protein CML19 (A)	PREDICTED: putative calcium-binding protein CML19 [Solanum lycopersicum]	RecName: Full=Probable calcium-binding protein CML31; AltName: Full=Calmodulin-like protein 31;	SubName: Full=Uncharacterized protein {ECO:0000313|EnsemblPlants:Solyc03g005040.1.1};	Calmodulin and related proteins (EF-Hand superfamily)	GO:0005509,calcium ion binding	Cytoskeletal-regulatory complex EF hand
Solyc09g005170.2	2.04	2.54	1.25	0.25	1.09	0.87	87	112	19	6	43	43	2.625	1.392	0.00227756	0.0179402	up	--	--	K04733 interleukin-1 receptor-associated kinase 4 [EC:2.7.11.1] | (RefSeq) wall-associated receptor kinase 2-like (A)	unnamed protein product [Coffea canephora]	RecName: Full=Wall-associated receptor kinase 2; EC=2.7.11.-; Flags: Precursor;	SubName: Full=Uncharacterized protein {ECO:0000313|EMBL:CDP06459.1};	--	GO:0005623,cell; GO:0016021,integral component of membrane; GO:0005524,ATP binding; GO:0005509,calcium ion binding; GO:0030247,polysaccharide binding; GO:0004674,protein serine/threonine kinase activity; GO:0007166,cell surface receptor signaling pathway; GO:0009992,cellular water homeostasis; GO:0009311,oligosaccharide metabolic process; GO:0009751,response to salicylic acid; GO:0009826,unidimen…	Complement Clr-like EGF-like
Solyc05g054610.1	17.98	14.01	21.43	7.17	7.45	5.82	144	116	61	32	55	54	2.622	1.391	4.00524e-06	7.98206e-05	up	--	--	K11254 histone H4 | (RefSeq) histone H4 (A)	histone H4 [Solanum lycopersicum]	RecName: Full=Histone H4;	RecName: Full=Histone H4 {ECO:0000256|RuleBase:RU000528};	Histone H4	GO:0000788,nuclear nucleosome; GO:0003677,DNA binding; GO:0042393,histone binding; GO:0046982,protein heterodimerization activity; GO:0006334,nucleosome assembly	Core histone H2A/H2B/H3/H4
Solyc06g065680.3	2.77	2.42	2.63	1.22	0.81	1	163	147	55	40	44	68	2.622	1.391	5.08386e-07	1.28545e-05	up	--	--	K06627 cyclin-A | (RefSeq) CycA2; cyclin A2 (A)	cyclin A2 [Solanum lycopersicum]	RecName: Full=Cyclin-A2-1; AltName: Full=G2/mitotic-specific cyclin-A2-1; Short=CycA2;1;	SubName: Full=Cyclin A2 {ECO:0000313|EMBL:CAB46642.1, ECO:0000313|EnsemblPlants:Solyc06g065680.2.1};	G2/Mitotic-specific cyclin A	GO:0005634,nucleus; GO:0007049,cell cycle; GO:0051301,cell division	Cyclin, C-terminal domain
Solyc08g079870.2	224.99	218.68	166.46	80.99	84.31	68.18	25719	25828	6760	5156	8878	9020	2.617	1.388	1.39183e-23	6.3986e-21	up	--	--	K15333 tRNA guanosine-2'-O-methyltransferase [EC:2.1.1.34] | (RefSeq) uncharacterized protein LOC104224633 (A)	PREDICTED: LOW QUALITY PROTEIN: subtilisin-like protease SBT1.2 [Solanum pennellii]	RecName: Full=Subtilisin-like protease SBT1.7 {ECO:0000303|PubMed:16193095}; EC=3.4.21.- {ECO:0000305}; AltName: Full=Cucumisin-like serine protease; AltName: Full=Subtilase subfamily 1 member 7 {ECO:0000303|PubMed:16193095}; Short=AtSBT1.7 {ECO:0000303|PubMed:16193095}; AltName: Full=Subtilisin-like serine protease 1 {ECO:0000303|PubMed:12702015}; Short=At-SLP1 {ECO:0000303|PubMed:12702015}; Fla…	SubName: Full=Uncharacterized protein {ECO:0000313|EMBL:GAY43397.1};	--	GO:0048046,apoplast; GO:0005618,cell wall; GO:0005576,extracellular region; GO:0009505,plant-type cell wall; GO:0004252,serine-type endopeptidase activity; GO:0080001,mucilage extrusion from seed coat; GO:0048359,mucilage metabolic process involved in seed coat development; GO:0010214,seed coat development	TEP1 N-terminal domain
Solyc11g012980.1	83.08	91.61	69.6	21.72	39.91	32.43	1408	1604	419	205	623	636	2.617	1.388	5.61953e-14	6.35038e-12	up	--	--	K09286 EREBP-like factor | (RefSeq) ethylene-responsive transcription factor RAP2-1-like (A)	PREDICTED: ethylene-responsive transcription factor ERF014 [Solanum lycopersicum]	RecName: Full=Ethylene-responsive transcription factor ERF012; AltName: Full=Dehydration response element-binding protein 26 {ECO:0000303|PubMed:21069430};	SubName: Full=Uncharacterized protein {ECO:0000313|EnsemblPlants:Solyc11g012980.1.1};	--	GO:0005634,nucleus; GO:0003700,DNA-binding transcription factor activity; GO:0043565,sequence-specific DNA binding; GO:0044212,transcription regulatory region DNA binding; GO:0071497,cellular response to freezing; GO:0034605,cellular response to heat; GO:0009873,ethylene-activated signaling pathway; GO:0045893,positive regulation of transcription, DNA-templated; GO:0009753,response to jasmonic ac…	AP2 domain
Solyc01g107390.3	1.24	2.1	0.93	0.59	0.76	0.32	60	105	16	16	34	18	2.615	1.387	0.00259491	0.0199404	up	--	--	K14487 auxin responsive GH3 gene family | (RefSeq) probable indole-3-acetic acid-amido synthetase GH3.1 (A)	probable indole-3-acetic acid-amido synthetase GH3.1 [Solanum lycopersicum]	RecName: Full=Probable indole-3-acetic acid-amido synthetase GH3.1; EC=6.3.2.-; AltName: Full=Auxin-responsive GH3-like protein 1; Short=AtGH3-1;	SubName: Full=Uncharacterized protein {ECO:0000313|EnsemblPlants:Solyc01g107390.2.1};	--	GO:0016874,ligase activity; GO:0009733,response to auxin	GH3 auxin-responsive promoter
Solyc10g008150.1	3.78	5.6	4.65	1.48	1.15	2.65	32	49	14	7	9	26	2.607	1.382	0.00758227	0.0461538	up	--	--	K03676 glutaredoxin 3 | (RefSeq) glutaredoxin-C9-like (A)	PREDICTED: glutaredoxin-C9-like [Solanum lycopersicum]	RecName: Full=Glutaredoxin-C9; Short=AtGrxC9; AltName: Full=Protein ROXY 19;	SubName: Full=Uncharacterized protein {ECO:0000313|EnsemblPlants:Solyc10g008150.1.1};	Glutaredoxin and related proteins	GO:0005737,cytoplasm; GO:0005634,nucleus; GO:0009055,electron transfer activity; GO:0015035,protein disulfide oxidoreductase activity; GO:0045454,cell redox homeostasis; GO:0009867,jasmonic acid mediated signaling pathway; GO:0009751,response to salicylic acid; GO:0009863,salicylic acid mediated signaling pathway	Glutaredoxin
Solyc03g044097.1	3.05	4.41	1.53	1.73	0.94	0.87	124	185	22	39	35	41	2.603	1.38	0.000971789	0.00905869	up	--	--	K00430 peroxidase [EC:1.11.1.7] | (RefSeq) peroxidase 51 (A)	peroxidase 51 precursor [Solanum lycopersicum]	RecName: Full=Peroxidase 51; Short=Atperox P51; EC=1.11.1.7; AltName: Full=ATP37; Flags: Precursor;	RecName: Full=Peroxidase {ECO:0000256|RuleBase:RU362060, ECO:0000256|SAAS:SAAS00709852}; EC=1.11.1.7 {ECO:0000256|RuleBase:RU362060, ECO:0000256|SAAS:SAAS00709852};	--	GO:0005576,extracellular region; GO:0020037,heme binding; GO:0046872,metal ion binding; GO:0004601,peroxidase activity; GO:0042744,hydrogen peroxide catabolic process; GO:0006979,response to oxidative stress; GO:0009651,response to salt stress	Peroxidase
Solyc07g053350.3	17.49	20.27	18.72	9.25	5.26	7.34	513	614	195	151	142	249	2.603	1.38	7.85186e-10	3.7997e-08	up	--	--	K16573 gamma-tubulin complex component 6 | (RefSeq) uncharacterized LOC103722329 (A)	PREDICTED: protein trichome birefringence-like 39 [Solanum lycopersicum]	RecName: Full=Protein trichome birefringence-like 39;	SubName: Full=Uncharacterized protein {ECO:0000313|EnsemblPlants:Solyc07g053350.2.1};	--	GO:0005794,Golgi apparatus; GO:0016021,integral component of membrane; GO:0009506,plasmodesma; GO:0005773,vacuole; GO:0016413,O-acetyltransferase activity; GO:0071554,cell wall organization or biogenesis	PMR5 N terminal Domain
Solyc02g061780.3	7.16	8.14	6.05	2.83	3.13	2.4	263	309	79	58	106	102	2.598	1.377	1.50322e-10	8.66298e-09	up	--	--	K00521 ferric-chelate reductase [EC:1.16.1.7] | (RefSeq) ferric reduction oxidase 7, chloroplastic-like (A)	PREDICTED: NAC domain-containing protein 35-like [Solanum lycopersicum]	RecName: Full=NAC domain-containing protein 22 {ECO:0000303|PubMed:15029955}; Short=ONAC022 {ECO:0000303|PubMed:15029955};	SubName: Full=Uncharacterized protein {ECO:0000313|EnsemblPlants:Solyc02g061780.2.1};	--	GO:0005634,nucleus; GO:0043565,sequence-specific DNA binding; GO:1901002,positive regulation of response to salt stress; GO:1902584,positive regulation of response to water deprivation; GO:0045893,positive regulation of transcription, DNA-templated; GO:0006351,transcription, DNA-templated	No apical meristem (NAM) protein
Solyc04g077990.3	6.74	12.58	2.39	2.49	3.49	2.43	151	291	19	31	72	63	2.595	1.376	0.00208378	0.0166669	up	--	--	K21994 LOB domain-containing protein 18 | (RefSeq) LOB domain-containing protein 31 (A)	PREDICTED: LOB domain-containing protein 38-like [Solanum lycopersicum]	RecName: Full=LOB domain-containing protein 38; AltName: Full=ASYMMETRIC LEAVES 2-like protein 40; Short=AS2-like protein 40;	SubName: Full=Uncharacterized protein {ECO:0000313|EnsemblPlants:Solyc04g077990.2.1};	--	--	Lateral organ boundaries (LOB) domain
Solyc06g011470.3	53.76	38.92	47.96	18.62	15.86	20.12	508	380	161	98	138	220	2.595	1.376	6.34997e-11	3.88766e-09	up	--	--	--	--	--	--	--	--	--
Solyc10g080400.2	1.11	0.83	1.11	0.3	0.49	0.37	59	46	21	9	24	23	2.596	1.376	0.00114602	0.010349	up	--	--	--	PREDICTED: protein POLYCHOME [Solanum lycopersicum]	RecName: Full=Protein POLYCHOME; AltName: Full=Protein UV-B-INSENSITIVE 4;	SubName: Full=Uncharacterized protein {ECO:0000313|EnsemblPlants:PGSC0003DMT400060963};	--	GO:0005634,nucleus; GO:0051301,cell division; GO:0006952,defense response; GO:0042023,DNA endoreduplication; GO:0009960,endosperm development; GO:0009561,megagametogenesis; GO:1904667,negative regulation of ubiquitin protein ligase activity; GO:1900426,positive regulation of defense response to bacterium; GO:0051783,regulation of nuclear division; GO:0010224,response to UV-B; GO:0010091,trichome …	--
Solyc12g057150.1	317.5	341.74	240.36	104.3	121.25	123	2837	3155	763	519	998	1272	2.595	1.376	7.87407e-26	4.19149e-23	up	--	--	--	PREDICTED: classical arabinogalactan protein 9-like [Solanum pennellii]	--	SubName: Full=Uncharacterized protein {ECO:0000313|EnsemblPlants:Solyc12g057150.1.1};	--	--	--
Solyc12g014500.2	0.85	1.57	0.89	0.5	0.47	0.34	43	82	16	14	22	20	2.592	1.374	0.00196849	0.0158956	up	--	--	K18848 indole-3-acetate O-methyltransferase [EC:2.1.1.278] | (RefSeq) indole-3-acetate O-methyltransferase 1-like (A)	PREDICTED: indole-3-acetate O-methyltransferase 1-like [Solanum lycopersicum]	RecName: Full=Indole-3-acetate O-methyltransferase 1; EC=2.1.1.278; AltName: Full=IAA carboxylmethyltransferase 1; AltName: Full=S-adenosyl-L-methionine:(indol-3-yl) acetate carboxylmethyltransferase 1;	SubName: Full=Uncharacterized protein {ECO:0000313|EnsemblPlants:Solyc12g014500.1.1};	--	GO:0042802,identical protein binding; GO:0051749,indole acetic acid carboxyl methyltransferase activity; GO:0103007,indole-3-acetate carboxyl methyltransferase activity; GO:0000287,magnesium ion binding; GO:0010252,auxin homeostasis; GO:0009944,polarity specification of adaxial/abaxial axis	SAM dependent carboxyl methyltransferase
Solyc07g044960.1	15.58	18.38	8.77	4.71	5.74	6.15	630	768	126	106	214	288	2.588	1.372	4.07484e-09	1.71364e-07	up	--	--	K20888 xyloglucan galactosyltransferase MUR3 [EC:2.4.1.-] | (RefSeq) xyloglucan galactosyltransferase KATAMARI1 homolog (A)	PREDICTED: xyloglucan galactosyltransferase XLT2-like [Solanum lycopersicum]	RecName: Full=Xyloglucan galactosyltransferase XLT2 {ECO:0000305}; EC=2.4.1.- {ECO:0000305}; AltName: Full=Glycosyltransferase 18 {ECO:0000303|PubMed:15020758}; Short=AtGT18 {ECO:0000303|PubMed:15020758}; AltName: Full=Protein XYLOGLUCAN L-SIDE CHAIN GALACTOSYLTRANSFERASE POSITION 2 {ECO:0000303|PubMed:22474179};	SubName: Full=Uncharacterized protein {ECO:0000313|EnsemblPlants:Solyc07g044960.1.1};	Acetylglucosaminyltransferase EXT1/exostosin 1	GO:0005794,Golgi apparatus; GO:0000139,Golgi membrane; GO:0016021,integral component of membrane; GO:0008378,galactosyltransferase activity; GO:0006486,protein glycosylation; GO:0009969,xyloglucan biosynthetic process	Exostosin family
Solyc07g048070.3	30.05	34.09	20.75	12.43	11.04	9.57	1064	1247	261	245	360	392	2.587	1.371	8.03184e-13	7.15718e-11	up	--	--	--	PREDICTED: cytochrome b561 and DOMON domain-containing protein At5g47530 [Solanum lycopersicum]	RecName: Full=Cytochrome b561 and DOMON domain-containing protein At5g47530; AltName: Full=Protein b561A.tha10; Flags: Precursor;	SubName: Full=Uncharacterized protein {ECO:0000313|EnsemblPlants:Solyc07g048070.2.1};	Predicted membrane protein, contains DoH and Cytochrome b-561/ferric reductase transmembrane domains	GO:0016021,integral component of membrane; GO:0046872,metal ion binding; GO:0055114,oxidation-reduction process	Eukaryotic cytochrome b561
Solyc12g049617.1	19.39	20.63	21.43	6.04	8.44	9.07	242	266	95	42	97	131	2.584	1.37	2.04233e-10	1.11354e-08	up	--	--	K13495 cis-zeatin O-glucosyltransferase [EC:2.4.1.215] | (RefSeq) zeatin O-glucosyltransferase-like (A)	PREDICTED: zeatin O-glucosyltransferase-like [Capsicum annuum]	RecName: Full=Zeatin O-glucosyltransferase; EC=2.4.1.203; AltName: Full=Trans-zeatin O-beta-D-glucosyltransferase;	SubName: Full=Uncharacterized protein {ECO:0000313|EnsemblPlants:Solyc04g014990.1.1};	--	GO:0050403,trans-zeatin O-beta-D-glucosyltransferase activity; GO:0050404,zeatin O-beta-D-xylosyltransferase activity; GO:0009690,cytokinin metabolic process; GO:0048439,flower morphogenesis; GO:0009965,leaf morphogenesis; GO:0045926,negative regulation of growth; GO:0006486,protein glycosylation; GO:0010380,regulation of chlorophyll biosynthetic process; GO:0010083,regulation of vegetative meris…	--
Solyc01g086640.2	37.25	31.78	28.14	11.03	12.79	14.12	2068	1823	555	341	654	907	2.58	1.368	2.61853e-22	1.03858e-19	up	--	--	K02941 large subunit ribosomal protein LP0 | (RefSeq) LOW QUALITY PROTEIN: 60S acidic ribosomal protein P0-like (A)	PREDICTED: uncharacterized protein At1g04910-like [Solanum lycopersicum]	RecName: Full=O-fucosyltransferase 20 {ECO:0000305}; Short=O-FucT-20 {ECO:0000305}; EC=2.4.1.- {ECO:0000305}; AltName: Full=O-fucosyltransferase family protein {ECO:0000305};	SubName: Full=Uncharacterized protein {ECO:0000313|EnsemblPlants:Solyc01g086640.2.1};	--	GO:0005737,cytoplasm; GO:0000139,Golgi membrane; GO:0016021,integral component of membrane; GO:0016757,transferase activity, transferring glycosyl groups; GO:0071555,cell wall organization; GO:0006004,fucose metabolic process; GO:0006486,protein glycosylation	GDP-fucose protein O-fucosyltransferase
Solyc09g072820.3	0.5	0.48	0.32	0.13	0.26	0.12	92	92	21	13	45	26	2.58	1.367	0.000715558	0.00705719	up	--	--	K10999 cellulose synthase A [EC:2.4.1.12] | (RefSeq) cellulose synthase A catalytic subunit 4 [UDP-forming] (A)	PREDICTED: cellulose synthase A catalytic subunit 4 [UDP-forming]	RecName: Full=Probable cellulose synthase A catalytic subunit 1 [UDP-forming]; EC=2.4.1.12; AltName: Full=OsCesA1;	RecName: Full=Cellulose synthase {ECO:0000256|RuleBase:RU361116}; EC=2.4.1.12 {ECO:0000256|RuleBase:RU361116};	--	GO:0005794,Golgi apparatus; GO:0016021,integral component of membrane; GO:0005886,plasma membrane; GO:0016760,cellulose synthase (UDP-forming) activity; GO:0016759,cellulose synthase activity; GO:0046872,metal ion binding; GO:0071555,cell wall organization; GO:0030244,cellulose biosynthetic process; GO:0009833,plant-type primary cell wall biogenesis	RING/Ubox like zinc-binding domain
Solyc02g080890.3	45.42	69.15	41.05	21.09	20.58	18.82	2127	3346	683	550	888	1020	2.572	1.363	1.25229e-14	1.56366e-12	up	--	--	K01892 histidyl-tRNA synthetase [EC:6.1.1.21] | (RefSeq) WRKY family transcription factor (A)	PREDICTED: probable WRKY transcription factor 31 isoform X1 [Solanum pennellii]	RecName: Full=WRKY transcription factor 6 {ECO:0000303|PubMed:11722756}; AltName: Full=WRKY DNA-binding protein 6 {ECO:0000303|PubMed:11722756}; Short=AtWRKY6 {ECO:0000303|PubMed:11722756};	SubName: Full=Uncharacterized protein {ECO:0000313|EnsemblPlants:Solyc02g080890.2.1};	--	GO:0005634,nucleus; GO:0003700,DNA-binding transcription factor activity; GO:0043565,sequence-specific DNA binding; GO:0044212,transcription regulatory region DNA binding; GO:0080169,cellular response to boron-containing substance deprivation; GO:0016036,cellular response to phosphate starvation; GO:0009873,ethylene-activated signaling pathway; GO:0045892,negative regulation of transcription, DNA…	WRKY DNA -binding domain
Solyc02g083880.3	21.04	21.3	20.34	8.65	8.63	7.42	262	274	90	60	99	107	2.571	1.362	1.95433e-11	1.34007e-09	up	--	--	K03860 phosphatidylinositol glycan, class Q | (RefSeq) N-acetylglucosaminyl-phosphatidylinositol biosynthetic protein gpi1-like (A)	PREDICTED: gibberellin-regulated protein 11 [Solanum lycopersicum]	RecName: Full=Snakin-2; Flags: Precursor;	SubName: Full=Uncharacterized protein {ECO:0000313|EnsemblPlants:Solyc02g083880.2.1};	--	GO:0005618,cell wall; GO:0005576,extracellular region; GO:0006952,defense response	Gibberellin regulated protein
Solyc02g081040.3	0.77	1.08	0.78	0.27	0.31	0.44	72	104	26	14	27	47	2.569	1.361	0.000125093	0.00163689	up	--	--	K13429 chitin elicitor receptor kinase 1 | (RefSeq) Lyk11 (A)	Lyk11 precursor [Solanum lycopersicum]	RecName: Full=LysM domain receptor-like kinase 3 {ECO:0000303|PubMed:12947035}; Short=LysM-containing receptor-like kinase 3 {ECO:0000305}; Short=MtLYK3 {ECO:0000303|PubMed:17586690}; EC=2.7.11.1 {ECO:0000255|PROSITE-ProRule:PRU00159, ECO:0000269|PubMed:20971894}; AltName: Full=LysM receptor kinase K1B {ECO:0000305}; AltName: Full=Protein HAIR CURLING {ECO:0000303|PubMed:11290290}; Flags: Precurs…	SubName: Full=Uncharacterized protein {ECO:0000313|EnsemblPlants:Solyc02g081040.2.1};	--	GO:0016021,integral component of membrane; GO:0005886,plasma membrane; GO:0005775,vacuolar lumen; GO:0005524,ATP binding; GO:0016301,kinase activity; GO:0004674,protein serine/threonine kinase activity; GO:0009877,nodulation; GO:0046777,protein autophosphorylation; GO:0009609,response to symbiotic bacterium	Giardia variant-specific surface protein
Solyc01g100760.2	35.38	31.74	34.21	13.1	13.53	13.18	684	634	235	141	241	295	2.562	1.357	2.48482e-19	6.52766e-17	up	--	--	--	PREDICTED: uncharacterized protein LOC101254945 [Solanum lycopersicum]	--	SubName: Full=Uncharacterized protein {ECO:0000313|EnsemblPlants:Solyc01g100760.2.1};	--	--	Protein of unknown function, DUF538
Solyc07g025380.3	3.17	2.78	3.48	1.22	1.44	1.04	205	186	80	44	86	78	2.559	1.355	5.08396e-08	1.68588e-06	up	--	--	--	PREDICTED: uncharacterized protein LOC101262432 isoform X2 [Solanum lycopersicum]	--	SubName: Full=Uncharacterized protein {ECO:0000313|EnsemblPlants:Solyc07g025380.2.1};	--	--	--
Solyc02g087980.3	2.05	1.47	1.87	0.56	0.87	0.68	290	215	94	44	114	112	2.553	1.352	4.80978e-08	1.61106e-06	up	--	--	K06675 structural maintenance of chromosome 4 | (RefSeq) structural maintenance of chromosomes protein 4 (A)	PREDICTED: structural maintenance of chromosomes protein 4 [Solanum lycopersicum]	RecName: Full=Structural maintenance of chromosomes protein 4; Short=AtSMC4; Short=SMC protein 4; Short=SMC-4; AltName: Full=Chromosome-associated protein C; Short=AtCAP-C;	RecName: Full=Structural maintenance of chromosomes protein {ECO:0000256|PIRNR:PIRNR005719};	Structural maintenance of chromosome protein 4 (chromosome condensation complex Condensin, subunit C)	GO:0005694,chromosome; GO:0005634,nucleus; GO:0005524,ATP binding; GO:0051301,cell division; GO:0009793,embryo development ending in seed dormancy; GO:0051321,meiotic cell cycle; GO:0007076,mitotic chromosome condensation; GO:0000070,mitotic sister chromatid segregation	Uncharacterized conserved protein
Solyc01g073890.3	12.73	13.54	7.15	5.27	3.82	4.06	1088	1195	217	251	301	402	2.543	1.347	6.39445e-09	2.56133e-07	up	--	--	K20393 PRA1 family protein 3 | (RefSeq) hypothetical protein (A)	PREDICTED: uncharacterized protein LOC101250152 [Solanum lycopersicum]	--	SubName: Full=Uncharacterized protein {ECO:0000313|EnsemblPlants:Solyc01g073890.2.1};	--	--	PHD-finger
Solyc08g081520.1	15.09	16.37	10.98	4.31	5.76	6.69	472	529	122	75	166	242	2.544	1.347	3.01596e-11	1.9491e-09	up	--	--	--	PREDICTED: uncharacterized protein LOC101246948 [Solanum lycopersicum]	--	SubName: Full=Uncharacterized protein {ECO:0000313|EnsemblPlants:Solyc08g081520.1.1};	--	--	Protein of unknown function (DUF677)
Solyc09g082890.2	2	2.72	1.62	0.61	0.96	0.94	59	83	17	10	26	32	2.544	1.347	0.000679913	0.00676502	up	--	--	K01537 Ca2+-transporting ATPase [EC:3.6.3.8] | (RefSeq) putative calcium-transporting ATPase 13, plasma membrane-type (A)	PREDICTED: putative calcium-transporting ATPase 13, plasma membrane-type [Solanum pennellii]	RecName: Full=Putative calcium-transporting ATPase 13, plasma membrane-type; EC=3.6.3.8; AltName: Full=Ca(2+)-ATPase isoform 13;	SubName: Full=Uncharacterized protein {ECO:0000313|EnsemblPlants:Solyc09g082890.1.1};	Calcium transporting ATPase	GO:0005887,integral component of plasma membrane; GO:0043231,intracellular membrane-bounded organelle; GO:0005524,ATP binding; GO:0005388,calcium-transporting ATPase activity; GO:0005516,calmodulin binding; GO:0046872,metal ion binding	Cation transporter/ATPase, N-terminus
Solyc02g065555.1	98	106.97	60.96	33.52	35.3	36.18	1706	1924	377	325	566	729	2.543	1.346	4.82092e-14	5.57243e-12	up	--	--	K20858 calcium uniporter protein, mitochondrial | (RefSeq) ACI19; ACI19 protein (A)	ACI19 [Solanum lycopersicum]	RecName: Full=Calcium uniporter protein 2, mitochondrial; Flags: Precursor;	SubName: Full=ACI19 {ECO:0000313|EMBL:AAY97871.1};	Uncharacterized conserved protein	GO:0016021,integral component of membrane; GO:0005743,mitochondrial inner membrane; GO:0005262,calcium channel activity; GO:0015292,uniporter activity	--
Solyc02g083460.3	47.62	53.65	34.13	13.8	19.94	19.96	2404	2798	612	388	927	1166	2.535	1.342	3.63128e-15	4.99683e-13	up	--	--	K01381 saccharopepsin [EC:3.4.23.25] | (RefSeq) aspartic proteinase-like protein 1 (A)	aspartyl protease family protein precursor [Solanum lycopersicum]	RecName: Full=Aspartyl protease family protein 1 {ECO:0000305}; EC=3.4.23.- {ECO:0000305}; Flags: Precursor;	SubName: Full=Uncharacterized protein {ECO:0000313|EnsemblPlants:Solyc02g083460.2.1};	Aspartyl protease	GO:0031225,anchored component of membrane; GO:0005886,plasma membrane; GO:0004190,aspartic-type endopeptidase activity; GO:0030163,protein catabolic process; GO:0006508,proteolysis	Xylanase inhibitor C-terminal
Solyc06g036420.2	1.57	1.84	1.44	0.44	0.64	0.81	77	93	25	12	29	46	2.533	1.341	0.000146502	0.00187205	up	--	--	K12795 suppressor of G2 allele of SKP1 | (RefSeq) protein SGT1 homolog A-like (A)	PREDICTED: protein SGT1 homolog A-like [Solanum lycopersicum]	RecName: Full=Protein SGT1 homolog B {ECO:0000250|UniProtKB:Q08446}; Short=AtSGT1b; AltName: Full=Protein ENHANCED DOWNY MILDEW 1; AltName: Full=Protein ENHANCER OF TIR1-1 AUXIN RESISTANCE 3; AltName: Full=Suppressor of G2 allele of SKP1 homolog B {ECO:0000250|UniProtKB:Q08446};	SubName: Full=Uncharacterized protein {ECO:0000313|EnsemblPlants:PGSC0003DMT400074364};	Suppressor of G2 allele of skp1	GO:0005737,cytoplasm; GO:0005829,cytosol; GO:0005634,nucleus; GO:0019005,SCF ubiquitin ligase complex; GO:0009734,auxin-activated signaling pathway; GO:0050832,defense response to fungus; GO:0045087,innate immune response; GO:0009867,jasmonic acid mediated signaling pathway; GO:0010187,negative regulation of seed germination; GO:0030163,protein catabolic process; GO:2000072,regulation of defense …	Fis1 C-terminal tetratricopeptide repeat
Solyc02g084910.3	12.16	15.26	11.75	4.84	6.15	4.61	956	1239	328	212	445	419	2.529	1.339	1.25136e-17	2.50619e-15	up	--	--	K08900 mitochondrial chaperone BCS1 | (RefSeq) AAA-ATPase At5g17760-like (A)	PREDICTED: AAA-ATPase At5g17760-like [Solanum lycopersicum]	RecName: Full=AAA-ATPase At2g18193; EC=3.6.1.3 {ECO:0000250|UniProtKB:Q9FLD5};	SubName: Full=Uncharacterized protein {ECO:0000313|EnsemblPlants:Solyc02g084910.2.1};	AAA+-type ATPase	GO:0005783,endoplasmic reticulum; GO:0016021,integral component of membrane; GO:0005524,ATP binding; GO:0016887,ATPase activity	AAA domain
Solyc06g006057.1	0.58	0.86	0.47	0.12	0.42	0.22	52	79	15	6	34	23	2.529	1.338	0.00537823	0.0351434	up	--	--	K13420 LRR receptor-like serine/threonine-protein kinase FLS2 [EC:2.7.11.1] | (RefSeq) LRR receptor-like serine/threonine-protein kinase FLS2 (A)	PREDICTED: probable LRR receptor-like serine/threonine-protein kinase At3g47570 [Solanum pennellii]	RecName: Full=LRR receptor-like serine/threonine-protein kinase FLS2 {ECO:0000305}; EC=2.7.11.1 {ECO:0000305}; AltName: Full=Protein FLAGELLIN-SENSING 2 homolog {ECO:0000305}; Short=OsFLS2 {ECO:0000303|PubMed:18986259}; AltName: Full=Protein FLAGELLIN-SENSITIVE 2 homolog {ECO:0000305}; Flags: Precursor;	SubName: Full=Uncharacterized protein {ECO:0000313|EnsemblPlants:PGSC0003DMT400053742};	--	GO:0005768,endosome; GO:0016021,integral component of membrane; GO:0005886,plasma membrane; GO:0005524,ATP binding; GO:0004674,protein serine/threonine kinase activity; GO:0052544,defense response by callose deposition in cell wall; GO:0042742,defense response to bacterium; GO:0016045,detection of bacterium; GO:0006898,receptor-mediated endocytosis; GO:0010359,regulation of anion channel activity	Leucine Rich repeat
Solyc06g063300.3	18.5	13.94	14.95	5.92	5.04	7.91	303	236	87	54	76	150	2.522	1.335	9.37584e-08	2.91776e-06	up	--	--	--	PREDICTED: uncharacterized protein LOC101255307 [Solanum lycopersicum]	--	SubName: Full=Uncharacterized protein {ECO:0000313|EnsemblPlants:Solyc06g063300.2.1};	--	--	--
Solyc04g072000.3	4.37	6.58	2.55	1.78	2.82	0.85	106	165	22	24	63	24	2.521	1.334	0.00358412	0.025555	up	--	--	K01183 chitinase [EC:3.2.1.14] | (RefSeq) endochitinase EP3 (A)	PREDICTED: endochitinase EP3 [Solanum lycopersicum]	RecName: Full=Endochitinase EP3 {ECO:0000303|PubMed:11525512}; EC=3.2.1.14; AltName: Full=Chitinase class IV {ECO:0000303|PubMed:11525512}; Short=AtchitIV {ECO:0000303|PubMed:11525512}; AltName: Full=Protein HOMOLOG OF CARROT EP3-3 CHITINASE {ECO:0000303|PubMed:11525512}; Short=AtEP3 {ECO:0000303|PubMed:11525512}; Flags: Precursor;	SubName: Full=Uncharacterized protein {ECO:0000313|EnsemblPlants:Solyc04g072000.2.1};	Predicted chitinase	GO:0005618,cell wall; GO:0008061,chitin binding; GO:0004568,chitinase activity; GO:0016998,cell wall macromolecule catabolic process; GO:0006032,chitin catabolic process; GO:0006952,defense response; GO:0000272,polysaccharide catabolic process; GO:0009617,response to bacterium; GO:0009611,response to wounding; GO:0010262,somatic embryogenesis	Chitin recognition protein
Solyc07g008630.1	1.93	2.85	0.86	0.68	0.83	0.76	152	232	24	30	60	69	2.52	1.333	0.000302557	0.0034675	up	--	--	K13466 EIX receptor 1/2 | (RefSeq) Eix2; EIX receptor 2 (A)	PREDICTED: LRR receptor-like serine/threonine-protein kinase FLS2 [Solanum lycopersicum]	RecName: Full=Receptor-like protein EIX2 {ECO:0000305}; AltName: Full=EIX receptor 2 {ECO:0000312|EMBL:AAR28378.1}; Flags: Precursor;	SubName: Full=LRR receptor-like serine/threonine-protein kinase GSO2 {ECO:0000313|RefSeq:XP_016469143.1};	FOG: Leucine rich repeat	GO:0016021,integral component of membrane; GO:0005886,plasma membrane; GO:0050832,defense response to fungus	Leucine rich repeat N-terminal domain
Solyc01g105450.3	10.99	20.15	18.93	7.3	7.3	5.36	732	1387	448	271	448	413	2.516	1.331	1.57726e-08	5.81145e-07	up	--	--	K05681 ATP-binding cassette, subfamily G (WHITE), member 2 | (RefSeq) hypothetical protein (A)	PREDICTED: ABC transporter G family member 11-like [Solanum lycopersicum]	RecName: Full=ABC transporter G family member 11; Short=ABC transporter ABCG.11; Short=AtABCG11; AltName: Full=Protein CUTICULAR DEFECT AND ORGAN FUSION 1; AltName: Full=Protein DESPERADO; AltName: Full=Protein PERMEABLE LEAVES 1; AltName: Full=White-brown complex homolog protein 11; Short=AtWBC11;	SubName: Full=Uncharacterized protein {ECO:0000313|EnsemblPlants:Solyc01g105450.2.1};	Transporter, ABC superfamily (Breast cancer resistance protein)	GO:0009897,external side of plasma membrane; GO:0016021,integral component of membrane; GO:0005886,plasma membrane; GO:0005524,ATP binding; GO:0042626,ATPase activity, coupled to transmembrane movement of substances; GO:0015245,fatty acid transmembrane transporter activity; GO:0042803,protein homodimerization activity; GO:0010588,cotyledon vascular tissue pattern formation; GO:0080051,cutin trans…	RNA helicase
Solyc09g007030.3	5.46	6.34	5	2.54	2.33	1.9	517	620	168	134	203	208	2.516	1.331	2.15831e-13	2.10909e-11	up	--	--	K10398 kinesin family member 11 | (RefSeq) kinesin-like protein KIN-5D (A)	PREDICTED: kinesin-like protein KIN-5D isoform X2 [Solanum lycopersicum]	RecName: Full=Kinesin-like protein KIN-5D {ECO:0000305};	SubName: Full=Uncharacterized protein {ECO:0000313|EnsemblPlants:Solyc09g007030.2.1};	Kinesin-like protein	GO:0005737,cytoplasm; GO:0005871,kinesin complex; GO:0005874,microtubule; GO:0005886,plasma membrane; GO:0005819,spindle; GO:0005524,ATP binding; GO:0008574,ATP-dependent microtubule motor activity, plus-end-directed; GO:0008017,microtubule binding; GO:0007018,microtubule-based movement	TPR/MLP1/MLP2-like protein
Solyc02g031990.1	18.59	20.19	6.59	6.62	7.32	4.35	262	294	33	52	95	71	2.514	1.33	0.000318275	0.00363117	up	--	--	--	PREDICTED: uncharacterized protein LOC107009869 [Solanum pennellii]	--	SubName: Full=Uncharacterized protein {ECO:0000313|EnsemblPlants:Solyc02g031990.1.1};	--	--	VQ motif
Solyc05g050210.3	9	6.22	5.08	1.94	2.45	3.72	374	267	75	45	94	179	2.514	1.33	4.04995e-06	8.05235e-05	up	--	--	K01206 alpha-L-fucosidase [EC:3.2.1.51] | (RefSeq) hypothetical protein (A)	PREDICTED: GDSL esterase/lipase At4g01130-like isoform X1 [Solanum lycopersicum]	RecName: Full=GDSL esterase/lipase At4g01130; EC=3.1.1.-; AltName: Full=Extracellular lipase At4g01130; Flags: Precursor;	SubName: Full=Uncharacterized protein {ECO:0000313|EnsemblPlants:Solyc05g050210.2.1};	--	GO:0005576,extracellular region; GO:0016788,hydrolase activity, acting on ester bonds; GO:0016042,lipid catabolic process	GDSL-like Lipase/Acylhydrolase
Solyc07g040710.3	30.89	27.24	23.99	10.86	9.12	12.97	1261	1149	348	247	343	613	2.507	1.326	8.0608e-15	1.03856e-12	up	--	--	K04733 interleukin-1 receptor-associated kinase 4 [EC:2.7.11.1] | (RefSeq) uncharacterized protein LOC110908553 (A)	PREDICTED: IQ domain-containing protein IQM4-like isoform X1 [Solanum lycopersicum]	RecName: Full=IQ domain-containing protein IQM1 {ECO:0000305}; AltName: Full=IQ motif-containing protein 1 {ECO:0000303|Ref.6};	SubName: Full=Uncharacterized protein {ECO:0000313|EnsemblPlants:Solyc07g040710.2.1};	--	GO:0005737,cytoplasm; GO:0005634,nucleus; GO:0005516,calmodulin binding; GO:0010119,regulation of stomatal movement	IQ calmodulin-binding motif
Solyc04g078310.3	1.28	1.28	0.79	0.42	0.56	0.4	55	57	12	10	22	20	2.503	1.324	0.00254138	0.01967	up	--	--	K06627 cyclin-A | (RefSeq) putative cyclin-A3-1 (A)	PREDICTED: putative cyclin-A3-1 [Solanum lycopersicum]	RecName: Full=Cyclin-A3-4; AltName: Full=G2/mitotic-specific cyclin-A3-4; Short=CycA3;4;	SubName: Full=Uncharacterized protein {ECO:0000313|EnsemblPlants:Solyc04g078310.2.1};	G2/Mitotic-specific cyclin A	GO:0005634,nucleus; GO:0007049,cell cycle; GO:0051301,cell division	Cyclin, C-terminal domain
Solyc09g082240.3	5.66	8.57	5.32	1.38	3.65	2.75	96	150	32	13	57	54	2.503	1.323	0.00026552	0.00310459	up	--	--	--	PREDICTED: uncharacterized protein LOC101247959 [Solanum lycopersicum]	--	SubName: Full=Uncharacterized protein {ECO:0000313|EnsemblPlants:Solyc09g082240.2.1};	--	--	Acetyltransferase (GNAT) domain
Solyc02g032950.3	19.06	27.61	14.17	7.38	9.23	7.85	886	1326	234	191	395	422	2.498	1.321	1.55108e-10	8.88819e-09	up	--	--	K01892 histidyl-tRNA synthetase [EC:6.1.1.21] | (RefSeq) WRKY family transcription factor (A)	PREDICTED: WRKY transcription factor 6 [Solanum lycopersicum]	RecName: Full=WRKY transcription factor 6 {ECO:0000303|PubMed:11722756}; AltName: Full=WRKY DNA-binding protein 6 {ECO:0000303|PubMed:11722756}; Short=AtWRKY6 {ECO:0000303|PubMed:11722756};	SubName: Full=Uncharacterized protein {ECO:0000313|EnsemblPlants:Solyc02g032950.2.1};	--	GO:0005634,nucleus; GO:0003700,DNA-binding transcription factor activity; GO:0043565,sequence-specific DNA binding; GO:0044212,transcription regulatory region DNA binding; GO:0080169,cellular response to boron-containing substance deprivation; GO:0016036,cellular response to phosphate starvation; GO:0009873,ethylene-activated signaling pathway; GO:0045892,negative regulation of transcription, DNA…	Synaptonemal complex central element protein 1
Solyc06g083270.3	17.96	24.19	15.39	7.92	6.77	8.51	631	878	192	155	219	346	2.494	1.319	2.67403e-12	2.21682e-10	up	--	--	K10949 ER lumen protein retaining receptor | (RefSeq) putative ER lumen protein-retaining receptor C28H8.4 (A)	PREDICTED: putative ER lumen protein-retaining receptor C28H8.4 [Solanum lycopersicum]	RecName: Full=ER lumen protein-retaining receptor B;	SubName: Full=Uncharacterized protein {ECO:0000313|EnsemblPlants:Solyc06g083270.2.1};	ER lumen protein retaining receptor	GO:0005789,endoplasmic reticulum membrane; GO:0005794,Golgi apparatus; GO:0000139,Golgi membrane; GO:0016021,integral component of membrane; GO:0046923,ER retention sequence binding; GO:0010204,defense response signaling pathway, resistance gene-independent; GO:0006621,protein retention in ER lumen; GO:0015031,protein transport; GO:0016192,vesicle-mediated transport	ER lumen protein retaining receptor
Solyc02g014030.2	19.84	19.12	11.16	7.19	6.45	6.55	1547	1540	309	312	463	591	2.493	1.318	2.56677e-11	1.68574e-09	up	--	--	K04733 interleukin-1 receptor-associated kinase 4 [EC:2.7.11.1] | (RefSeq) receptor-like protein kinase FERONIA (A)	PREDICTED: receptor-like protein kinase FERONIA [Solanum lycopersicum]	RecName: Full=Putative receptor-like protein kinase At5g39000; EC=2.7.11.-; Flags: Precursor;	SubName: Full=MRLK6 {ECO:0000313|EMBL:AQM55926.1, ECO:0000313|EnsemblPlants:Solyc02g014030.1.1};	Serine/threonine protein kinase	GO:0016021,integral component of membrane; GO:0005524,ATP binding; GO:0004674,protein serine/threonine kinase activity	Malectin domain
Solyc04g057830.1	11.54	15.9	12.18	6.76	3.74	5.58	184	262	69	60	55	103	2.493	1.318	2.34299e-06	4.94719e-05	up	--	--	--	PREDICTED: uncharacterized protein LOC104646915 [Solanum lycopersicum]	--	SubName: Full=Uncharacterized protein {ECO:0000313|EnsemblPlants:Solyc04g057830.1.1};	--	--	Domain of unknown function (DUF4228)
Solyc11g065760.2	7	5.15	7.09	3.18	2.68	1.97	150	114	54	38	53	49	2.493	1.318	2.69845e-05	0.000428111	up	--	--	K00857 thymidine kinase [EC:2.7.1.21] | (RefSeq) TK1-like deoxyribonucleoside kinase (A)	TK1-like deoxyribonucleoside kinase [Solanum lycopersicum]	RecName: Full=Thymidine kinase; EC=2.7.1.21;	RecName: Full=Thymidine kinase {ECO:0000256|RuleBase:RU000544}; EC=2.7.1.21 {ECO:0000256|RuleBase:RU000544};	Thymidine kinase	GO:0005524,ATP binding; GO:0042802,identical protein binding; GO:0046872,metal ion binding; GO:0004797,thymidine kinase activity; GO:0071897,DNA biosynthetic process; GO:0006259,DNA metabolic process; GO:0006302,double-strand break repair; GO:0010225,response to UV-C; GO:0046104,thymidine metabolic process	Thymidine kinase
Solyc11g066950.2	8.12	11.06	7.83	2.43	5.39	3.05	108	152	37	18	66	47	2.493	1.318	0.000101025	0.00135873	up	--	--	--	PREDICTED: stress-response A/B barrel domain-containing protein At5g22580 [Solanum lycopersicum]	RecName: Full=Stress-response A/B barrel domain-containing protein At5g22580 {ECO:0000305}; AltName: Full=Uncharacterized protein At5g22580;	SubName: Full=Uncharacterized protein {ECO:0000313|EnsemblPlants:Solyc11g066950.1.1};	--	GO:0009507,chloroplast; GO:0046872,metal ion binding	Stress responsive A/B Barrel Domain
Solyc12g005530.1	7.93	12.04	9.23	4.66	3.86	3.42	58	91	24	19	26	29	2.493	1.318	0.000418738	0.00455879	up	--	--	K13459 disease resistance protein RPS2 | (RefSeq) disease resistance protein RPS2-like (A)	PREDICTED: LOW QUALITY PROTEIN: disease resistance protein RPS5-like [Solanum lycopersicum]	RecName: Full=Disease resistance protein At4g27190;	SubName: Full=Uncharacterized protein {ECO:0000313|EnsemblPlants:Solyc12g005530.1.1};	Apoptotic ATPase	GO:0005886,plasma membrane; GO:0043531,ADP binding; GO:0005524,ATP binding; GO:0006952,defense response; GO:0007165,signal transduction	GTP-binding protein LepA C-terminus
Solyc01g065700.3	1.35	1.81	1.38	0.53	0.83	0.49	55	76	20	12	31	23	2.486	1.314	0.00100905	0.00934146	up	--	--	K17506 protein phosphatase 1L [EC:3.1.3.16] | (RefSeq) probable protein phosphatase 2C 74 (A)	PREDICTED: probable protein phosphatase 2C 34 [Solanum lycopersicum]	RecName: Full=Probable protein phosphatase 2C 73; Short=AtPP2C73; EC=3.1.3.16; AltName: Full=AtPPC6;7;	SubName: Full=Uncharacterized protein {ECO:0000313|EnsemblPlants:Solyc01g065700.2.1};	Serine/threonine protein phosphatase	GO:0005886,plasma membrane; GO:0046872,metal ion binding; GO:0004722,protein serine/threonine phosphatase activity; GO:0009819,drought recovery; GO:0000226,microtubule cytoskeleton organization; GO:0045926,negative regulation of growth; GO:0006470,protein dephosphorylation	Protein phosphatase 2C
Solyc03g118970.3	72.1	69.39	70.1	25.56	30.56	29.55	3373	3354	1165	666	1317	1600	2.487	1.314	5.41703e-37	9.96142e-34	up	--	--	K03327 multidrug resistance protein, MATE family | (RefSeq) protein DETOXIFICATION 16 (A)	PREDICTED: protein DETOXIFICATION 16 [Solanum lycopersicum]	RecName: Full=Protein DETOXIFICATION 16 {ECO:0000303|PubMed:11739388}; Short=AtDTX16 {ECO:0000303|PubMed:11739388}; AltName: Full=Multidrug and toxic compound extrusion protein 16 {ECO:0000305}; Short=MATE protein 16 {ECO:0000305};	RecName: Full=Protein DETOXIFICATION {ECO:0000256|RuleBase:RU004914}; AltName: Full=Multidrug and toxic compound extrusion protein {ECO:0000256|RuleBase:RU004914};	Uncharacterized membrane protein, predicted efflux pump	GO:0016021,integral component of membrane; GO:0005774,vacuolar membrane; GO:0015297,antiporter activity; GO:0015238,drug transmembrane transporter activity; GO:0006855,drug transmembrane transport; GO:0009624,response to nematode	MatE
Solyc09g011860.3	68.85	74.22	55.64	25.84	25.56	29.21	4211	4690	1209	880	1440	2068	2.475	1.308	1.46363e-27	1.05737e-24	up	--	--	K02941 large subunit ribosomal protein LP0 | (RefSeq) LOW QUALITY PROTEIN: 60S acidic ribosomal protein P0-like (A)	PREDICTED: uncharacterized protein At1g04910-like [Solanum lycopersicum]	RecName: Full=O-fucosyltransferase 19 {ECO:0000305}; Short=O-FucT-19 {ECO:0000305}; EC=2.4.1.- {ECO:0000305}; AltName: Full=O-fucosyltransferase family protein {ECO:0000305};	SubName: Full=Uncharacterized protein {ECO:0000313|EnsemblPlants:Solyc09g011860.2.1};	--	GO:0005737,cytoplasm; GO:0016021,integral component of membrane; GO:0016757,transferase activity, transferring glycosyl groups; GO:0006004,fucose metabolic process; GO:0006486,protein glycosylation	GDP-fucose protein O-fucosyltransferase
Solyc10g081970.2	20.83	23.5	22.87	9.73	8.72	8.96	223	260	87	58	86	111	2.471	1.305	4.48252e-10	2.27249e-08	up	--	--	--	PREDICTED: NDR1/HIN1-Like protein 3-like, partial [Solanum lycopersicum]	RecName: Full=NDR1/HIN1-like protein 10 {ECO:0000303|PubMed:14666423}; Short=AtNHL10 {ECO:0000305}; AltName: Full=Protein YELLOW-LEAF-SPECIFIC GENE 9 {ECO:0000303|PubMed:11230571};	SubName: Full=Uncharacterized protein {ECO:0000313|EnsemblPlants:Solyc10g081970.1.1};	--	GO:0046658,anchored component of plasma membrane; GO:0009507,chloroplast; GO:0016021,integral component of membrane; GO:0009506,plasmodesma; GO:0004871,NA; GO:0051607,defense response to virus; GO:0010150,leaf senescence; GO:0051707,response to other organism	Putative porin
Solyc03g096070.3	1.28	2.02	0.93	0.79	0.51	0.45	148	241	38	51	54	60	2.464	1.301	0.000167315	0.00208896	up	--	--	K05857 phosphatidylinositol phospholipase C, delta [EC:3.1.4.11] | (RefSeq) PLC7; phosphatidylinositol phospholipase C 7 (A)	phosphatidylinositol phospholipase C 7 [Solanum lycopersicum]	RecName: Full=Phosphoinositide phospholipase C 6; EC=3.1.4.11; AltName: Full=Phosphoinositide phospholipase PLC6; Short=AtPLC6; Short=AtPLC8; Short=PI-PLC6;	RecName: Full=Phosphoinositide phospholipase C {ECO:0000256|RuleBase:RU361133}; EC=3.1.4.11 {ECO:0000256|RuleBase:RU361133};	Phosphoinositide-specific phospholipase C	GO:0005622,intracellular; GO:0005886,plasma membrane; GO:0004435,phosphatidylinositol phospholipase C activity; GO:0004871,NA; GO:0035556,intracellular signal transduction; GO:0016042,lipid catabolic process	Phosphoinositide-specific phospholipase C, efhand-like
Solyc09g014350.3	9.37	12.95	14.5	4.98	5.62	4.41	429	613	236	127	237	234	2.461	1.3	6.0715e-10	2.99547e-08	up	--	--	K13508 glycerol-3-phosphate acyltransferase [EC:2.3.1.15 2.3.1.198] | (RefSeq) SlGPAT6; glycerol-3-phosphate 2-O-acyltransferase 6 (A)	glycerol-3-phosphate 2-O-acyltransferase 6 [Solanum lycopersicum]	RecName: Full=Glycerol-3-phosphate 2-O-acyltransferase 6; Short=AtGPAT6; EC=2.3.1.198; AltName: Full=Glycerol-3-phosphate acyltransferase 6;	SubName: Full=Uncharacterized protein {ECO:0000313|EnsemblPlants:Solyc09g014350.2.1};	--	GO:0016021,integral component of membrane; GO:0016020,membrane; GO:0090447,glycerol-3-phosphate 2-O-acyltransferase activity; GO:0016791,phosphatase activity; GO:0102419,sn-2-glycerol-3-phosphate omega-OH-C22:0-CoA acyl transferase activity; GO:0010143,cutin biosynthetic process; GO:0009908,flower development; GO:0008654,phospholipid biosynthetic process	Acyltransferase
Solyc03g093080.3	111.27	120.01	108.71	45.07	44.52	49.49	3077	3429	1068	694	1134	1584	2.458	1.297	1.52382e-37	3.08237e-34	up	--	--	K14504 xyloglucan:xyloglucosyl transferase TCH4 [EC:2.4.1.207] | (RefSeq) probable xyloglucan endotransglucosylase/hydrolase protein 23 (A)	PREDICTED: probable xyloglucan endotransglucosylase/hydrolase protein 23 [Solanum lycopersicum]	RecName: Full=Probable xyloglucan endotransglucosylase/hydrolase protein 23; Short=At-XTH23; Short=XTH-23; EC=2.4.1.207; Flags: Precursor;	RecName: Full=Xyloglucan endotransglucosylase/hydrolase {ECO:0000256|RuleBase:RU361120}; EC=2.4.1.207 {ECO:0000256|RuleBase:RU361120};	--	GO:0048046,apoplast; GO:0005618,cell wall; GO:0005794,Golgi apparatus; GO:0004553,hydrolase activity, hydrolyzing O-glycosyl compounds; GO:0016762,xyloglucan:xyloglucosyl transferase activity; GO:0042546,cell wall biogenesis; GO:0071555,cell wall organization; GO:0010411,xyloglucan metabolic process	Concanavalin A-like lectin/glucanases superfamily
Solyc01g111250.3	2.18	2.81	2.69	1.03	1.08	1.02	57	76	25	15	26	31	2.453	1.295	0.000370895	0.00411545	up	--	--	K01771 1-phosphatidylinositol phosphodiesterase [EC:4.6.1.13] | (Kazusa) Lj1g3v3343840.1; - (A)	PREDICTED: uncharacterized protein LOC101258705 [Solanum lycopersicum]	--	SubName: Full=Uncharacterized protein {ECO:0000313|EnsemblPlants:Solyc01g111250.2.1};	Glycosylphosphatidylinositol-specific phospholipase C	--	Phosphatidylinositol-specific phospholipase C, X domain
Solyc03g119530.3	16.45	20.62	10.76	7.69	6.84	4.98	1210	1567	281	315	463	424	2.452	1.294	2.17499e-08	7.74572e-07	up	--	--	K13945 LOB domain-containing protein 29 | (RefSeq) LOB domain protein 14 (A)	PREDICTED: LOB domain-containing protein 40-like [Solanum lycopersicum]	RecName: Full=LOB domain-containing protein 41; AltName: Full=ASYMMETRIC LEAVES 2-like protein 38; Short=AS2-like protein 38;	SubName: Full=Uncharacterized protein {ECO:0000313|EnsemblPlants:Solyc03g119530.2.1};	--	GO:0006355,regulation of transcription, DNA-templated	Lateral organ boundaries (LOB) domain
Solyc06g009680.3	1.27	2.14	1.73	0.78	0.7	0.63	140	244	68	48	71	81	2.452	1.294	2.14444e-06	4.61429e-05	up	--	--	K10728 topoisomerase (DNA) II binding protein 1 | (RefSeq) BRCT domain-containing protein At4g02110 (A)	PREDICTED: BRCT domain-containing protein At4g02110 [Solanum lycopersicum]	RecName: Full=BRCT domain-containing protein At4g02110;	SubName: Full=Uncharacterized protein {ECO:0000313|EnsemblPlants:Solyc06g009680.2.1};	Nucleotide excision repair factor NEF2, RAD4/CUT5 component	--	Regulator of Ty1 transposition protein 107 BRCT domain
Solyc02g087960.3	2.26	2.92	3.87	0.95	1.68	1	51	68	31	12	35	26	2.45	1.293	0.00175611	0.0145227	up	--	--	K09422 transcription factor MYB, plant | (RefSeq) myb-related protein 306-like (A)	PREDICTED: myb-related protein 306-like [Solanum lycopersicum]	RecName: Full=Myb-related protein 306;	SubName: Full=Uncharacterized protein {ECO:0000313|EnsemblPlants:Solyc02g087960.2.1};	Transcription factor, Myb superfamily	GO:0005634,nucleus; GO:0003677,DNA binding; GO:0006355,regulation of transcription, DNA-templated; GO:0006351,transcription, DNA-templated	Exopolysaccharide biosynthesis protein YbjH
Solyc03g121540.3	16.26	14.12	17.88	6.33	7.82	5.72	1226	1100	479	266	543	499	2.451	1.293	8.56963e-14	9.1235e-12	up	--	--	K12309 beta-galactosidase [EC:3.2.1.23] | (RefSeq) beta-galactosidase 2 (A)	beta-galactosidase precursor [Solanum lycopersicum]	RecName: Full=Beta-galactosidase; EC=3.2.1.23; AltName: Full=Acid beta-galactosidase; Short=Lactase; AltName: Full=Exo-(1-->4)-beta-D-galactanase; Flags: Precursor;	RecName: Full=Beta-galactosidase {ECO:0000256|RuleBase:RU000675}; EC=3.2.1.23 {ECO:0000256|RuleBase:RU000675};	Beta-galactosidase	GO:0005618,cell wall; GO:0005773,vacuole; GO:0004565,beta-galactosidase activity; GO:0030246,carbohydrate binding; GO:0005975,carbohydrate metabolic process	Beta-galactosidase jelly roll domain
Solyc08g078870.2	374.45	396.31	279.26	120.84	116.89	192.54	3144	3438	833	565	904	1871	2.45	1.293	2.8507e-11	1.8482e-09	up	--	--	K11855 ubiquitin carboxyl-terminal hydrolase 36/42 [EC:3.4.19.12] | (RefSeq) ubiquitin carboxyl-terminal hydrolase 36 (A)	PREDICTED: 14 kDa proline-rich protein DC2.15-like [Solanum lycopersicum]	RecName: Full=14 kDa proline-rich protein DC2.15; Flags: Precursor;	SubName: Full=Uncharacterized protein {ECO:0000313|EnsemblPlants:Solyc08g078870.1.1};	--	GO:0016021,integral component of membrane	Probable lipid transfer
Solyc02g069250.3	38.55	47.1	28.54	12.98	15.89	17.93	1456	1838	383	273	553	784	2.449	1.292	8.34418e-14	8.97798e-12	up	--	--	K00083 cinnamyl-alcohol dehydrogenase [EC:1.1.1.195] | (RefSeq) probable cinnamyl alcohol dehydrogenase 6 (A)	PREDICTED: probable cinnamyl alcohol dehydrogenase 6 [Solanum lycopersicum]	RecName: Full=Probable cinnamyl alcohol dehydrogenase 6 {ECO:0000305}; Short=OsCAD6 {ECO:0000303|PubMed:15452707}; EC=1.1.1.195 {ECO:0000305};	SubName: Full=Uncharacterized protein {ECO:0000313|EnsemblPlants:Solyc02g069250.2.1};	Alcohol dehydrogenase, class V	GO:0045551,cinnamyl-alcohol dehydrogenase activity; GO:0052747,sinapyl alcohol dehydrogenase activity; GO:0008270,zinc ion binding; GO:0009809,lignin biosynthetic process	Alanine dehydrogenase/PNT, C-terminal domain
Solyc11g030730.2	9.39	10.04	7.61	4.47	3.41	3.29	660	729	190	175	221	268	2.448	1.292	5.70861e-12	4.40739e-10	up	--	--	K20623 typhasterol/6-deoxotyphasterol 2alpha-hydroxylase | (RefSeq) flavonoid 3'-monooxygenase-like (A)	PREDICTED: flavonoid 3'-monooxygenase-like [Solanum lycopersicum]	RecName: Full=Flavonoid 3'-monooxygenase; EC=1.14.13.21; AltName: Full=Cytochrome P450 75B1; AltName: Full=Flavonoid 3'-hydroxylase; Short=AtF3'H; AltName: Full=Protein TRANSPARENT TESTA 7;	SubName: Full=Uncharacterized protein {ECO:0000313|EnsemblPlants:Solyc11g030730.1.1};	Cytochrome P450 CYP2 subfamily	GO:0005789,endoplasmic reticulum membrane; GO:0016021,integral component of membrane; GO:0016020,membrane; GO:0016711,flavonoid 3'-monooxygenase activity; GO:0020037,heme binding; GO:0005506,iron ion binding; GO:0009813,flavonoid biosynthetic process; GO:0009733,response to auxin; GO:0044550,secondary metabolite biosynthetic process	Cytochrome P450
Solyc03g007550.3	1.25	0.77	1.52	0.56	0.44	0.45	104	66	45	26	34	43	2.447	1.291	0.000590573	0.00601819	up	--	--	--	PREDICTED: uncharacterized protein LOC101257240 [Solanum lycopersicum]	--	SubName: Full=Uncharacterized protein {ECO:0000313|EnsemblPlants:Solyc03g007550.2.1};	--	--	Treslin N-terminus
Solyc02g093480.3	2.36	3.25	1.86	0.91	1.09	1.09	125	178	35	27	53	67	2.446	1.29	8.63988e-06	0.000157024	up	--	--	K03252 translation initiation factor 3 subunit C | (RefSeq) eukaryotic translation initiation factor 3 subunit C-like (A)	PREDICTED: uncharacterized protein LOC101259386 isoform X1 [Solanum lycopersicum]	--	SubName: Full=Uncharacterized protein {ECO:0000313|EMBL:PHT91972.1};	--	--	Protein of unknown function (DUF707)
Solyc03g113760.3	0.87	0.91	0.76	0.46	0.16	0.44	58	63	18	17	10	34	2.437	1.285	0.0056119	0.0363605	up	--	--	K09391 transcription factor E2F7/8 | (RefSeq) E2F transcription factor-like E2FE (A)	PREDICTED: E2F transcription factor-like E2FE [Solanum lycopersicum]	RecName: Full=E2F transcription factor-like E2FE; AltName: Full=DP-E2F-like protein 1; AltName: Full=E2F-like repressor E2L3;	SubName: Full=Uncharacterized protein {ECO:0000313|EnsemblPlants:Solyc03g113760.2.1};	Transcription factor E2F/dimerization partner (TDP)-like proteins	GO:0005634,nucleus; GO:0005667,transcription factor complex; GO:0003677,DNA binding; GO:0003700,DNA-binding transcription factor activity; GO:0042023,DNA endoreduplication; GO:0032876,negative regulation of DNA endoreduplication; GO:0006351,transcription, DNA-templated	Helix-turn-helix domain
Solyc02g068830.2	36.05	38.88	21.31	11.93	14.8	12.96	3109	3465	653	573	1176	1294	2.431	1.282	5.06449e-12	3.94017e-10	up	--	--	K13420 LRR receptor-like serine/threonine-protein kinase FLS2 [EC:2.7.11.1] | (RefSeq) LRR receptor-like serine/threonine-protein kinase EFR (A)	PREDICTED: probable LRR receptor-like serine/threonine-protein kinase At3g47570 [Solanum tuberosum]	RecName: Full=Probable LRR receptor-like serine/threonine-protein kinase At3g47570; EC=2.7.11.1; Flags: Precursor;	SubName: Full=Uncharacterized protein {ECO:0000313|EnsemblPlants:PGSC0003DMT400026824};	--	GO:0016021,integral component of membrane; GO:0005886,plasma membrane; GO:0005524,ATP binding; GO:0004674,protein serine/threonine kinase activity	Leucine Rich repeat
Solyc02g067610.1	46.64	53.4	61.58	25.47	20.62	20.88	388	459	182	118	158	201	2.426	1.279	2.46701e-10	1.33074e-08	up	--	--	--	PREDICTED: neurofilament medium polypeptide [Solanum tuberosum]	--	SubName: Full=Uncharacterized protein {ECO:0000313|EnsemblPlants:Solyc02g067610.1.1};	--	--	Family of unknown function (DUF5394)
Solyc03g116930.3	2.61	2.09	2.25	0.84	1.15	0.89	150	124	46	27	61	59	2.426	1.279	4.68886e-06	9.14622e-05	up	--	--	K11267 sister chromatid cohesion protein PDS5 | (Kazusa) Lj4g3v0099350.2; - (A)	PREDICTED: uncharacterized protein LOC101246231 isoform X1 [Solanum lycopersicum]	RecName: Full=MATH domain and coiled-coil domain-containing protein At3g58240; AltName: Full=RTM3-like protein At3g58240;	SubName: Full=Uncharacterized protein {ECO:0000313|EnsemblPlants:Solyc03g116930.2.1};	Sister chromatid cohesion complex Cohesin, subunit PDS5	--	PTS system sorbose subfamily IIB component
Solyc12g009770.1	91.02	90.57	50.52	25.41	37.93	32.75	7313	7518	1442	1137	2807	3045	2.426	1.279	1.30436e-10	7.58814e-09	up	--	--	K19613 leucine-rich repeat protein SHOC2 | (RefSeq) receptor-like protein 12 (A)	PREDICTED: receptor-like protein 12 [Solanum lycopersicum]	RecName: Full=Receptor-like protein 9DC3 {ECO:0000312|EMBL:AAT77550.1}; Flags: Precursor;	SubName: Full=Uncharacterized protein {ECO:0000313|EnsemblPlants:Solyc12g009770.1.1};	FOG: Leucine rich repeat	GO:0016021,integral component of membrane; GO:0005886,plasma membrane; GO:0050832,defense response to fungus	Leucine rich repeat N-terminal domain
Solyc05g014390.3	32.34	43.36	22.6	9.39	19.25	12.12	4170	5775	1035	674	2286	1808	2.426	1.278	1.04153e-07	3.20183e-06	up	--	--	K05666 ATP-binding cassette, subfamily C (CFTR/MRP), member 2 | (RefSeq) POPTRDRAFT_420503; hypothetical protein (A)	PREDICTED: putative ABC transporter C family member 15 [Solanum lycopersicum]	RecName: Full=ABC transporter C family member 3; Short=ABC transporter ABCC.3; Short=AtABCC3; EC=3.6.3.44; AltName: Full=ATP-energized glutathione S-conjugate pump 3; AltName: Full=Glutathione S-conjugate-transporting ATPase 3; AltName: Full=Multidrug resistance-associated protein 3;	SubName: Full=Uncharacterized protein {ECO:0000313|EnsemblPlants:PGSC0003DMT400044938};	Multidrug resistance-associated protein/mitoxantrone resistance protein, ABC superfamily	GO:0048046,apoplast; GO:0016021,integral component of membrane; GO:0000325,plant-type vacuole; GO:0009506,plasmodesma; GO:0005774,vacuolar membrane; GO:0005773,vacuole; GO:0005524,ATP binding; GO:0042626,ATPase activity, coupled to transmembrane movement of substances; GO:0010290,chlorophyll catabolite transmembrane transporter activity; GO:0015431,glutathione S-conjugate-exporting ATPase activit…	Zeta toxin
Solyc09g009550.3	2.06	2.91	1.38	0.57	1.14	0.94	59	86	14	9	30	31	2.425	1.278	0.00282591	0.0212817	up	--	--	K20363 protein transport protein YIP1 | (RefSeq) uncharacterized protein LOC111296848 isoform X1 (A)	PREDICTED: uncharacterized protein LOC101260564 isoform X1 [Solanum lycopersicum]	--	SubName: Full=Uncharacterized protein {ECO:0000313|EnsemblPlants:Solyc09g009550.2.1};	--	--	Serine aminopeptidase, S33
Solyc12g088530.2	3.28	3.25	2.71	1.35	1.51	1.03	231	237	68	53	98	84	2.424	1.277	6.0822e-08	1.97481e-06	up	--	--	K06627 cyclin-A | (RefSeq) putative cyclin-A3-1 (A)	PREDICTED: putative cyclin-A3-1 [Solanum lycopersicum]	RecName: Full=Putative cyclin-A3-1; AltName: Full=G2/mitotic-specific cyclin-A3-1; Short=CycA3;1;	SubName: Full=Uncharacterized protein {ECO:0000313|EnsemblPlants:Solyc12g088530.1.1};	G2/Mitotic-specific cyclin A	GO:0005634,nucleus; GO:0007049,cell cycle; GO:0051301,cell division	CRISPR-associated protein (Cas_Cas2CT1978)
Solyc08g008150.1	38.23	42.53	34.94	17.16	16.88	14.55	268	308	87	67	109	118	2.421	1.276	1.9612e-10	1.0751e-08	up	--	--	--	PREDICTED: uncharacterized protein LOC104648615 [Solanum lycopersicum]	--	SubName: Full=Uncharacterized protein {ECO:0000313|EnsemblPlants:Solyc08g008150.1.1};	--	--	--
Solyc11g069070.2	36.5	66.56	33.91	16.78	19.3	20.48	1312	2472	433	336	639	852	2.42	1.275	3.18096e-09	1.36323e-07	up	--	--	K07213 copper chaperone | (RefSeq) hypothetical protein (A)	PREDICTED: heavy metal-associated isoprenylated plant protein 3 [Solanum lycopersicum]	RecName: Full=Heavy metal-associated isoprenylated plant protein 3 {ECO:0000303|PubMed:21072340, ECO:0000303|PubMed:23368984}; Short=AtHIP03 {ECO:0000303|PubMed:21072340, ECO:0000303|PubMed:23368984}; Short=AtHIPP3 {ECO:0000303|PubMed:21072340, ECO:0000303|PubMed:23368984}; Flags: Precursor;	SubName: Full=Uncharacterized protein {ECO:0000313|EnsemblPlants:Solyc11g069070.1.1};	Copper chaperone	GO:0005737,cytoplasm; GO:0005730,nucleolus; GO:0005634,nucleus; GO:0008270,zinc ion binding; GO:0030001,metal ion transport; GO:0009910,negative regulation of flower development	Heavy-metal-associated domain
Solyc02g093870.3	26.06	30.71	21.24	9.74	10.84	11.82	2397	2918	694	499	918	1258	2.419	1.274	1.50788e-21	5.44667e-19	up	--	--	K15015 solute carrier family 32 (vesicular inhibitory amino acid transporter) | (RefSeq) lysine histidine transporter-like 2 (A)	hypothetical protein CUMW_229900 [Citrus unshiu]	RecName: Full=Lysine histidine transporter 1;	SubName: Full=Uncharacterized protein {ECO:0000313|EnsemblPlants:Solyc02g093870.2.1};	Amino acid transporters	GO:0016021,integral component of membrane; GO:0005886,plasma membrane; GO:0015171,amino acid transmembrane transporter activity; GO:0015293,symporter activity; GO:0043090,amino acid import; GO:0080167,response to karrikin	RolB/RolC glucosidase family
Solyc08g066270.2	3.8	4.52	1.17	1.66	1.14	1.17	210	258	23	51	58	75	2.418	1.274	0.00161025	0.0135419	up	--	--	K13415 protein brassinosteroid insensitive 1 [EC:2.7.10.1 2.7.11.1] | (RefSeq) systemin receptor SR160-like (A)	PREDICTED: probable LRR receptor-like serine/threonine-protein kinase At1g34110 isoform X1 [Solanum lycopersicum]	RecName: Full=Receptor protein kinase CLAVATA1; EC=2.7.11.1; Flags: Precursor;	SubName: Full=Uncharacterized protein {ECO:0000313|EnsemblPlants:Solyc08g066270.1.1};	--	GO:0016021,integral component of membrane; GO:0016020,membrane; GO:0000325,plant-type vacuole; GO:0005886,plasma membrane; GO:0009506,plasmodesma; GO:0005524,ATP binding; GO:0043621,protein self-association; GO:0033612,receptor serine/threonine kinase binding; GO:0004702,NA; GO:0030154,cell differentiation; GO:0010080,regulation of floral meristem growth; GO:0009934,regulation of meristem structu…	Leucine Rich repeat
Solyc01g103470.2	17.79	13.7	14.97	6.66	6.26	6.54	475	378	142	99	154	202	2.412	1.271	2.81683e-11	1.83212e-09	up	--	--	--	hypothetical protein A4A49_16324 [Nicotiana attenuata]	--	SubName: Full=Uncharacterized protein {ECO:0000313|EnsemblPlants:Solyc01g103470.2.1};	--	--	--
Solyc03g096460.3	3.76	3.04	3.48	2.04	1.57	0.8	73	61	24	22	28	18	2.41	1.269	0.00331316	0.0241595	up	--	--	--	wound/stress protein precursor [Solanum lycopersicum]	RecName: Full=PLAT domain-containing protein 1 {ECO:0000305}; Short=AtPLAT1 {ECO:0000303|PubMed:25396746}; Short=PLAT domain protein 1 {ECO:0000303|PubMed:25396746}; Flags: Precursor;	SubName: Full=Wound/stress protein {ECO:0000313|EMBL:AAU03363.1, ECO:0000313|EnsemblPlants:Solyc03g096460.2.1};	--	GO:0009507,chloroplast; GO:0009535,chloroplast thylakoid membrane; GO:0005783,endoplasmic reticulum; GO:0005886,plasma membrane; GO:0010287,plastoglobule; GO:0009579,thylakoid; GO:0005774,vacuolar membrane; GO:0005773,vacuole; GO:0040008,regulation of growth; GO:0009409,response to cold; GO:0009651,response to salt stress; GO:0009414,response to water deprivation	Embryo-specific protein 3, (ATS3)
Solyc12g088895.1	1.8	1.8	2.31	0.62	1.03	0.76	57	59	26	11	30	28	2.408	1.268	0.00119278	0.01067	up	--	--	--	PREDICTED: uncharacterized protein LOC104645200 [Solanum lycopersicum]	--	SubName: Full=uncharacterized protein LOC104237314 isoform X2 {ECO:0000313|RefSeq:XP_009789744.1};	--	--	--
Solyc05g055990.3	53.7	44.32	50.93	24.5	19.91	17.98	1303	1111	439	331	445	505	2.406	1.267	1.70727e-12	1.45716e-10	up	--	--	K09872 aquaporin PIP | (RefSeq) aquaporin PIP2-4 (A)	PREDICTED: aquaporin PIP2-4 [Solanum lycopersicum]	RecName: Full=Aquaporin PIP2-4; AltName: Full=Plasma membrane intrinsic protein 2-4; AltName: Full=ZmPIP2-4; AltName: Full=ZmPIP2;4;	SubName: Full=Uncharacterized protein {ECO:0000313|EnsemblPlants:Solyc05g055990.2.1};	Aquaporin (major intrinsic protein family)	GO:0016021,integral component of membrane; GO:0005886,plasma membrane; GO:0015250,water channel activity	Major intrinsic protein
Solyc10g009310.3	2.43	2.95	3.28	1.01	1.48	1.09	125	157	60	29	70	65	2.404	1.265	4.673e-06	9.12407e-05	up	--	--	K20619 cytochrome P450 family 78 subfamily A | (RefSeq) LOC109752924; cytochrome P450 78A9-like (A)	PREDICTED: cytochrome P450 78A6-like [Solanum lycopersicum]	RecName: Full=Cytochrome P450 78A6; EC=1.14.-.-; AltName: Full=Protein ENHANCER OF DA1-1;	SubName: Full=Uncharacterized protein {ECO:0000313|EnsemblPlants:Solyc10g009310.2.1};	Cytochrome P450 CYP2 subfamily	GO:0016021,integral component of membrane; GO:0016020,membrane; GO:0020037,heme binding; GO:0005506,iron ion binding; GO:0016709,oxidoreductase activity, acting on paired donors, with incorporation or reduction of molecular oxygen, NAD(P)H as one donor, and incorporation of one atom of oxygen; GO:0040008,regulation of growth; GO:0044550,secondary metabolite biosynthetic process; GO:0048316,seed d…	Cytochrome P450
Solyc04g011390.1	76.39	78.89	92.41	38.11	36.45	29.34	612	653	263	170	269	272	2.401	1.264	5.76846e-12	4.43667e-10	up	--	--	K11254 histone H4 | (RefSeq) histone H4 (A)	histone H4 [Solanum lycopersicum]	RecName: Full=Histone H4;	RecName: Full=Histone H4 {ECO:0000256|RuleBase:RU000528};	Histone H4	GO:0000788,nuclear nucleosome; GO:0003677,DNA binding; GO:0042393,histone binding; GO:0046982,protein heterodimerization activity; GO:0006334,nucleosome assembly	Core histone H2A/H2B/H3/H4
Solyc03g094145.1	60.64	57.73	42.28	20.98	19.93	26.63	545	536	135	105	165	277	2.399	1.262	7.57751e-11	4.53485e-09	up	--	--	K00820 glucosamine---fructose-6-phosphate aminotransferase (isomerizing) [EC:2.6.1.16] | (RefSeq) glutamine--fructose-6-phosphate aminotransferase [isomerizing] 2-like (A)	PREDICTED: uncharacterized protein LOC101265736 [Solanum lycopersicum]	--	SubName: Full=uncharacterized protein LOC107812075 {ECO:0000313|RefSeq:XP_016492595.1};	--	--	--
Solyc05g026240.2	16.83	13.44	13.19	4.99	7.54	5.76	485	400	135	80	200	192	2.398	1.262	4.82799e-10	2.43543e-08	up	--	--	K13420 LRR receptor-like serine/threonine-protein kinase FLS2 [EC:2.7.11.1] | (Kazusa) Lj4g3v0281040.1; - (A)	PREDICTED: leucine-rich repeat extensin-like protein 4 [Solanum lycopersicum]	RecName: Full=Leucine-rich repeat extensin-like protein 4; Short=AtLRX4; Short=LRR/EXTENSIN4; AltName: Full=Cell wall hydroxyproline-rich glycoprotein; Flags: Precursor;	SubName: Full=Uncharacterized protein {ECO:0000313|EnsemblPlants:Solyc05g026240.1.1};	--	GO:0005618,cell wall; GO:0005576,extracellular region; GO:0009505,plant-type cell wall; GO:0009506,plasmodesma; GO:0005199,structural constituent of cell wall; GO:0071555,cell wall organization	Leucine Rich Repeat
Solyc02g067230.3	1.32	1.58	1.1	0.78	0.49	0.46	64	79	19	21	22	26	2.397	1.261	0.00138096	0.0119982	up	--	--	K16222 Dof zinc finger protein DOF5.5 | (RefSeq) cyclic dof factor 1 (A)	PREDICTED: cyclic dof factor 2 [Solanum lycopersicum]	RecName: Full=Cyclic dof factor 2; AltName: Full=Dof zinc finger protein DOF5.2; Short=AtDOF5.2;	SubName: Full=Uncharacterized protein {ECO:0000313|EnsemblPlants:Solyc02g067230.2.1};	--	GO:0005634,nucleus; GO:0003700,DNA-binding transcription factor activity; GO:0046872,metal ion binding; GO:0043565,sequence-specific DNA binding; GO:0009908,flower development; GO:0006355,regulation of transcription, DNA-templated; GO:0006351,transcription, DNA-templated	Dof domain, zinc finger
Solyc03g083680.1	96.07	109.25	68.21	41.96	40.13	33.44	777	913	196	189	299	313	2.391	1.258	2.63294e-11	1.7236e-09	up	--	--	--	--	--	SubName: Full=Uncharacterized protein {ECO:0000313|EnsemblPlants:Solyc03g083680.1.1};	--	--	--
Solyc08g078207.1	11.73	15.8	8.41	4.25	5.57	5.36	263	366	67	53	115	139	2.392	1.258	2.25915e-07	6.28585e-06	up	--	--	K03347 cullin 1 | (RefSeq) cullin-1 (A)	PREDICTED: putative RING-H2 finger protein ATL21A [Solanum lycopersicum]	RecName: Full=Putative RING-H2 finger protein ATL21A; EC=2.3.2.27 {ECO:0000305}; AltName: Full=RING-type E3 ubiquitin transferase ATL21A {ECO:0000305}; Flags: Precursor;	SubName: Full=Uncharacterized protein {ECO:0000313|EnsemblPlants:PGSC0003DMT400067480};	--	GO:0016021,integral component of membrane; GO:0046872,metal ion binding; GO:0030247,polysaccharide binding; GO:0061630,ubiquitin protein ligase activity; GO:0043161,proteasome-mediated ubiquitin-dependent protein catabolic process	--
Solyc11g072860.2	20.4	19.32	18.02	8.23	9.92	6.3	806	789	253	181	361	288	2.388	1.256	1.18229e-11	8.60267e-10	up	--	--	K11254 histone H4 | (RefSeq) histone H4 (A)	histone H4 [Solanum lycopersicum]	RecName: Full=Histone H4;	RecName: Full=Histone H4 {ECO:0000256|RuleBase:RU000528};	Histone H4	GO:0000788,nuclear nucleosome; GO:0003677,DNA binding; GO:0042393,histone binding; GO:0046982,protein heterodimerization activity; GO:0006334,nucleosome assembly	Core histone H2A/H2B/H3/H4
Solyc03g046270.3	1.56	1.12	2.09	0.61	1.05	0.36	116	86	55	25	72	31	2.382	1.252	0.00302982	0.022499	up	--	--	K16573 gamma-tubulin complex component 6 | (RefSeq) uncharacterized LOC103722329 (A)	PREDICTED: protein trichome birefringence-like 19 [Solanum lycopersicum]	RecName: Full=Protein trichome birefringence-like 19;	SubName: Full=Uncharacterized protein {ECO:0000313|EnsemblPlants:Solyc03g046270.2.1};	--	GO:0005794,Golgi apparatus; GO:0016021,integral component of membrane; GO:0016413,O-acetyltransferase activity; GO:0071554,cell wall organization or biogenesis	PMR5 N terminal Domain
Solyc01g009810.3	10.58	12.15	6.17	5.72	2.66	3.81	415	492	86	125	96	173	2.378	1.25	6.07631e-05	0.000879197	up	--	--	K13416 brassinosteroid insensitive 1-associated receptor kinase 1 [EC:2.7.10.1 2.7.11.1] | (RefSeq) BRASSINOSTEROID INSENSITIVE 1-associated receptor kinase 1 (A)	PREDICTED: somatic embryogenesis receptor kinase 2-like [Solanum lycopersicum]	RecName: Full=Leucine-rich repeat protein 1 {ECO:0000303|PubMed:14984927}; AltName: Full=Capsicum annuum-induced protein 23 {ECO:0000303|PubMed:10656596}; Flags: Precursor;	SubName: Full=Uncharacterized protein {ECO:0000313|EnsemblPlants:Solyc01g009810.2.1};	FOG: Leucine rich repeat	GO:0005737,cytoplasm	Leucine Rich Repeat
Solyc04g007380.2	9.57	11.54	8.04	3.85	3.68	4.83	308	384	92	69	109	180	2.377	1.249	1.84488e-09	8.29293e-08	up	--	--	K04733 interleukin-1 receptor-associated kinase 4 [EC:2.7.11.1] | (RefSeq) rust resistance kinase Lr10 (A)	PREDICTED: rust resistance kinase Lr10-like [Solanum lycopersicum]	RecName: Full=Rust resistance kinase Lr10 {ECO:0000312|EMBL:AAC49629.1}; EC=2.7.11.1; AltName: Full=Probable receptor-like serine/threonine-protein kinase LRK10; Flags: Precursor;	SubName: Full=Uncharacterized protein {ECO:0000313|EnsemblPlants:Solyc04g007380.1.1};	--	GO:0016021,integral component of membrane; GO:0005886,plasma membrane; GO:0005524,ATP binding; GO:0004674,protein serine/threonine kinase activity	Protein tyrosine kinase
Solyc11g010440.2	1.42	1.54	2.9	0.79	0.59	1.05	55	62	40	17	21	47	2.371	1.246	0.00410825	0.0284497	up	--	--	K03868 RING-box protein 1 [EC:2.3.2.32] | (RefSeq) uncharacterized LOC100792815 (A)	PREDICTED: GLABRA2 expression modulator isoform X1 [Solanum lycopersicum]	RecName: Full=GLABRA2 expression modulator;	SubName: Full=Uncharacterized protein {ECO:0000313|EnsemblPlants:PGSC0003DMT400041789};	--	GO:0005829,cytosol; GO:0051567,histone H3-K9 methylation; GO:0010482,regulation of epidermal cell division; GO:0048765,root hair cell differentiation; GO:0010026,trichome differentiation	GRAM domain
Solyc09g059020.3	4.55	3.94	3.07	1.89	2.09	1.04	125	112	30	29	53	33	2.368	1.244	0.000438662	0.00472736	up	--	--	K18980 2-methylene-furan-3-one reductase [EC:1.3.1.105] | (RefSeq) quinone oxidoreductase-like protein At1g23740, chloroplastic (A)	PREDICTED: putative quinone-oxidoreductase homolog, chloroplastic [Solanum pennellii]	RecName: Full=Chloroplast envelope quinone oxidoreductase homolog {ECO:0000303|PubMed:20424175}; Short=ceQORH {ECO:0000303|PubMed:20424175}; EC=1.3.1.- {ECO:0000269|PubMed:26678323};	SubName: Full=Uncharacterized protein {ECO:0000313|EnsemblPlants:PGSC0003DMT400062565};	Zinc-binding oxidoreductase	GO:0009507,chloroplast; GO:0009941,chloroplast envelope; GO:0009706,chloroplast inner membrane; GO:0009535,chloroplast thylakoid membrane; GO:0005886,plasma membrane; GO:0005773,vacuole; GO:0016491,oxidoreductase activity	N-terminal domain of oxidoreductase
Solyc01g097380.2	1.33	2.43	1.55	0.58	0.57	1.07	58	109	24	14	23	54	2.367	1.243	0.00243972	0.0189883	up	--	--	K05275 pyridoxine 4-dehydrogenase [EC:1.1.1.65] | (RefSeq) hypothetical protein (A)	PREDICTED: perakine reductase-like [Solanum pennellii]	RecName: Full=Perakine reductase; EC=1.1.1.317;	SubName: Full=Uncharacterized protein {ECO:0000313|EnsemblPlants:Solyc01g097380.1.1};	Voltage-gated shaker-like K+ channel, subunit beta/KCNAB	GO:0016491,oxidoreductase activity; GO:0009820,alkaloid metabolic process	Aldo/keto reductase family
Solyc10g079510.2	0.94	0.78	1.14	0.32	0.41	0.45	79	68	34	15	32	44	2.367	1.243	0.000444417	0.00477666	up	--	--	K15362 fanconi anemia group J protein [EC:3.6.4.12] | (RefSeq) Fanconi anemia group J protein homolog (A)	PREDICTED: Fanconi anemia group J protein homolog [Solanum lycopersicum]	RecName: Full=Regulator of telomere elongation helicase 1 homolog {ECO:0000305}; EC=3.6.4.12 {ECO:0000305};	SubName: Full=Uncharacterized protein {ECO:0000313|EnsemblPlants:Solyc10g079510.1.1};	Helicase of the DEAD superfamily	GO:0005739,mitochondrion; GO:0005634,nucleus; GO:0051539,4 iron, 4 sulfur cluster binding; GO:0005524,ATP binding; GO:0004003,ATP-dependent DNA helicase activity; GO:0003677,DNA binding; GO:0046872,metal ion binding; GO:0036297,interstrand cross-link repair; GO:0043007,maintenance of rDNA; GO:0070716,mismatch repair involved in maintenance of fidelity involved in DNA-dependent DNA replication; GO…	Helical and beta-bridge domain
Solyc10g006690.3	9.69	11.7	9.1	5.5	3.77	3.77	522	651	174	165	187	235	2.361	1.239	2.73266e-09	1.18365e-07	up	--	--	K04733 interleukin-1 receptor-associated kinase 4 [EC:2.7.11.1] | (RefSeq) G-type lectin S-receptor-like serine/threonine-protein kinase At4g27290 (A)	hypothetical protein BC332_20028 [Capsicum chinense]	RecName: Full=G-type lectin S-receptor-like serine/threonine-protein kinase At4g27290; EC=2.7.11.1; Flags: Precursor;	SubName: Full=Uncharacterized protein {ECO:0000313|EMBL:PHU13098.1};	--	GO:0005886,plasma membrane; GO:0005524,ATP binding; GO:0005516,calmodulin binding; GO:0030246,carbohydrate binding; GO:0004674,protein serine/threonine kinase activity; GO:0006468,protein phosphorylation; GO:0048544,recognition of pollen	PAN-like domain
Solyc05g051220.3	1.66	2.47	1.23	0.96	0.65	0.71	152	234	40	49	55	75	2.359	1.238	6.84911e-05	0.000968838	up	--	--	K21867 potassium channel | (RefSeq) potassium channel SKOR-like (A)	PREDICTED: potassium channel SKOR-like [Solanum lycopersicum]	RecName: Full=Potassium channel SKOR; AltName: Full=Stelar K(+) outward rectifying channel;	SubName: Full=Uncharacterized protein {ECO:0000313|EnsemblPlants:Solyc05g051220.2.1};	K+-channel ERG and related proteins, contain PAS/PAC sensor domain	GO:0005887,integral component of plasma membrane; GO:0015271,outward rectifier potassium channel activity; GO:0055075,potassium ion homeostasis; GO:0006813,potassium ion transport; GO:0034765,regulation of ion transmembrane transport; GO:0042391,regulation of membrane potential	Ion channel
Solyc11g073060.2	24.26	28.77	26.44	11.66	10.11	12.1	284	348	110	76	109	164	2.358	1.238	1.64739e-10	9.30824e-09	up	--	--	K22534 PR domain zinc finger protein 5 | (RefSeq) zinc finger protein ZAT4-like (A)	PREDICTED: zinc finger protein ZAT11-like [Solanum lycopersicum]	RecName: Full=Zinc finger protein ZAT11;	SubName: Full=Uncharacterized protein {ECO:0000313|EnsemblPlants:Solyc11g073060.1.1};	FOG: Zn-finger	GO:0005634,nucleus; GO:0003700,DNA-binding transcription factor activity; GO:0046872,metal ion binding; GO:0003676,nucleic acid binding; GO:0071289,cellular response to nickel ion; GO:2000280,regulation of root development; GO:0006355,regulation of transcription, DNA-templated; GO:0010200,response to chitin; GO:0006351,transcription, DNA-templated	zinc-finger of acetyl-transferase ESCO
Solyc07g005380.3	2.64	3.34	2.78	0.72	1.9	1.08	59	77	22	9	39	28	2.351	1.233	0.00284495	0.0214012	up	--	--	--	PREDICTED: S-norcoclaurine synthase 2-like [Solanum lycopersicum]	RecName: Full=S-norcoclaurine synthase 2 {ECO:0000303|PubMed:15925393}; Short=PsNCS2 {ECO:0000303|PubMed:15925393}; EC=4.2.1.78 {ECO:0000269|PubMed:15925393}; Flags: Precursor;	SubName: Full=Uncharacterized protein {ECO:0000313|EnsemblPlants:Solyc07g005380.2.1};	--	GO:0005789,endoplasmic reticulum membrane; GO:0016021,integral component of membrane; GO:0005774,vacuolar membrane; GO:0050474,(S)-norcoclaurine synthase activity; GO:1901010,(S)-reticuline metabolic process; GO:0006952,defense response; GO:0002238,response to molecule of fungal origin	Pathogenesis-related protein Bet v I family
Solyc02g077430.3	15.27	7.86	14.47	4.32	5.62	6.23	502	267	169	79	170	237	2.349	1.232	9.28879e-06	0.000167613	up	--	--	K00145 N-acetyl-gamma-glutamyl-phosphate reductase [EC:1.2.1.38] | (RefSeq) hypothetical protein (A)	PREDICTED: phospholipase A1-IIgamma-like [Solanum lycopersicum]	RecName: Full=Phospholipase A1-IIgamma; EC=3.1.1.-; AltName: Full=DAD1-like seedling establishment-related lipase; Short=AtDSEL; Short=Phospholipase DSEL;	SubName: Full=Uncharacterized protein {ECO:0000313|EnsemblPlants:Solyc02g077430.2.1};	Predicted lipase	GO:0005737,cytoplasm; GO:0047372,acylglycerol lipase activity; GO:0008970,phospholipase A1 activity; GO:0046340,diacylglycerol catabolic process; GO:0019915,lipid storage; GO:0052651,monoacylglycerol catabolic process; GO:0010187,negative regulation of seed germination	Protein of unknown function (DUF2974)
Solyc04g071085.1	683.77	831.11	863.13	459.75	289.36	261.47	8322	10451	3732	3116	3244	3683	2.347	1.231	2.4452e-08	8.69272e-07	up	--	--	--	hypothetical protein VITISV_036363 [Vitis vinifera]	--	SubName: Full=Putative ovule protein {ECO:0000313|EMBL:JAP08463.1}; Flags: Fragment;	--	--	Extensin-like region
Solyc04g079450.3	20.89	25.92	22.84	12.75	9.91	7.71	103	132	40	35	45	44	2.345	1.23	7.57861e-05	0.0010502	up	--	--	K13963 serpin B | (RefSeq) serpin-ZX-like (A)	PREDICTED: LOW QUALITY PROTEIN: serpin-ZX-like [Solanum lycopersicum]	RecName: Full=Serpin-Z3; AltName: Full=ArathZ3;	SubName: Full=Uncharacterized protein {ECO:0000313|EnsemblPlants:Solyc04g079450.2.1};	Serpin	GO:0005615,extracellular space; GO:0004867,serine-type endopeptidase inhibitor activity	Serpin (serine protease inhibitor)
Solyc07g005400.3	8.19	11.53	5.96	3.89	3.39	3.69	889	1293	230	235	339	464	2.346	1.23	2.76719e-09	1.19604e-07	up	--	--	K12126 phytochrome-interacting factor 3 | (RefSeq) PIF3; hypothetical protein (A)	PREDICTED: transcription factor bHLH82-like [Solanum lycopersicum]	RecName: Full=Transcription factor bHLH66; AltName: Full=Basic helix-loop-helix protein 66; Short=AtbHLH66; Short=bHLH 66; AltName: Full=Transcription factor EN 95; AltName: Full=bHLH transcription factor bHLH066;	SubName: Full=Uncharacterized protein {ECO:0000313|EnsemblPlants:Solyc07g005400.2.1};	--	GO:0005634,nucleus; GO:0001046,core promoter sequence-specific DNA binding; GO:0003700,DNA-binding transcription factor activity; GO:0046983,protein dimerization activity; GO:0001228,DNA-binding transcription activator activity, RNA polymerase II-specific; GO:0055046,microgametogenesis; GO:0048235,pollen sperm cell differentiation; GO:0006355,regulation of transcription, DNA-templated; GO:0080147…	Helix-loop-helix DNA-binding domain
Solyc01g091840.3	18.88	22.2	16.14	7.65	8.08	8.85	1383	1680	420	312	545	750	2.342	1.228	1.36905e-20	4.1333e-18	up	--	--	K15277 solute carrier family 35 (adenosine 3'-phospho 5'-phosphosulfate transporter), member B3 | (RefSeq) UDP-galactose/UDP-glucose transporter 4 (A)	PREDICTED: UDP-galactose/UDP-glucose transporter 4 [Solanum lycopersicum]	RecName: Full=UDP-galactose/UDP-glucose transporter 4 {ECO:0000303|PubMed:12042319}; Short=AtUTr4 {ECO:0000303|PubMed:12042319};	SubName: Full=Uncharacterized protein {ECO:0000313|EnsemblPlants:Solyc01g091840.2.1};	UDP-galactose transporter related protein	GO:0030176,integral component of endoplasmic reticulum membrane; GO:0030173,integral component of Golgi membrane; GO:0046964,3'-phosphoadenosine 5'-phosphosulfate transmembrane transporter activity; GO:0015297,antiporter activity; GO:0008643,carbohydrate transport	UAA transporter family
Solyc03g116247.1	13.34	9.37	11.75	3.79	4.53	6.37	259	188	81	41	81	143	2.342	1.228	4.48614e-06	8.77617e-05	up	--	--	K01988 lactosylceramide 4-alpha-galactosyltransferase [EC:2.4.1.228] | (RefSeq) uncharacterized protein At4g19900-like (A)	PREDICTED: uncharacterized protein At4g19900 isoform X2 [Solanum lycopersicum]	RecName: Full=Uncharacterized protein At4g19900;	SubName: Full=Uncharacterized protein {ECO:0000313|EnsemblPlants:Solyc04g014960.2.1};	Alpha-1,4-N-acetylglucosaminyltransferase	--	Alpha 1,4-glycosyltransferase conserved region
Solyc03g117280.3	65.31	51.26	56.85	20.08	25.87	28.88	4013	3254	1241	687	1464	2054	2.343	1.228	1.02557e-15	1.53669e-13	up	--	--	--	PREDICTED: uncharacterized protein LOC101263891 [Solanum lycopersicum]	--	SubName: Full=Uncharacterized protein {ECO:0000313|EnsemblPlants:Solyc03g117280.2.1};	--	--	--
Solyc06g074140.1	1.54	3.55	1.56	0.78	0.7	1.36	50	119	18	14	21	51	2.342	1.228	0.00774724	0.0468781	up	--	--	K08332 vacuolar protein 8 | (RefSeq) U-box domain-containing protein 2-like (A)	PREDICTED: E3 ubiquitin-protein ligase PUB24-like [Solanum lycopersicum]	RecName: Full=E3 ubiquitin-protein ligase PUB24; EC=2.3.2.27; AltName: Full=Plant U-box protein 24; AltName: Full=RING-type E3 ubiquitin transferase PUB24 {ECO:0000305}; AltName: Full=U-box domain-containing protein 24;	RecName: Full=RING-type E3 ubiquitin transferase {ECO:0000256|SAAS:SAAS00702733}; EC=2.3.2.27 {ECO:0000256|SAAS:SAAS00702733};	--	GO:0004842,ubiquitin-protein transferase activity; GO:0006952,defense response	Zinc-finger of nitric oxide synthase-interacting protein
Solyc06g063060.3	15.69	13.68	7.73	4.56	5	6.49	303	273	53	49	89	145	2.339	1.226	9.06862e-06	0.000163932	up	--	--	--	uncharacterized protein LOC101253198 [Solanum lycopersicum]	RecName: Full=Dormancy-associated protein homolog 4 {ECO:0000305}; AltName: Full=DRM1 homolog 4 {ECO:0000305};	SubName: Full=Uncharacterized protein {ECO:0000313|EnsemblPlants:Solyc06g063060.2.1};	--	--	Dormancy/auxin associated protein
Solyc05g007830.3	25.94	27.3	34.25	14.44	13.35	9.9	616	670	289	191	292	272	2.338	1.225	5.28635e-09	2.15839e-07	up	--	--	K20628 expansin | (RefSeq) expansin-A10 (A)	PREDICTED: expansin-A1 [Solanum pennellii]	RecName: Full=Expansin-A15; Short=AtEXPA15; AltName: Full=Alpha-expansin-15; Short=At-EXP15; Short=AtEx15; AltName: Full=Ath-ExpAlpha-1.3; Flags: Precursor;	SubName: Full=Uncharacterized protein {ECO:0000313|EnsemblPlants:Solyc05g007830.2.1};	--	GO:0005618,cell wall; GO:0005576,extracellular region; GO:0016020,membrane; GO:0009664,plant-type cell wall organization; GO:0006949,syncytium formation	Lytic transglycolase
Solyc07g052203.1	8.94	10.1	16.61	6.36	5.22	3.77	197	230	130	78	106	96	2.335	1.224	9.90138e-05	0.00133523	up	--	--	--	PREDICTED: glycine-rich cell wall structural protein 1-like [Solanum lycopersicum]	--	SubName: Full=Uncharacterized protein {ECO:0000313|EnsemblPlants:PGSC0003DMT400074505};	--	--	--
Solyc01g091490.3	2.55	2.95	2.08	1.11	1.03	1.17	62	74	18	15	23	33	2.333	1.222	0.00103334	0.00951405	up	--	--	--	PREDICTED: protein LITTLE ZIPPER 2-like [Solanum tuberosum]	--	SubName: Full=Uncharacterized protein {ECO:0000313|EnsemblPlants:Solyc01g091490.2.1};	--	--	Man1-Src1p-C-terminal domain
Solyc02g022850.1	35.83	43.03	27.98	15.61	14.72	15.71	1496	1856	415	363	566	759	2.332	1.222	8.48762e-16	1.30066e-13	up	--	--	K01187 alpha-glucosidase [EC:3.2.1.20] | (RefSeq) berberine bridge enzyme-like 21 (A)	PREDICTED: reticuline oxidase-like protein [Solanum lycopersicum]	RecName: Full=Berberine bridge enzyme-like 21 {ECO:0000303|PubMed:26037923}; Short=AtBBE-like 21 {ECO:0000303|PubMed:26037923}; EC=1.1.1.- {ECO:0000250|UniProtKB:O64743}; Flags: Precursor;	SubName: Full=Uncharacterized protein {ECO:0000313|EnsemblPlants:Solyc02g022850.1.1};	--	GO:0048046,apoplast; GO:0005618,cell wall; GO:0005886,plasma membrane; GO:0050660,flavin adenine dinucleotide binding; GO:0016614,oxidoreductase activity, acting on CH-OH group of donors	Berberine and berberine like
Solyc08g036660.3	11.75	14.33	7.15	3.31	5.04	5.98	185	233	40	29	73	109	2.333	1.222	5.07668e-05	0.000749023	up	--	--	K13464 jasmonate ZIM domain-containing protein | (RefSeq) protein TIFY 9-like (A)	PREDICTED: protein TIFY 5A-like [Solanum lycopersicum]	RecName: Full=Protein TIFY 5A {ECO:0000303|PubMed:17499004}; AltName: Full=Jasmonate ZIM domain-containing protein 8 {ECO:0000303|PubMed:17637675};	SubName: Full=Uncharacterized protein {ECO:0000313|EnsemblPlants:Solyc08g036660.2.1};	--	GO:0005634,nucleus; GO:0003714,transcription corepressor activity; GO:0006952,defense response; GO:1903507,negative regulation of nucleic acid-templated transcription; GO:0031347,regulation of defense response; GO:2000022,regulation of jasmonic acid mediated signaling pathway; GO:0006355,regulation of transcription, DNA-templated; GO:0009611,response to wounding; GO:0006351,transcription, DNA-tem…	Divergent CCT motif
Solyc11g040340.2	3.9	3.18	2.87	1.37	1.55	1.41	153	129	40	30	56	64	2.333	1.222	7.64346e-06	0.000140301	up	--	--	K01179 endoglucanase [EC:3.2.1.4] | (RefSeq) cel7; endo-1,4-beta-D-glucanase (A)	endo-1,4-beta-D-glucanase precursor [Solanum lycopersicum]	RecName: Full=Endoglucanase 9; EC=3.2.1.4; AltName: Full=Cellulase 3; Short=AtCEL3; AltName: Full=Endo-1,4-beta glucanase 9; Flags: Precursor;	RecName: Full=Endoglucanase {ECO:0000256|RuleBase:RU361166}; EC=3.2.1.4 {ECO:0000256|RuleBase:RU361166};	--	GO:0005618,cell wall; GO:0005576,extracellular region; GO:0005794,Golgi apparatus; GO:0009505,plant-type cell wall; GO:0005886,plasma membrane; GO:0009506,plasmodesma; GO:0008810,cellulase activity; GO:0071555,cell wall organization; GO:0030245,cellulose catabolic process	Glycosyl hydrolase family 9
Solyc05g050960.3	2.35	3.39	3.48	1.41	1.24	1.3	78	116	41	26	38	50	2.327	1.219	0.000129396	0.00168215	up	--	--	K10870 RAD51-like protein 2 | (RefSeq) DNA repair protein RAD51 homolog 3 (A)	PREDICTED: DNA repair protein RAD51 homolog 3 isoform X1 [Solanum lycopersicum]	RecName: Full=DNA repair protein RAD51 homolog 3; AltName: Full=DNA repair-recombination protein RAD51C; Short=AtRAD51C;	SubName: Full=Uncharacterized protein {ECO:0000313|EnsemblPlants:PGSC0003DMT400018063};	Meiotic recombination protein Dmc1	GO:0033063,Rad51B-Rad51C-Rad51D-XRCC2 complex; GO:0005657,replication fork; GO:0005524,ATP binding; GO:0008094,DNA-dependent ATPase activity; GO:0003690,double-stranded DNA binding; GO:0000400,four-way junction DNA binding; GO:0000150,recombinase activity; GO:0003697,single-stranded DNA binding; GO:0000707,meiotic DNA recombinase assembly; GO:0006312,mitotic recombination; GO:0010212,response to …	AAA domain
Solyc04g073990.3	235	255.74	175.35	103.57	91.01	91.66	8544	9607	2265	2097	3048	3857	2.326	1.218	3.298e-17	6.5404e-15	up	--	--	K17098 annexin D | (RefSeq) AN34; annexin p34 (A)	annexin p34 [Solanum lycopersicum]	RecName: Full=Annexin D1; AltName: Full=AnnAt1; AltName: Full=Annexin A1;	RecName: Full=Annexin {ECO:0000256|RuleBase:RU003540};	Annexin	GO:0048046,apoplast; GO:0005618,cell wall; GO:0009507,chloroplast; GO:0009570,chloroplast stroma; GO:0005829,cytosol; GO:0016020,membrane; GO:0005739,mitochondrion; GO:0005886,plasma membrane; GO:0009506,plasmodesma; GO:0009579,thylakoid; GO:0005774,vacuolar membrane; GO:0005773,vacuole; GO:0005524,ATP binding; GO:0005509,calcium ion binding; GO:0005544,calcium-dependent phospholipid binding; GO:…	Annexin
Solyc02g093580.3	2.58	3.01	3.78	2.27	1.11	0.7	98	118	51	48	39	31	2.323	1.216	0.00445707	0.0302441	up	--	--	K01728 pectate lyase [EC:4.2.2.2] | (RefSeq) 9612, P18, lyase, pectate, probable; probable pectate lyase P18 (A)	probable pectate lyase P18 precursor [Solanum lycopersicum]	RecName: Full=Probable pectate lyase P18; EC=4.2.2.2; AltName: Full=Style development-specific protein 9612; Flags: Precursor;	RecName: Full=Pectate lyase {ECO:0000256|RuleBase:RU361123}; EC=4.2.2.2 {ECO:0000256|RuleBase:RU361123};	--	GO:0005576,extracellular region; GO:0046872,metal ion binding; GO:0030570,pectate lyase activity; GO:0045490,pectin catabolic process	Right handed beta helix region
Solyc10g055390.2	18.28	24.45	12.23	6.54	8.46	8.75	959	1325	228	191	409	531	2.323	1.216	7.38614e-09	2.92954e-07	up	--	--	K14794 ribosomal RNA-processing protein 12 | (RefSeq) hypothetical protein (A)	PREDICTED: protein NUCLEAR FUSION DEFECTIVE 4-like [Solanum lycopersicum]	RecName: Full=Protein NUCLEAR FUSION DEFECTIVE 4 {ECO:0000303|PubMed:16698901};	SubName: Full=Uncharacterized protein {ECO:0000313|EnsemblPlants:Solyc10g055390.1.1};	--	GO:0016021,integral component of membrane; GO:0000741,karyogamy; GO:0010197,polar nucleus fusion; GO:0009651,response to salt stress	Nodulin-like
Solyc10g008910.1	54.01	51.45	46.68	22.8	24.28	19.32	570	561	175	134	236	236	2.321	1.215	2.21236e-13	2.15152e-11	up	--	--	K11253 histone H3 | (RefSeq) histone H3.2 (A)	PREDICTED: histone H3.2 [Musa acuminata subsp. malaccensis]	RecName: Full=Histone H3.2;	RecName: Full=Histone H3 {ECO:0000256|RuleBase:RU004471};	Histones H3 and H4	GO:0000786,nucleosome; GO:0005634,nucleus; GO:0003677,DNA binding; GO:0046982,protein heterodimerization activity	Histone-like transcription factor (CBF/NF-Y) and archaeal histone
Solyc03g093120.3	107.71	112.07	102.65	37.86	49.64	52.97	10952	11774	3708	2144	4649	6233	2.316	1.212	4.185e-25	2.11635e-22	up	--	--	K14504 xyloglucan:xyloglucosyl transferase TCH4 [EC:2.4.1.207] | (RefSeq) probable xyloglucan endotransglucosylase/hydrolase protein 23 (A)	hypothetical protein CUMW_026640, partial [Citrus unshiu]	RecName: Full=Probable xyloglucan endotransglucosylase/hydrolase protein 23; Short=At-XTH23; Short=XTH-23; EC=2.4.1.207; Flags: Precursor;	SubName: Full=Uncharacterized protein {ECO:0000313|EMBL:GAY37127.1}; Flags: Fragment;	--	GO:0048046,apoplast; GO:0005618,cell wall; GO:0005794,Golgi apparatus; GO:0004553,hydrolase activity, hydrolyzing O-glycosyl compounds; GO:0016762,xyloglucan:xyloglucosyl transferase activity; GO:0042546,cell wall biogenesis; GO:0071555,cell wall organization; GO:0010411,xyloglucan metabolic process	Piwi domain
Solyc03g119340.3	14.99	14.69	11.76	5.07	6.77	6.21	1371	1388	382	258	570	657	2.314	1.211	1.53775e-18	3.49501e-16	up	--	--	K04733 interleukin-1 receptor-associated kinase 4 [EC:2.7.11.1] | (RefSeq) cysteine-rich receptor-like protein kinase 10 (A)	PREDICTED: putative receptor-like protein kinase At4g00960 isoform X1 [Solanum lycopersicum]	RecName: Full=Cysteine-rich receptor-like protein kinase 6; Short=Cysteine-rich RLK6; EC=2.7.11.-; AltName: Full=Receptor-like protein kinase 5; Flags: Precursor;	SubName: Full=Uncharacterized protein {ECO:0000313|EnsemblPlants:Solyc03g119340.2.1};	Serine/threonine protein kinase	GO:0016021,integral component of membrane; GO:0005886,plasma membrane; GO:0005524,ATP binding; GO:0004672,protein kinase activity; GO:0004674,protein serine/threonine kinase activity; GO:0042742,defense response to bacterium; GO:0000302,response to reactive oxygen species	Haspin like kinase domain
Solyc06g083370.3	0.97	1.05	0.46	0.38	0.46	0.28	60	67	10	13	26	20	2.311	1.209	0.0082418	0.0490051	up	--	--	--	PREDICTED: uncharacterized protein LOC101250609 isoform X1 [Solanum lycopersicum]	--	SubName: Full=Uncharacterized protein {ECO:0000313|EnsemblPlants:Solyc06g083370.2.1};	--	--	--
Solyc08g016210.3	53.19	61.76	39.72	21.79	21.95	23.27	5466	6557	1450	1247	2078	2768	2.311	1.209	6.47761e-18	1.36489e-15	up	--	--	K13420 LRR receptor-like serine/threonine-protein kinase FLS2 [EC:2.7.11.1] | (RefSeq) hypothetical protein (A)	PREDICTED: LRR receptor-like serine/threonine-protein kinase FLS2 isoform X1 [Solanum lycopersicum]	RecName: Full=Receptor-like protein 13 {ECO:0000303|PubMed:18434605}; Short=AtRLP13 {ECO:0000303|PubMed:18434605}; Flags: Precursor;	SubName: Full=Uncharacterized protein {ECO:0000313|EnsemblPlants:Solyc08g016210.2.1};	FOG: Leucine rich repeat	GO:0016021,integral component of membrane	Leucine Rich repeat
Solyc04g082120.3	358.8	402.43	271.27	131.47	142.33	174.34	24543	28441	6592	5008	8968	13802	2.311	1.208	3.86297e-17	7.44192e-15	up	--	--	K01322 prolyl oligopeptidase [EC:3.4.21.26] | (RefSeq) prolyl endopeptidase (A)	PREDICTED: prolyl endopeptidase [Solanum lycopersicum]	--	SubName: Full=Uncharacterized protein {ECO:0000313|EnsemblPlants:Solyc04g082120.2.1};	Predicted serine protease	--	Prolyl oligopeptidase family
Solyc09g090970.3	130.37	151.39	135.73	62.1	62.5	57.12	4991	5988	1846	1324	2204	2531	2.309	1.207	3.16513e-29	3.04878e-26	up	--	--	K14496 abscisic acid receptor PYR/PYL family | (RefSeq) abscisic acid receptor PYL2 (A)	TSI-1 protein [Solanum lycopersicum]	RecName: Full=Pathogenesis-related protein STH-2;	SubName: Full=PR10 protein {ECO:0000313|EMBL:AHC08073.1, ECO:0000313|EnsemblPlants:Solyc09g090990.2.1};	--	GO:0006952,defense response; GO:0009607,response to biotic stimulus	Retroviral envelope protein
Solyc04g082220.2	1.48	2.81	1.08	0.47	0.94	0.91	112	220	29	20	66	80	2.307	1.206	0.00150926	0.0128545	up	--	--	K14209 solute carrier family 36 (proton-coupled amino acid transporter) | (RefSeq) lysine histidine transporter-like 8 (A)	PREDICTED: lysine histidine transporter-like 8 [Solanum lycopersicum]	RecName: Full=Lysine histidine transporter-like 8; AltName: Full=Amino acid transporter-like protein 1;	SubName: Full=Uncharacterized protein {ECO:0000313|EnsemblPlants:PGSC0003DMT400025813};	Amino acid transporters	GO:0016021,integral component of membrane; GO:0005886,plasma membrane; GO:0015171,amino acid transmembrane transporter activity; GO:0003333,amino acid transmembrane transport	Transmembrane amino acid transporter protein
Solyc08g007570.3	3.42	3.57	1.27	1.29	1.42	1.01	76	82	10	16	29	26	2.306	1.205	0.00696117	0.0431669	up	--	--	--	PREDICTED: protein LITTLE ZIPPER 2-like [Solanum tuberosum]	RecName: Full=Protein LITTLE ZIPPER 2 {ECO:0000303|PubMed:18055602};	SubName: Full=Uncharacterized protein {ECO:0000313|EnsemblPlants:Solyc08g007570.2.1};	--	GO:0006355,regulation of transcription, DNA-templated; GO:0006351,transcription, DNA-templated	--
Solyc01g010430.3	68.3	73.01	50.31	27.14	30.09	26.4	2671	2950	699	591	1084	1195	2.304	1.204	3.9787e-18	8.4717e-16	up	--	--	K13122 protein FRG1 | (RefSeq) uncharacterized protein LOC111481770 (A)	PREDICTED: uncharacterized protein LOC101261849 [Solanum lycopersicum]	--	SubName: Full=Uncharacterized protein {ECO:0000313|EnsemblPlants:Solyc01g010430.2.1};	--	--	Fascin domain
Solyc04g007950.3	43.48	41.63	35.72	18.67	17.19	17.08	1689	1671	493	404	615	768	2.302	1.203	1.11368e-20	3.51993e-18	up	--	--	K04733 interleukin-1 receptor-associated kinase 4 [EC:2.7.11.1] | (RefSeq) cysteine-rich receptor-like protein kinase 25 (A)	PREDICTED: cysteine-rich repeat secretory protein 12 isoform X1 [Solanum lycopersicum]	RecName: Full=Cysteine-rich repeat secretory protein 12; AltName: Full=Plasmodesmata-located protein 6; Short=PDLP6; Flags: Precursor;	SubName: Full=Uncharacterized protein {ECO:0000313|EnsemblPlants:Solyc04g007950.2.1};	--	GO:0016021,integral component of membrane; GO:0009506,plasmodesma; GO:0016032,viral process	Salt stress response/antifungal
Solyc08g007460.2	98.15	96.47	70.47	40.25	41.6	34.1	1870	1899	477	427	730	752	2.302	1.203	5.68764e-15	7.51958e-13	up	--	--	--	PREDICTED: protein YLS3-like [Solanum lycopersicum]	RecName: Full=Protein YLS3; AltName: Full=Protein YELLOW-LEAF-SPECIFIC GENE 3; AltName: Full=Xylogen-like protein 9; Short=AtXYLP9; Flags: Precursor;	SubName: Full=Uncharacterized protein {ECO:0000313|EnsemblPlants:Solyc08g007460.2.1};	--	GO:0031225,anchored component of membrane; GO:0005886,plasma membrane; GO:0008289,lipid binding; GO:0006869,lipid transport	Protease inhibitor/seed storage/LTP family
Solyc08g068850.3	2.8	3.16	2.33	0.88	1.24	1.48	108	126	32	19	44	66	2.299	1.201	7.49498e-05	0.00104198	up	--	--	--	uncharacterized protein LOC101268894 isozyme 1 [Solanum lycopersicum]	RecName: Full=Proton pump-interactor BIP103 {ECO:0000305}; AltName: Full=BRI1-interacting protein 103 {ECO:0000303|Ref.1};	SubName: Full=Uncharacterized protein {ECO:0000313|EnsemblPlants:Solyc08g068850.2.1};	--	GO:0005783,endoplasmic reticulum; GO:0016021,integral component of membrane; GO:0005886,plasma membrane; GO:0010155,regulation of proton transport	Plant protein of unknown function (DUF641)
Solyc07g048060.2	81.29	61.87	65.01	19.38	35.23	36.91	1077	847	306	143	430	566	2.298	1.2	3.55808e-08	1.21781e-06	up	--	--	--	PREDICTED: cytochrome b561 and DOMON domain-containing protein At5g48750 [Solanum lycopersicum]	RecName: Full=Cytochrome b561 and DOMON domain-containing protein At5g48750; AltName: Full=Protein b561A.tha17; Flags: Precursor;	SubName: Full=Uncharacterized protein {ECO:0000313|EnsemblPlants:Solyc07g048060.1.1};	Predicted membrane protein, contains DoH and Cytochrome b-561/ferric reductase transmembrane domains	GO:0016021,integral component of membrane; GO:0055114,oxidation-reduction process	DOMON domain
Solyc04g079400.3	47.61	49.6	33.44	19.23	18.45	19.61	3370	3628	841	758	1203	1607	2.288	1.194	1.08821e-16	1.91411e-14	up	--	--	K04420 mitogen-activated protein kinase kinase kinase 2 [EC:2.7.11.25] | (RefSeq) mitogen-activated protein kinase kinase kinase 5 isoform X2 (A)	PREDICTED: mitogen-activated protein kinase kinase kinase YODA isoform X2 [Solanum lycopersicum]	RecName: Full=Mitogen-activated protein kinase kinase kinase 5 {ECO:0000303|PubMed:27679653}; EC=2.7.11.25 {ECO:0000269|PubMed:27679653}; AltName: Full=MAP3K gamma protein kinase {ECO:0000303|PubMed:10095117}; Short=AtMAP3Kgamma {ECO:0000303|PubMed:10095117};	SubName: Full=Uncharacterized protein {ECO:0000313|EnsemblPlants:Solyc04g079400.2.1};	MEKK and related serine/threonine protein kinases	GO:0005829,cytosol; GO:0005886,plasma membrane; GO:0005524,ATP binding; GO:0004709,MAP kinase kinase kinase activity; GO:0004674,protein serine/threonine kinase activity; GO:0000187,activation of MAPK activity; GO:0032147,activation of protein kinase activity; GO:0071323,cellular response to chitin; GO:0006952,defense response; GO:0046777,protein autophosphorylation; GO:2000071,regulation of defe…	Kinase-like
Solyc12g100010.1	12.55	13.26	13.34	8.6	4.72	3.78	1025	1119	387	391	355	357	2.287	1.193	1.31109e-05	0.000226093	up	--	--	K19613 leucine-rich repeat protein SHOC2 | (RefSeq) receptor-like protein 12 (A)	PREDICTED: receptor-like protein 12 [Solanum lycopersicum]	RecName: Full=Receptor-like protein Cf-9 homolog {ECO:0000305}; Flags: Precursor;	SubName: Full=Uncharacterized protein {ECO:0000313|EnsemblPlants:Solyc12g100010.1.1};	FOG: Leucine rich repeat	GO:0016021,integral component of membrane; GO:0005886,plasma membrane	Leucine rich repeat N-terminal domain
Solyc01g014840.3	13.91	17	10.26	4.69	6.07	7.33	1554	1962	407	292	625	947	2.285	1.192	1.67246e-10	9.39735e-09	up	--	--	K22038 volume-regulated anion channel | (RefSeq) TMV resistance protein N-like (A)	PREDICTED: TMV resistance protein N-like [Solanum lycopersicum]	RecName: Full=TMV resistance protein N;	SubName: Full=Uncharacterized protein {ECO:0000313|EnsemblPlants:Solyc01g014840.2.1};	--	GO:0005737,cytoplasm; GO:0043531,ADP binding; GO:0005524,ATP binding; GO:0009626,plant-type hypersensitive response; GO:0007165,signal transduction	Leucine Rich repeats (2 copies)
Solyc08g066320.3	5.41	6.1	4.1	2.93	1.78	2.19	465	541	125	140	141	218	2.284	1.192	3.17086e-07	8.41735e-06	up	--	--	K13415 protein brassinosteroid insensitive 1 [EC:2.7.10.1 2.7.11.1] | (RefSeq) systemin receptor SR160-like (A)	PREDICTED: LRR receptor-like serine/threonine-protein kinase HSL2 isoform X1 [Solanum lycopersicum]	RecName: Full=LRR receptor-like serine/threonine-protein kinase HSL2; EC=2.7.11.1; AltName: Full=Protein HAESA-LIKE2; Flags: Precursor;	SubName: Full=Uncharacterized protein {ECO:0000313|EnsemblPlants:Solyc08g066320.2.1};	--	GO:0016021,integral component of membrane; GO:0005886,plasma membrane; GO:0005524,ATP binding; GO:0004674,protein serine/threonine kinase activity; GO:0010102,lateral root morphogenesis; GO:0010468,regulation of gene expression	Leucine Rich repeat
Solyc02g077330.3	20.42	25.11	23.44	10.68	7.6	12.02	721	916	294	210	247	491	2.283	1.191	1.39384e-09	6.39335e-08	up	--	--	K10691 E3 ubiquitin-protein ligase UBR4 [EC:2.3.2.27] | (RefSeq) LOC109762802; auxin transport protein BIG (A)	GDSL-like lipase/acylhydrolase superfamily protein precursor [Solanum lycopersicum]	RecName: Full=GDSL esterase/lipase At5g45950; EC=3.1.1.-; AltName: Full=Extracellular lipase At5g45950; Flags: Precursor;	SubName: Full=Uncharacterized protein {ECO:0000313|EnsemblPlants:Solyc02g077330.2.1};	--	GO:0005576,extracellular region; GO:0016788,hydrolase activity, acting on ester bonds; GO:0016042,lipid catabolic process	GDSL-like Lipase/Acylhydrolase
Solyc02g080400.2	0.26	0.29	0.25	0.15	0.12	0.08	47	54	16	15	21	18	2.28	1.189	0.00589058	0.0377105	up	--	--	K16743 abnormal spindle-like microcephaly-associated protein | (RefSeq) abnormal spindle-like microcephaly-associated protein homolog (A)	PREDICTED: abnormal spindle-like microcephaly-associated protein homolog isoform X1 [Solanum lycopersicum]	RecName: Full=Protein OPAQUE1 {ECO:0000303|PubMed:22892319}; AltName: Full=Myosin XI motor protein {ECO:0000305};	SubName: Full=Uncharacterized protein {ECO:0000313|EMBL:PHT30303.1};	Microtubule-associated protein Asp	GO:0005737,cytoplasm; GO:0016459,myosin complex; GO:0003779,actin binding; GO:0005524,ATP binding; GO:0005516,calmodulin binding; GO:0003774,motor activity	Armadillo/beta-catenin-like repeat
Solyc07g007760.3	314.7	341.72	257.1	110.94	167.74	125.09	2715	3046	788	533	1333	1249	2.279	1.189	9.26532e-15	1.17874e-12	up	--	--	--	defensin-like protein precursor [Solanum lycopersicum]	RecName: Full=Defensin-like protein P322; AltName: Full=Probable protease inhibitor P322; Flags: Precursor;	SubName: Full=Defensin protein {ECO:0000313|EMBL:ABO36643.1};	--	GO:0005576,extracellular region; GO:0050832,defense response to fungus; GO:0031640,killing of cells of other organism	Arthropod defensin
Solyc09g083200.3	37.7	40.65	22.22	14.71	16.79	12.74	2025	2256	424	440	831	792	2.279	1.188	2.525e-09	1.10077e-07	up	--	--	K04733 interleukin-1 receptor-associated kinase 4 [EC:2.7.11.1] | (RefSeq) serine/threonine receptor-like kinase NFP (A)	PREDICTED: serine/threonine receptor-like kinase NFP [Solanum lycopersicum]	RecName: Full=Serine/threonine receptor-like kinase NFP {ECO:0000303|PubMed:16723404}; Short=RLK NFP {ECO:0000303|PubMed:16723404}; AltName: Full=Nod factor perception protein {ECO:0000303|PubMed:12753588}; EC=2.7.10.- {ECO:0000255|PROSITE-ProRule:PRU00159}; AltName: Full=Nod-factor receptor 5; Flags: Precursor;	SubName: Full=Uncharacterized protein {ECO:0000313|EnsemblPlants:PGSC0003DMT400015590};	--	GO:0016021,integral component of membrane; GO:0005886,plasma membrane; GO:0005775,vacuolar lumen; GO:0005524,ATP binding; GO:0004713,protein tyrosine kinase activity; GO:0006952,defense response; GO:0009877,nodulation; GO:1902290,positive regulation of defense response to oomycetes; GO:0006486,protein glycosylation; GO:1900150,regulation of defense response to fungus; GO:0002237,response to molec…	LysM domain
Solyc07g062930.3	7.97	7.31	6.95	2.95	2.9	3.93	310	294	96	64	104	177	2.277	1.187	9.33579e-09	3.61771e-07	up	--	--	--	protein methyltransferase PrmA-like [Solanum lycopersicum]	--	SubName: Full=Uncharacterized protein {ECO:0000313|EnsemblPlants:Solyc07g062930.2.1};	--	--	Family of unknown function (DUF5449)
Solyc12g009775.1	27.51	29.2	19.17	6.5	15.13	11.95	517	567	128	68	262	260	2.277	1.187	4.14896e-06	8.20216e-05	up	--	--	K19613 leucine-rich repeat protein SHOC2 | (RefSeq) receptor-like protein 12 (A)	hypothetical protein T459_23928 [Capsicum annuum]	RecName: Full=Receptor-like protein Cf-9 homolog {ECO:0000305}; Flags: Precursor;	SubName: Full=Uncharacterized protein {ECO:0000313|EnsemblPlants:PGSC0003DMT400017048};	FOG: Leucine rich repeat	GO:0016021,integral component of membrane; GO:0005886,plasma membrane	--
Solyc02g089690.3	1.21	1.78	1.17	0.43	0.7	0.7	111	169	38	22	59	74	2.275	1.186	8.08075e-05	0.00111195	up	--	--	K16573 gamma-tubulin complex component 6 | (RefSeq) uncharacterized LOC103722329 (A)	PREDICTED: protein trichome birefringence-like 19 [Solanum lycopersicum]	RecName: Full=Protein trichome birefringence-like 19;	SubName: Full=Uncharacterized protein {ECO:0000313|EnsemblPlants:Solyc02g089690.2.1};	--	GO:0005794,Golgi apparatus; GO:0016021,integral component of membrane; GO:0016413,O-acetyltransferase activity; GO:0071554,cell wall organization or biogenesis	PMR5 N terminal Domain
Solyc07g049560.3	48.21	54.16	47.44	20.33	24.52	21.57	2466	2862	862	579	1155	1277	2.27	1.183	3.32382e-29	3.0561e-26	up	--	--	K18045 tyrosine-protein phosphatase SIW14 [EC:3.1.3.48] | (RefSeq) probable tyrosine-protein phosphatase At1g05000 (A)	PREDICTED: probable tyrosine-protein phosphatase At1g05000 isoform X1 [Solanum lycopersicum]	RecName: Full=Tyrosine-protein phosphatase DSP1 {ECO:0000305}; EC=3.1.3.48 {ECO:0000255|PROSITE-ProRule:PRU10044, ECO:0000269|PubMed:18433060, ECO:0000269|PubMed:21409566}; AltName: Full=Protein PLANT AND FUNGI ATYPICAL DUAL-SPECIFICITY PHOSPHATASE 1 {ECO:0000303|PubMed:21409566}; Short=AtPFA-DSP1 {ECO:0000303|PubMed:21409566}; AltName: Full=Tyrosine-protein phosphatase At1g05000 {ECO:0000305};	SubName: Full=Uncharacterized protein {ECO:0000313|EnsemblPlants:Solyc07g049560.2.1};	Predicted protein tyrosine phosphatase	GO:0005737,cytoplasm; GO:0016791,phosphatase activity; GO:0004725,protein tyrosine phosphatase activity	Dual specificity phosphatase, catalytic domain
Solyc12g045020.2	6.57	7.53	6.53	3.51	3.06	2.65	289	342	102	86	124	135	2.271	1.183	4.91707e-09	2.034e-07	up	--	--	K20562 biphenyl-4-hydroxylase | (RefSeq) cytochrome P450 CYP736A12 (A)	PREDICTED: cytochrome P450 CYP736A12 [Solanum lycopersicum]	RecName: Full=Cytochrome P450 CYP736A12; EC=1.14.-.-;	SubName: Full=Uncharacterized protein {ECO:0000313|EnsemblPlants:Solyc12g045020.1.1};	Cytochrome P450 CYP2 subfamily	GO:0016021,integral component of membrane; GO:0020037,heme binding; GO:0005506,iron ion binding; GO:0004497,monooxygenase activity; GO:0016705,oxidoreductase activity, acting on paired donors, with incorporation or reduction of molecular oxygen	Cytochrome P450
Solyc01g080800.3	12.11	16.78	13.7	11.51	3.74	3.54	204	292	82	108	58	69	2.265	1.18	0.00467865	0.0314418	up	--	--	--	PREDICTED: uncharacterized protein LOC101249488 [Solanum lycopersicum]	RecName: Full=Basic secretory protease {ECO:0000303|PubMed:22773449}; EC=3.4.24.- {ECO:0000269|PubMed:22773449}; AltName: Full=Boswellia basic secretory protease {ECO:0000303|PubMed:22773449}; Short=BBSP {ECO:0000303|PubMed:22773449}; Flags: Fragments;	SubName: Full=Uncharacterized protein {ECO:0000313|EnsemblPlants:Solyc01g080800.2.1};	--	GO:0046872,metal ion binding; GO:0008237,metallopeptidase activity	Peptidase of plants and bacteria
Solyc01g100240.3	32.17	38.13	21.51	14.95	12.22	13.31	2295	2810	545	594	803	1099	2.265	1.18	2.93572e-10	1.55455e-08	up	--	--	K21989 calcium permeable stress-gated cation channel | (RefSeq) CSC1-like protein RXW8 (A)	PREDICTED: calmodulin-binding protein 60 C [Solanum lycopersicum]	RecName: Full=Calmodulin-binding protein 60 C {ECO:0000303|PubMed:11782485};	SubName: Full=Uncharacterized protein {ECO:0000313|EnsemblPlants:Solyc01g100240.2.1};	--	GO:0005634,nucleus; GO:0005516,calmodulin binding; GO:0003677,DNA binding; GO:0006355,regulation of transcription, DNA-templated; GO:0006950,response to stress; GO:0006351,transcription, DNA-templated	Calmodulin binding protein-like
Solyc09g098440.3	16.96	14.91	14.54	5.83	8.19	6.64	371	337	113	71	165	168	2.261	1.177	9.56735e-10	4.53228e-08	up	--	--	--	PREDICTED: CRIB domain-containing protein RIC4-like [Solanum lycopersicum]	RecName: Full=CRIB domain-containing protein RIC7; AltName: Full=ROP-interactive CRIB motif-containing protein 7; AltName: Full=Target of ROP protein RIC7;	SubName: Full=Uncharacterized protein {ECO:0000313|EnsemblPlants:PGSC0003DMT400055683};	--	GO:0005737,cytoplasm; GO:0005634,nucleus; GO:0005886,plasma membrane; GO:0040008,regulation of growth; GO:0009416,response to light stimulus	P21-Rho-binding domain
Solyc09g090900.3	6.91	8.39	3.14	1.6	4.82	1.82	341	428	55	44	219	104	2.26	1.176	0.00366134	0.0259865	up	--	--	K01703 3-isopropylmalate/(R)-2-methylmalate dehydratase large subunit [EC:4.2.1.33 4.2.1.35] | (RefSeq) 3-isopropylmalate dehydratase large subunit, chloroplastic (A)	PREDICTED: 3-isopropylmalate dehydratase large subunit, chloroplastic [Solanum lycopersicum]	RecName: Full=3-isopropylmalate dehydratase large subunit, chloroplastic; EC=4.2.1.33; AltName: Full=AtLEUC; AltName: Full=Isopropylmalate isomerase large subunit 1; Short=AtIIL1; Flags: Precursor;	SubName: Full=Uncharacterized protein {ECO:0000313|EnsemblPlants:Solyc09g090900.2.1};	3-isopropylmalate dehydratase (aconitase superfamily)	GO:0009507,chloroplast; GO:0009570,chloroplast stroma; GO:0009536,plastid; GO:0003861,3-isopropylmalate dehydratase activity; GO:0051539,4 iron, 4 sulfur cluster binding; GO:0050486,intramolecular transferase activity, transferring hydroxy groups; GO:0046872,metal ion binding; GO:0019761,glucosinolate biosynthetic process; GO:0009098,leucine biosynthetic process; GO:0046686,response to cadmium ion	Aconitase family (aconitate hydratase)
Solyc12g006050.2	19.68	25.7	21.71	11.08	10.7	8.04	1480	1997	580	464	741	700	2.259	1.176	3.23911e-12	2.64197e-10	up	--	--	K14638 solute carrier family 15 (peptide/histidine transporter), member 3/4 | (RefSeq) protein NRT1/ PTR FAMILY 6.4 (A)	PREDICTED: protein NRT1/ PTR FAMILY 6.4 [Solanum lycopersicum]	RecName: Full=Protein NRT1/ PTR FAMILY 6.4; Short=AtNPF6.4; AltName: Full=Nitrate transporter 1.3;	SubName: Full=Uncharacterized protein {ECO:0000313|EnsemblPlants:Solyc12g006050.1.1};	H+/oligopeptide symporter	GO:0016021,integral component of membrane; GO:0015293,symporter activity; GO:0042128,nitrate assimilation	Major Facilitator Superfamily
Solyc03g116910.3	46.16	56.35	29.64	13.25	24.58	21.11	1727	2178	394	276	847	914	2.256	1.174	2.60648e-07	7.09367e-06	up	--	--	K09753 cinnamoyl-CoA reductase [EC:1.2.1.44] | (RefSeq) CCR2; cinnamoyl-CoA reductase (A)	cinnamoyl-CoA reductase [Solanum lycopersicum]	RecName: Full=Cinnamoyl-CoA reductase 1; Short=AtCCR1; EC=1.2.1.44; AltName: Full=Protein IRREGULAR XYLEM 4;	SubName: Full=Cinnamoyl-CoA reductase {ECO:0000313|EMBL:AAY41880.1, ECO:0000313|EnsemblPlants:Solyc03g116910.2.1}; EC=1.2.1.44 {ECO:0000313|EMBL:AAY41880.1};	Flavonol reductase/cinnamoyl-CoA reductase	GO:0005829,cytosol; GO:0016621,cinnamoyl-CoA reductase activity; GO:0050662,coenzyme binding; GO:0007623,circadian rhythm; GO:0009809,lignin biosynthetic process; GO:0009409,response to cold	short chain dehydrogenase
Solyc06g050500.2	19.58	22.67	16.21	8.66	8.66	8.96	459	549	135	113	187	243	2.253	1.172	3.11356e-12	2.56021e-10	up	--	--	K14496 abscisic acid receptor PYR/PYL family | (RefSeq) abscisic acid receptor PYL4 (A)	PREDICTED: abscisic acid receptor PYL4 [Solanum lycopersicum]	RecName: Full=Abscisic acid receptor PYL4; AltName: Full=ABI1-binding protein 2; AltName: Full=PYR1-like protein 4; AltName: Full=Regulatory components of ABA receptor 10;	SubName: Full=Uncharacterized protein {ECO:0000313|EnsemblPlants:Solyc06g050500.2.1};	--	GO:0005737,cytoplasm; GO:0005634,nucleus; GO:0005886,plasma membrane; GO:0010427,abscisic acid binding; GO:0042803,protein homodimerization activity; GO:0004864,protein phosphatase inhibitor activity; GO:0004872,NA; GO:0009738,abscisic acid-activated signaling pathway	Polyketide cyclase / dehydrase and lipid transport
Solyc11g006710.2	2.53	2.2	1.98	0.84	1.11	1.05	183	165	51	34	74	88	2.252	1.171	1.74501e-06	3.83674e-05	up	--	--	K13863 solute carrier family 7 (cationic amino acid transporter), member 1 | (RefSeq) cationic amino acid transporter 7, chloroplastic (A)	PREDICTED: cationic amino acid transporter 7, chloroplastic [Solanum lycopersicum]	RecName: Full=Cationic amino acid transporter 7, chloroplastic; Flags: Precursor;	SubName: Full=Uncharacterized protein {ECO:0000313|EnsemblPlants:Solyc11g006710.1.1};	Amino acid transporters	GO:0031969,chloroplast membrane; GO:0016021,integral component of membrane; GO:0015171,amino acid transmembrane transporter activity	C-terminus of AA_permease
Solyc12g017460.1	25.68	35.76	15.01	13.99	8.49	11.34	732	1053	152	222	223	374	2.252	1.171	2.66e-05	0.000423673	up	--	--	K21026 acetylajmaline esterase [EC:3.1.1.80] | (RefSeq) GDSL esterase/lipase At5g03980-like (A)	PREDICTED: GDSL esterase/lipase At5g03980-like [Solanum lycopersicum]	RecName: Full=GDSL esterase/lipase At1g28590; EC=3.1.1.-; AltName: Full=Extracellular lipase At1g28590; Flags: Precursor;	SubName: Full=Uncharacterized protein {ECO:0000313|EnsemblPlants:Solyc12g017460.1.1};	--	GO:0005576,extracellular region; GO:0016788,hydrolase activity, acting on ester bonds; GO:0016042,lipid catabolic process	GDSL-like Lipase/Acylhydrolase
Solyc02g076980.3	81.77	100.26	69.33	46.69	35.89	28.72	4655	5897	1402	1480	1882	1892	2.248	1.169	2.7162e-09	1.17904e-07	up	--	--	K13441 cysteine protease | (RefSeq) Rcr3; cysteine protease (A)	Peptidase C1A [Macleaya cordata]	RecName: Full=Senescence-specific cysteine protease SAG39 {ECO:0000305}; EC=3.4.22.- {ECO:0000305}; AltName: Full=Cysteine proteinase SAG39 {ECO:0000305}; AltName: Full=Protein SENESCENCE-ASSOCIATED GENE 39 {ECO:0000303|PubMed:20439547}; Flags: Precursor;	SubName: Full=Peptidase C1A {ECO:0000313|EMBL:OVA14803.1};	Cysteine proteinase Cathepsin L	GO:0005615,extracellular space; GO:0005764,lysosome; GO:0010282,senescence-associated vacuole; GO:0004197,cysteine-type endopeptidase activity; GO:0007568,aging; GO:0010150,leaf senescence; GO:0010623,programmed cell death involved in cell development; GO:0051603,proteolysis involved in cellular protein catabolic process; GO:0009737,response to abscisic acid; GO:0009723,response to ethylene; GO:0…	jmjN domain
Solyc12g036325.1	2.15	4.19	1.81	0.84	1.02	1.76	180	363	54	39	79	171	2.247	1.168	0.000840809	0.00806061	up	--	--	K04733 interleukin-1 receptor-associated kinase 4 [EC:2.7.11.1] | (RefSeq) LEAF RUST 10 DISEASE-RESISTANCE LOCUS RECEPTOR-LIKE PROTEIN KINASE-like 1.2 isoform X1 (A)	PREDICTED: LEAF RUST 10 DISEASE-RESISTANCE LOCUS RECEPTOR-LIKE PROTEIN KINASE-like 1.2 isoform X1 [Solanum lycopersicum]	RecName: Full=LEAF RUST 10 DISEASE-RESISTANCE LOCUS RECEPTOR-LIKE PROTEIN KINASE-like 1.2 {ECO:0000303|PubMed:12805585}; EC=2.7.11.1; AltName: Full=Probable receptor-like serine/threonine-protein kinase LRK10L-1.2 {ECO:0000305}; Flags: Precursor;	SubName: Full=Uncharacterized protein {ECO:0000313|EnsemblPlants:Solyc12g036330.1.1};	Serine/threonine protein kinase	GO:0016021,integral component of membrane; GO:0005886,plasma membrane; GO:0005524,ATP binding; GO:0030247,polysaccharide binding; GO:0004674,protein serine/threonine kinase activity; GO:0007166,cell surface receptor signaling pathway; GO:0071215,cellular response to abscisic acid stimulus; GO:0042631,cellular response to water deprivation; GO:0048573,photoperiodism, flowering	Kinase-like
Solyc04g049840.3	6.84	8	7.36	3.46	3.39	3.1	586	708	224	165	268	308	2.246	1.167	7.92106e-15	1.0271e-12	up	--	--	K10643 CCR4-NOT transcription complex subunit 4 [EC:2.3.2.27] | (RefSeq) uncharacterized LOC101251877 (A)	PREDICTED: uncharacterized protein LOC101251877 isoform X3 [Solanum lycopersicum]	--	SubName: Full=Uncharacterized protein {ECO:0000313|EnsemblPlants:Solyc04g049840.2.1};	MOT2 transcription factor	--	Zinc-binding RING-finger
Solyc04g072760.3	2.93	2.86	3.02	1.19	1.51	1.24	221	223	81	50	105	108	2.242	1.165	4.9911e-08	1.6588e-06	up	--	--	K17470 sulfate transporter 1, high-affinity | (RefSeq) sulfate transporter 1.3 (A)	PREDICTED: sulfate transporter 1.3 isoform X1 [Solanum lycopersicum]	RecName: Full=Sulfate transporter 1.3;	SubName: Full=Uncharacterized protein {ECO:0000313|EnsemblPlants:Solyc04g072760.2.1};	Sulfate/bicarbonate/oxalate exchanger SAT-1 and related transporters (SLC26 family)	GO:0005887,integral component of plasma membrane; GO:0008271,secondary active sulfate transmembrane transporter activity; GO:0015116,sulfate transmembrane transporter activity; GO:0015293,symporter activity	STAS domain
Solyc04g079470.3	21.65	26.63	13.32	9.93	9.1	8.43	1624	2064	355	415	629	732	2.242	1.165	1.87446e-08	6.77083e-07	up	--	--	K13963 serpin B | (RefSeq) serpin-ZX-like (A)	Protease inhibitor I4, serpin, conserved site-containing protein [Cynara cardunculus var. scolymus]	RecName: Full=Serpin-ZX; AltName: Full=ArathZx; AltName: Full=AtSerpin1; AltName: Full=Serpin-1;	SubName: Full=Protease inhibitor I4, serpin, conserved site-containing protein {ECO:0000313|EMBL:KVH99380.1};	Serpin	GO:0048046,apoplast; GO:0005737,cytoplasm; GO:0005615,extracellular space; GO:0004869,cysteine-type endopeptidase inhibitor activity; GO:0004867,serine-type endopeptidase inhibitor activity	Proteasome/cyclosome repeat
Solyc06g011350.3	11.52	23.89	14.17	7.95	10.4	3.8	398	853	174	153	331	152	2.24	1.164	0.00056516	0.00581784	up	--	--	K09872 aquaporin PIP | (RefSeq) aquaporin (A)	aquaporin [Solanum lycopersicum]	RecName: Full=Probable aquaporin PIP2-1; AltName: Full=OsPIP2;1; AltName: Full=Plasma membrane intrinsic protein 2-1; AltName: Full=Plasma membrane intrinsic protein 2a; Short=PIP2a;	SubName: Full=Aquaporin {ECO:0000313|EMBL:ADU34070.1, ECO:0000313|EnsemblPlants:Solyc06g011350.2.1}; SubName: Full=Plasmamembrane intrinsic protein 24 {ECO:0000313|EMBL:BAO18627.1};	Aquaporin (major intrinsic protein family)	GO:0005887,integral component of plasma membrane; GO:0015250,water channel activity; GO:0034220,ion transmembrane transport	Major intrinsic protein
Solyc04g074410.2	514.75	530.6	494.29	215.09	242.41	234.96	14182	15104	4838	3300	6152	7492	2.239	1.163	8.7794e-49	2.95983e-45	up	--	--	K14299 nucleoporin SEH1 | (RefSeq) protein SEH1-like (A)	PREDICTED: protein EXORDIUM-like [Solanum lycopersicum]	RecName: Full=Protein EXORDIUM; Flags: Precursor;	SubName: Full=Uncharacterized protein {ECO:0000313|EnsemblPlants:Solyc04g074410.1.1};	--	GO:0048046,apoplast; GO:0005618,cell wall; GO:0005615,extracellular space; GO:0005794,Golgi apparatus; GO:0009505,plant-type cell wall; GO:0009741,response to brassinosteroid	Phosphate-induced protein 1 conserved region
Solyc01g007050.2	1.49	2.67	1.4	1.19	0.78	0.6	54	100	18	24	26	25	2.238	1.162	0.00747251	0.0456245	up	--	--	K10260 F-box and WD-40 domain protein 7 | (RefSeq) predicted protein (A)	PREDICTED: E3 ubiquitin-protein ligase PUB24-like [Solanum lycopersicum]	RecName: Full=E3 ubiquitin-protein ligase PUB24; EC=2.3.2.27; AltName: Full=Plant U-box protein 24; AltName: Full=RING-type E3 ubiquitin transferase PUB24 {ECO:0000305}; AltName: Full=U-box domain-containing protein 24;	RecName: Full=RING-type E3 ubiquitin transferase {ECO:0000256|SAAS:SAAS00702733}; EC=2.3.2.27 {ECO:0000256|SAAS:SAAS00702733};	--	GO:0004842,ubiquitin-protein transferase activity; GO:0006952,defense response	Zinc-finger of the MIZ type in Nse subunit
Solyc02g090110.3	9.58	10.52	7.53	3.87	4.21	4.4	645	732	180	145	261	343	2.236	1.161	6.49588e-14	7.18026e-12	up	--	--	K04733 interleukin-1 receptor-associated kinase 4 [EC:2.7.11.1] | (RefSeq) wall-associated receptor kinase-like 14 precursor (A)	wall-associated receptor kinase-like 14 precursor [Solanum lycopersicum]	RecName: Full=Wall-associated receptor kinase-like 14; EC=2.7.11.-; Flags: Precursor;	SubName: Full=Uncharacterized protein {ECO:0000313|EnsemblPlants:Solyc02g090110.2.1};	Serine/threonine protein kinase	GO:0016021,integral component of membrane; GO:0005886,plasma membrane; GO:0005524,ATP binding; GO:0004674,protein serine/threonine kinase activity; GO:0007166,cell surface receptor signaling pathway	Wall-associated receptor kinase galacturonan-binding
Solyc03g113960.3	1.32	2.06	1.86	0.61	0.87	0.83	74	119	37	19	45	54	2.237	1.161	0.000356254	0.00398359	up	--	--	--	PREDICTED: calmodulin-binding protein 60 D-like [Solanum pennellii]	RecName: Full=Calmodulin-binding protein 60 A {ECO:0000303|PubMed:11782485};	SubName: Full=Uncharacterized protein {ECO:0000313|EnsemblPlants:PGSC0003DMT400062891};	--	GO:0005634,nucleus; GO:0005516,calmodulin binding; GO:0003677,DNA binding; GO:1902478,negative regulation of defense response to bacterium, incompatible interaction; GO:0006355,regulation of transcription, DNA-templated; GO:0006950,response to stress; GO:0006351,transcription, DNA-templated	Calmodulin binding protein-like
Solyc09g010060.3	1.38	1.84	1.97	0.85	0.71	0.77	117	161	59	40	55	75	2.236	1.161	2.3502e-05	0.000380623	up	--	--	K10398 kinesin family member 11 | (RefSeq) kinesin-like protein KIN-5C (A)	PREDICTED: kinesin-like protein KIN-5C [Solanum lycopersicum]	RecName: Full=Kinesin-like protein KIN-5C {ECO:0000305}; AltName: Full=125 kDa kinesin-related protein;	SubName: Full=Uncharacterized protein {ECO:0000313|EnsemblPlants:Solyc09g010060.2.1};	Kinesin-like protein	GO:0005737,cytoplasm; GO:0005874,microtubule; GO:0005819,spindle; GO:0005524,ATP binding; GO:0008017,microtubule binding; GO:0003777,microtubule motor activity; GO:0007018,microtubule-based movement	Microtubule binding
Solyc01g088380.2	1.2	1.45	1.23	0.47	0.66	0.6	137	171	50	30	70	79	2.235	1.16	4.15217e-06	8.20216e-05	up	--	--	K10742 DNA replication ATP-dependent helicase Dna2 [EC:3.6.4.12] | (RefSeq) DNA replication ATP-dependent helicase/nuclease DNA2 (A)	PREDICTED: DNA replication ATP-dependent helicase/nuclease DNA2 isoform X1 [Solanum lycopersicum]	RecName: Full=Regulator of nonsense transcripts 1 homolog; EC=3.6.4.-; AltName: Full=ATP-dependent helicase UPF1;	SubName: Full=Uncharacterized protein {ECO:0000313|EnsemblPlants:Solyc01g088380.1.1};	DNA replication helicase	GO:0005737,cytoplasm; GO:0005829,cytosol; GO:0000932,P-body; GO:0005886,plasma membrane; GO:0009506,plasmodesma; GO:0005524,ATP binding; GO:0003677,DNA binding; GO:0004386,helicase activity; GO:0003729,mRNA binding; GO:0008270,zinc ion binding; GO:0042742,defense response to bacterium; GO:0009867,jasmonic acid mediated signaling pathway; GO:0048571,long-day photoperiodism; GO:0000184,nuclear-tran…	Viral (Superfamily 1) RNA helicase
Solyc03g114690.3	1.97	1.58	1.33	0.66	0.78	0.78	167	138	40	31	61	76	2.234	1.159	1.91614e-05	0.000318223	up	--	--	K11274 chromosome transmission fidelity protein 4 | (RefSeq) WD repeat and HMG-box DNA-binding protein 1 (A)	PREDICTED: WD repeat and HMG-box DNA-binding protein 1 [Solanum lycopersicum]	RecName: Full=Protein Mut11; AltName: Full=Mut11p;	SubName: Full=Uncharacterized protein {ECO:0000313|EnsemblPlants:Solyc03g114690.2.1};	WD40 repeat protein	GO:0005634,nucleus	Rab3 GTPase-activating protein regulatory subunit N-terminus
Solyc01g079610.3	100.4	118.03	72.85	38.25	41.01	51.54	4888	5937	1260	1037	1839	2904	2.232	1.158	1.53076e-12	1.32326e-10	up	--	--	K09517 DnaJ homolog subfamily B member 11 | (RefSeq) dnaJ protein ERDJ3B (A)	PREDICTED: dnaJ protein ERDJ3B [Solanum lycopersicum]	RecName: Full=DnaJ protein ERDJ3B; AltName: Full=Chaperone protein dnaJ 19; Short=AtDjB19; Short=AtJ19; AltName: Full=Endoplasmic reticulum dnaJ domain-containing protein 3B; Short=AtERdj3B; AltName: Full=Protein SCJ1 homolog ERDJ3B; Flags: Precursor;	SubName: Full=Uncharacterized protein {ECO:0000313|EnsemblPlants:Solyc01g079610.2.1};	Molecular chaperone (DnaJ superfamily)	GO:0005783,endoplasmic reticulum; GO:0005788,endoplasmic reticulum lumen; GO:0005886,plasma membrane; GO:0051082,unfolded protein binding; GO:0052033,pathogen-associated molecular pattern dependent induction by symbiont of host innate immune response; GO:0006457,protein folding	DnaJ domain
Solyc03g115050.3	5.53	4.04	3.93	2.19	2.1	1.87	309	233	78	68	108	121	2.232	1.158	6.40526e-07	1.56669e-05	up	--	--	K07466 replication factor A1 | (RefSeq) replication protein A 70 kDa DNA-binding subunit B (A)	PREDICTED: replication protein A 70 kDa DNA-binding subunit B [Solanum lycopersicum]	RecName: Full=Replication protein A 70 kDa DNA-binding subunit B; Short=AtRPA70B; AltName: Full=AtRPA1-5; AltName: Full=Replication factor A protein 1B; AltName: Full=Replication protein A 1B; Short=AtRPA1B;	RecName: Full=Replication protein A subunit {ECO:0000256|RuleBase:RU364130};	Single-stranded DNA-binding replication protein A (RPA), large (70 kD) subunit and related ssDNA-binding proteins	GO:0005634,nucleus; GO:0003677,DNA binding; GO:0046872,metal ion binding; GO:0006310,DNA recombination; GO:0006281,DNA repair; GO:0006260,DNA replication; GO:0010224,response to UV-B	Cell division control protein 24, OB domain 3
Solyc11g068440.2	38.61	35.67	32.39	12.3	17.05	18.86	1849	1765	551	328	752	1045	2.229	1.157	1.94818e-14	2.37396e-12	up	--	--	K19891 glucan endo-1,3-beta-glucosidase 1/2/3 [EC:3.2.1.39] | (RefSeq) O-Glycosyl hydrolases family 17 protein (A)	PREDICTED: glucan endo-1,3-beta-glucosidase 14 [Solanum lycopersicum]	RecName: Full=Glucan endo-1,3-beta-glucosidase 14; EC=3.2.1.39; AltName: Full=(1->3)-beta-glucan endohydrolase 14; Short=(1->3)-beta-glucanase 14; AltName: Full=Beta-1,3-endoglucanase 14; Short=Beta-1,3-glucanase 14; Flags: Precursor;	SubName: Full=Uncharacterized protein {ECO:0000313|EnsemblPlants:Solyc11g068440.1.1};	--	GO:0046658,anchored component of plasma membrane; GO:0005618,cell wall; GO:0005737,cytoplasm; GO:0005576,extracellular region; GO:0005634,nucleus; GO:0042973,glucan endo-1,3-beta-D-glucosidase activity; GO:0004553,hydrolase activity, hydrolyzing O-glycosyl compounds; GO:0030247,polysaccharide binding; GO:0005975,carbohydrate metabolic process; GO:0071555,cell wall organization; GO:0006952,defense…	Glycosyl hydrolases family 17
Solyc12g013665.1	1.3	2.03	1.85	1.05	0.82	0.47	133	214	67	60	77	56	2.23	1.157	0.000556456	0.00573875	up	--	--	K19355 mannan endo-1,4-beta-mannosidase [EC:3.2.1.78] | (RefSeq) LeMan3, MAN3; endo-beta-mannanase (A)	RecName: Full=Mannan endo-1,4-beta-mannosidase 3; AltName: Full=Beta-mannanase 3; AltName: Full=Endo-beta-1,4-mannanase 3; AltName: Full=LeMAN3; Flags: Precursor AAG14352.1 endo-beta-mannanase [Solanum lycopersicum]	RecName: Full=Mannan endo-1,4-beta-mannosidase 3; EC=3.2.1.78; AltName: Full=Beta-mannanase 3; AltName: Full=Endo-beta-1,4-mannanase 3; AltName: Full=LeMAN3; Flags: Precursor;	SubName: Full=Uncharacterized protein {ECO:0000313|EnsemblPlants:Solyc12g013670.1.1};	--	GO:0005576,extracellular region; GO:0016985,mannan endo-1,4-beta-mannosidase activity; GO:0046355,mannan catabolic process	--
Solyc01g009870.3	4.14	4.13	2.18	1.86	1.85	1.12	160	165	30	40	66	50	2.227	1.155	0.00057492	0.0058973	up	--	--	K18696 glycerophosphodiester phosphodiesterase [EC:3.1.4.46] | (RefSeq) glycerophosphodiester phosphodiesterase GDPD3-like (A)	PREDICTED: glycerophosphodiester phosphodiesterase GDPD3-like isoform X1 [Solanum lycopersicum]	RecName: Full=Glycerophosphodiester phosphodiesterase GDPD3 {ECO:0000305}; EC=3.1.4.46 {ECO:0000250|UniProtKB:Q9SGA2}; AltName: Full=Glycerophosphodiester phosphodiesterase 3 {ECO:0000303|PubMed:21323773}; Short=ATGDPD3 {ECO:0000303|PubMed:21323773};	SubName: Full=Uncharacterized protein {ECO:0000313|EnsemblPlants:Solyc01g009870.2.1};	Predicted starch-binding protein	GO:0005623,cell; GO:0008889,glycerophosphodiester phosphodiesterase activity; GO:0030643,cellular phosphate ion homeostasis; GO:0006071,glycerol metabolic process; GO:0046475,glycerophospholipid catabolic process	Glycerophosphoryl diester phosphodiesterase family
Solyc04g071660.3	2.53	1.87	2.42	0.98	1.24	0.86	493	376	168	107	223	195	2.227	1.155	9.7142e-08	2.99998e-06	up	--	--	K12393 AP-1 complex subunit mu | (RefSeq) AP-1 complex subunit mu-2-like (A)	PREDICTED: uncharacterized protein LOC101253281 isoform X2 [Solanum lycopersicum]	--	SubName: Full=Uncharacterized protein {ECO:0000313|EnsemblPlants:Solyc04g071660.2.1};	--	--	--
Solyc08g065190.3	80.59	92.99	60.82	29.56	34.39	41.73	4025	4798	1079	822	1582	2412	2.227	1.155	1.72424e-13	1.71813e-11	up	--	--	K14709 solute carrier family 39 (zinc transporter), member 1/2/3 | (RefSeq) zinc transporter 4, chloroplastic (A)	PREDICTED: zinc transporter 4, chloroplastic [Solanum lycopersicum]	RecName: Full=Zinc transporter 4, chloroplastic; AltName: Full=ZRT/IRT-like protein 4; Flags: Precursor;	SubName: Full=Uncharacterized protein {ECO:0000313|EnsemblPlants:Solyc08g065190.2.1};	Fe2+/Zn2+ regulated transporter	GO:0009535,chloroplast thylakoid membrane; GO:0016021,integral component of membrane; GO:0005886,plasma membrane; GO:0005385,zinc ion transmembrane transporter activity	ZIP Zinc transporter
Solyc10g083290.2	3.75	4.8	3.05	1.96	1.79	1.51	595	786	172	173	262	277	2.227	1.155	2.38225e-09	1.05214e-07	up	--	--	K01193 beta-fructofuranosidase [EC:3.2.1.26] | (RefSeq) LIN8; invertase 8 (A)	Glycoside hydrolase, family 32 [Corchorus capsularis]	RecName: Full=Beta-fructofuranosidase, insoluble isoenzyme 1; EC=3.2.1.26; AltName: Full=Cell wall beta-fructosidase 1; AltName: Full=Invertase 1; AltName: Full=Sucrose hydrolase 1; Flags: Precursor;	SubName: Full=Glycoside hydrolase, family 32 {ECO:0000313|EMBL:OMO82290.1};	Beta-fructofuranosidase (invertase)	GO:0005618,cell wall; GO:0005576,extracellular region; GO:0004575,sucrose alpha-glucosidase activity; GO:0005975,carbohydrate metabolic process	Replicase polyprotein N-term from Coronavirus nsp1
Solyc04g074450.2	257.33	272.38	246.39	112.93	126.39	111.47	17186	18795	5846	4200	7775	8616	2.226	1.154	3.23647e-38	7.27415e-35	up	--	--	K14299 nucleoporin SEH1 | (RefSeq) protein SEH1-like (A)	Protein EXORDIUM [Ananas comosus]	RecName: Full=Protein EXORDIUM; Flags: Precursor;	SubName: Full=Uncharacterized protein {ECO:0000313|EnsemblPlants:OPUNC02G30490.1};	--	GO:0048046,apoplast; GO:0005618,cell wall; GO:0005615,extracellular space; GO:0005794,Golgi apparatus; GO:0009505,plant-type cell wall; GO:0009741,response to brassinosteroid	IBV 3B protein
Solyc11g011210.2	12.16	13.84	11.54	8.37	4.96	3.78	261	307	88	100	98	94	2.222	1.152	0.000110258	0.0014673	up	--	--	K03860 phosphatidylinositol glycan, class Q | (RefSeq) N-acetylglucosaminyl-phosphatidylinositol biosynthetic protein gpi1-like (A)	protein RSI-1 precursor [Solanum lycopersicum]	RecName: Full=Protein RSI-1; AltName: Full=TR132; Flags: Precursor;	SubName: Full=Uncharacterized protein {ECO:0000313|EMBL:JAP13710.1};	--	GO:0005576,extracellular region; GO:0009506,plasmodesma; GO:0010286,heat acclimation; GO:0009751,response to salicylic acid	Gibberellin regulated protein
Solyc02g068680.1	106.16	129.84	89.14	55.35	45.21	45.86	3778	4774	1127	1097	1482	1889	2.219	1.15	1.56227e-13	1.59604e-11	up	--	--	K20393 PRA1 family protein 3 | (RefSeq) hypothetical protein (A)	PREDICTED: uncharacterized protein LOC104646058, partial [Solanum lycopersicum]	--	SubName: Full=Uncharacterized protein {ECO:0000313|EnsemblPlants:Solyc02g068680.1.1};	--	--	Zinc-ribbon, C4HC2 type
Solyc06g048935.1	11.81	11.74	5.39	3.44	4.39	5.42	111	114	18	18	38	59	2.22	1.15	0.00181637	0.0149295	up	--	--	--	--	--	--	--	--	--
Solyc07g043560.3	43.76	60.08	27.1	18.03	16.78	23.99	3700	5249	814	849	1307	2348	2.219	1.15	4.1084e-07	1.05731e-05	up	--	--	K09486 hypoxia up-regulated 1 | (RefSeq) heat shock 70 kDa protein 17 (A)	PREDICTED: heat shock 70 kDa protein 17 [Solanum lycopersicum]	RecName: Full=Heat shock 70 kDa protein 17; AltName: Full=Heat shock protein 70-17; Short=AtHsp70-17; Flags: Precursor;	SubName: Full=Uncharacterized protein {ECO:0000313|EnsemblPlants:Solyc07g043560.2.1};	Molecular chaperones GRP170/SIL1, HSP70 superfamily	GO:0009507,chloroplast; GO:0005783,endoplasmic reticulum; GO:0005788,endoplasmic reticulum lumen; GO:0005794,Golgi apparatus; GO:0005774,vacuolar membrane; GO:0005524,ATP binding	Hsp70 protein
Solyc01g086820.3	22.36	25.68	22.67	10.04	10.49	11.46	236	280	85	59	102	140	2.217	1.149	5.14866e-09	2.12545e-07	up	--	--	K11253 histone H3 | (RefSeq) histone H3.2 (A)	PREDICTED: histone H3.2 [Musa acuminata subsp. malaccensis]	RecName: Full=Histone H3.2;	RecName: Full=Histone H3 {ECO:0000256|RuleBase:RU004471};	Histones H3 and H4	GO:0000786,nucleosome; GO:0005634,nucleus; GO:0003677,DNA binding; GO:0046982,protein heterodimerization activity	Histone-like transcription factor (CBF/NF-Y) and archaeal histone
Solyc01g056850.3	6.78	6.89	6.22	2.4	3.4	3.21	451	473	147	89	208	247	2.211	1.145	8.10574e-12	6.02805e-10	up	--	--	K01937 CTP synthase [EC:6.3.4.2] | (RefSeq) CTP synthase-like (A)	PREDICTED: CTP synthase-like isoform X1 [Solanum lycopersicum]	--	RecName: Full=CTP synthase {ECO:0000256|RuleBase:RU810713}; EC=6.3.4.2 {ECO:0000256|RuleBase:RU810713}; AltName: Full=UTP--ammonia ligase {ECO:0000256|RuleBase:RU810713};	CTP synthase (UTP-ammonia lyase)	--	Peptidase C26
Solyc01g006950.3	42.71	49.56	34.37	20	16.85	20.71	1714	2055	490	447	623	962	2.208	1.143	9.75559e-14	1.02779e-11	up	--	--	K08486 syntaxin 1B/2/3 | (RefSeq) syntaxin-121-like (A)	PREDICTED: syntaxin-121-like [Solanum lycopersicum]	RecName: Full=Syntaxin-121; Short=AtSYP121; AltName: Full=Syntaxin-related protein At-Syr1;	SubName: Full=Uncharacterized protein {ECO:0000313|EnsemblPlants:Solyc01g006950.2.1};	SNARE protein Syntaxin 1 and related proteins	GO:0009504,cell plate; GO:0016021,integral component of membrane; GO:0005886,plasma membrane; GO:0009506,plasmodesma; GO:0031201,SNARE complex; GO:0005802,trans-Golgi network; GO:0043495,protein membrane anchor; GO:0005484,SNAP receptor activity; GO:0000149,SNARE binding; GO:0006952,defense response; GO:0050832,defense response to fungus; GO:0006887,exocytosis; GO:0072660,maintenance of protein l…	TMPIT-like protein
Solyc09g018550.1	33.63	32.75	28.16	8.41	21.49	13.06	158	159	47	22	93	71	2.208	1.143	0.000318937	0.00363667	up	--	--	--	--	--	SubName: Full=Uncharacterized protein {ECO:0000313|EnsemblPlants:Solyc09g018550.1.1};	--	--	--
Solyc11g007730.2	4.15	4.97	4.5	2.15	2.4	1.69	184	228	71	53	98	87	2.209	1.143	1.24962e-06	2.85943e-05	up	--	--	K07870 mitochondrial Rho GTPase 1 [EC:3.6.5.-] | (RefSeq) uncharacterized protein LOC103958384 (A)	PREDICTED: bark storage protein A [Solanum lycopersicum]	RecName: Full=Bark storage protein A; Flags: Precursor;	SubName: Full=Uncharacterized protein {ECO:0000313|EnsemblPlants:Solyc11g007730.1.1};	--	GO:0003824,catalytic activity; GO:0045735,nutrient reservoir activity; GO:0009116,nucleoside metabolic process	Phosphorylase superfamily
Solyc01g087800.2	20	15.85	17.71	8.52	9	6.99	1214	994	382	288	503	491	2.207	1.142	1.18695e-11	8.60557e-10	up	--	--	K15333 tRNA guanosine-2'-O-methyltransferase [EC:2.1.1.34] | (RefSeq) uncharacterized protein LOC104224633 (A)	PREDICTED: subtilisin-like protease SBT1.9 [Solanum lycopersicum]	RecName: Full=Subtilisin-like protease SBT1.9 {ECO:0000303|PubMed:16193095}; EC=3.4.21.- {ECO:0000255|PROSITE-ProRule:PRU10082}; AltName: Full=Subtilase subfamily 1 member 9 {ECO:0000303|PubMed:16193095}; Short=AtSBT1.9 {ECO:0000303|PubMed:16193095}; Flags: Precursor;	SubName: Full=Uncharacterized protein {ECO:0000313|EnsemblPlants:Solyc01g087800.2.1};	--	GO:0005576,extracellular region; GO:0004252,serine-type endopeptidase activity; GO:0006508,proteolysis	Peptidase inhibitor I9
Solyc03g115060.3	8.12	9.48	5.1	3.28	3.38	3.74	488	589	109	110	187	260	2.205	1.141	7.9428e-08	2.51829e-06	up	--	--	--	PREDICTED: uncharacterized protein LOC101255575 [Solanum lycopersicum]	--	SubName: Full=Uncharacterized protein {ECO:0000313|EnsemblPlants:Solyc03g115060.2.1};	--	--	--
Solyc03g115610.3	3.45	5.02	2.66	1.71	1.58	1.8	344	516	94	95	145	207	2.206	1.141	6.05687e-07	1.49231e-05	up	--	--	K13415 protein brassinosteroid insensitive 1 [EC:2.7.10.1 2.7.11.1] | (RefSeq) systemin receptor SR160-like (A)	PREDICTED: probable LRR receptor-like serine/threonine-protein kinase At1g74360 [Solanum lycopersicum]	RecName: Full=Probable LRR receptor-like serine/threonine-protein kinase At1g74360; EC=2.7.11.1; Flags: Precursor;	SubName: Full=Uncharacterized protein {ECO:0000313|EnsemblPlants:Solyc03g115610.2.1};	--	GO:0016021,integral component of membrane; GO:0031966,mitochondrial membrane; GO:0005739,mitochondrion; GO:0005886,plasma membrane; GO:0005524,ATP binding; GO:0004674,protein serine/threonine kinase activity; GO:0002215,defense response to nematode	Phosphotransferase enzyme family
Solyc02g063240.3	65.48	55.87	37.05	16.49	24.43	31.58	2517	2219	506	353	865	1405	2.203	1.14	5.1839e-07	1.30748e-05	up	--	--	K00227 Delta7-sterol 5-desaturase [EC:1.14.19.20] | (RefSeq) delta(7)-sterol-C5(6)-desaturase (A)	PREDICTED: delta(7)-sterol-C5(6)-desaturase [Solanum lycopersicum]	RecName: Full=Delta(7)-sterol-C5(6)-desaturase; EC=1.14.19.20; AltName: Full=Delta(7)-sterol-C5-desaturase; AltName: Full=Delta-7-C-5 sterol desaturase;	SubName: Full=Uncharacterized protein {ECO:0000313|EnsemblPlants:Solyc02g063240.2.1};	Sterol C5 desaturase	GO:0005789,endoplasmic reticulum membrane; GO:0016021,integral component of membrane; GO:0005506,iron ion binding; GO:0016491,oxidoreductase activity; GO:0016126,sterol biosynthetic process	Fatty acid hydroxylase superfamily
Solyc05g013880.1	113.7	129.28	110.91	45.69	57.76	58.53	3731	4383	1293	835	1746	2223	2.198	1.136	1.91613e-25	9.93833e-23	up	--	--	K03362 F-box and WD-40 domain protein 1/11 | (RefSeq) protein JINGUBANG-like (A)	PREDICTED: WD repeat-containing protein 48 homolog [Solanum lycopersicum]	RecName: Full=Protein JINGUBANG {ECO:0000303|PubMed:27468890};	SubName: Full=Uncharacterized protein {ECO:0000313|EnsemblPlants:Solyc05g013880.1.1};	FOG: WD40 repeat	GO:0005737,cytoplasm; GO:0005634,nucleus; GO:0009846,pollen germination	Nucleoporin Nup120/160
Solyc09g092310.1	2.06	1.49	1.16	0.6	0.63	0.94	135	101	27	22	38	71	2.196	1.135	0.00090823	0.00856489	up	--	--	K13457 disease resistance protein RPM1 | (RefSeq) putative disease resistance protein At1g50180 (A)	PREDICTED: disease resistance protein RPP13-like [Solanum lycopersicum]	RecName: Full=Disease resistance protein RPP13; AltName: Full=Resistance to Peronospora parasitica protein 13;	SubName: Full=Uncharacterized protein {ECO:0000313|EnsemblPlants:Solyc09g092310.1.1};	Apoptotic ATPase	GO:0005737,cytoplasm; GO:0005886,plasma membrane; GO:0043531,ADP binding; GO:0005524,ATP binding; GO:0009814,defense response, incompatible interaction; GO:0009626,plant-type hypersensitive response; GO:0007165,signal transduction	AAA domain
Solyc02g083040.1	7.68	6.33	10.14	4.51	3.39	3.15	162	138	76	53	66	77	2.195	1.134	0.000146027	0.00186833	up	--	--	K04421 mitogen-activated protein kinase kinase kinase 3 [EC:2.7.11.25] | (RefSeq) mitogen-activated protein kinase kinase kinase A (A)	PREDICTED: uncharacterized protein LOC104645768 [Solanum lycopersicum]	--	SubName: Full=Uncharacterized protein {ECO:0000313|EnsemblPlants:Solyc02g083040.1.1};	--	--	Arabidopsis protein of unknown function
Solyc04g077470.3	52.03	55.88	46.04	20.71	24.76	25.24	4597	5101	1445	1019	2015	2581	2.191	1.131	4.08463e-29	3.59235e-26	up	--	--	K20887 xyloglucan glycosyltransferase 4 [EC:2.4.1.-] | (RefSeq) xyloglucan glycosyltransferase 4 (A)	PREDICTED: probable xyloglucan glycosyltransferase 12 [Solanum lycopersicum]	RecName: Full=Probable xyloglucan glycosyltransferase 12; EC=2.4.1.-; AltName: Full=Cellulose synthase-like protein C12; Short=AtCslC12;	SubName: Full=Uncharacterized protein {ECO:0000313|EnsemblPlants:Solyc04g077470.2.1};	--	GO:0000139,Golgi membrane; GO:0016021,integral component of membrane; GO:0009506,plasmodesma; GO:0016757,transferase activity, transferring glycosyl groups; GO:0071555,cell wall organization	Chitin synthase
Solyc02g068080.3	23.2	23.41	20.33	10.36	9.94	10.56	1657	1728	516	412	654	873	2.186	1.129	4.36025e-23	1.87658e-20	up	--	--	K05016 chloride channel 7 | (RefSeq) chloride channel protein CLC-b (A)	PREDICTED: chloride channel protein CLC-b [Solanum lycopersicum]	RecName: Full=Chloride channel protein CLC-b; Short=AtCLC-b; AltName: Full=CBS domain-containing protein CBSCLC7;	RecName: Full=Chloride channel protein {ECO:0000256|RuleBase:RU361221};	Cl- channel CLC-7 and related proteins (CLC superfamily)	GO:0034707,chloride channel complex; GO:0009705,plant-type vacuole membrane; GO:0009671,nitrate:proton symporter activity; GO:0005247,voltage-gated chloride channel activity; GO:1902476,chloride transmembrane transport; GO:0034765,regulation of ion transmembrane transport	CBS domain
Solyc02g091700.3	11.16	20.6	9.36	4.87	8.04	5.99	309	589	92	75	205	192	2.185	1.127	6.74476e-05	0.000957425	up	--	--	--	PREDICTED: uncharacterized protein At5g65660 [Solanum lycopersicum]	RecName: Full=Uncharacterized protein At5g65660;	SubName: Full=Uncharacterized protein {ECO:0000313|EnsemblPlants:Solyc02g091700.2.1};	--	GO:0016021,integral component of membrane; GO:0005886,plasma membrane	--
Solyc10g052880.1	135.94	141.23	100.39	67.21	54.05	51.8	5016	5384	1316	1381	1837	2212	2.18	1.124	6.6463e-12	5.07326e-10	up	--	--	K13420 LRR receptor-like serine/threonine-protein kinase FLS2 [EC:2.7.11.1] | (RefSeq) DNA-damage-repair/toleration protein DRT100-like (A)	PREDICTED: probably inactive leucine-rich repeat receptor-like protein kinase At2g25790 [Solanum lycopersicum]	RecName: Full=DNA damage-repair/toleration protein DRT100; Flags: Precursor;	SubName: Full=Uncharacterized protein {ECO:0000313|EnsemblPlants:Solyc10g052880.1.1};	FOG: Leucine rich repeat	GO:0009507,chloroplast; GO:0000166,nucleotide binding; GO:0006281,DNA repair	Leucine Rich Repeat
Solyc10g006710.3	10.52	13.11	7.41	4.91	4.79	4.63	1031	1327	258	268	432	525	2.178	1.123	7.38689e-10	3.60053e-08	up	--	--	K04733 interleukin-1 receptor-associated kinase 4 [EC:2.7.11.1] | (RefSeq) G-type lectin S-receptor-like serine/threonine-protein kinase At4g27290 (A)	PREDICTED: G-type lectin S-receptor-like serine/threonine-protein kinase At4g27290 isoform X1 [Solanum lycopersicum]	RecName: Full=G-type lectin S-receptor-like serine/threonine-protein kinase At4g27290; EC=2.7.11.1; Flags: Precursor;	SubName: Full=Serine/threonine-protein kinase {ECO:0000313|EnsemblPlants:Solyc10g006710.2.1};	--	GO:0005886,plasma membrane; GO:0005524,ATP binding; GO:0005516,calmodulin binding; GO:0030246,carbohydrate binding; GO:0004674,protein serine/threonine kinase activity; GO:0006468,protein phosphorylation; GO:0048544,recognition of pollen	TMEM154 protein family
Solyc10g084060.2	7.29	7.28	9.71	5.21	4.34	1.76	93	96	44	37	51	26	2.179	1.123	0.00675288	0.0420817	up	--	--	--	PREDICTED: cysteine-rich and transmembrane domain-containing protein A [Solanum tuberosum]	--	SubName: Full=Uncharacterized protein {ECO:0000313|EnsemblPlants:Solyc10g084060.1.1};	--	--	Cysteine-rich TM module stress tolerance
Solyc03g097230.1	6.19	16.75	6.37	3.11	5.78	4.6	93	260	34	26	80	80	2.177	1.122	0.00515088	0.0339167	up	--	--	K19761 gamma-glutamylaminecyclotransferase [EC:2.3.2.-] | (RefSeq) putative gamma-glutamylcyclotransferase At3g02910 (A)	PREDICTED: putative gamma-glutamylcyclotransferase At3g02910 [Solanum lycopersicum]	RecName: Full=Putative gamma-glutamylcyclotransferase At3g02910; EC=2.3.2.-;	SubName: Full=Uncharacterized protein {ECO:0000313|EnsemblPlants:Solyc03g097230.1.1};	Uncharacterized conserved protein	GO:0016746,transferase activity, transferring acyl groups; GO:0080167,response to karrikin	AIG2-like family
Solyc08g008610.3	8.66	9.76	7.55	3.25	4.18	4.54	407	474	126	85	181	247	2.177	1.122	2.17413e-10	1.18221e-08	up	--	--	K13699 abhydrolase domain-containing protein 5 [EC:2.3.1.51] | (RefSeq) 1-acylglycerol-3-phosphate O-acyltransferase isoform X1 (A)	PREDICTED: probable lysophospholipase BODYGUARD 2 [Solanum lycopersicum]	RecName: Full=Probable lysophospholipase BODYGUARD 3 {ECO:0000303|PubMed:16415209}; Short=AtBDG3 {ECO:0000303|PubMed:16415209}; EC=3.1.1.- {ECO:0000305}; Flags: Precursor;	SubName: Full=Uncharacterized protein {ECO:0000313|EnsemblPlants:Solyc08g008610.2.1};	Predicted hydrolase/acyltransferase (alpha/beta hydrolase superfamily)	GO:0005618,cell wall; GO:0005576,extracellular region; GO:0005886,plasma membrane; GO:0016787,hydrolase activity; GO:0071555,cell wall organization	Lipid-droplet associated hydrolase
Solyc03g098730.1	230.63	226.07	197.5	118.07	94.66	88.69	4388	4444	1335	1251	1659	1953	2.174	1.121	1.58573e-13	1.61186e-11	up	--	--	--	PREDICTED: miraculin-like [Solanum lycopersicum]	RecName: Full=Kunitz trypsin inhibitor 2 {ECO:0000305}; Short=AtKTI2 {ECO:0000305}; Flags: Precursor;	SubName: Full=Uncharacterized protein {ECO:0000313|EnsemblPlants:Solyc03g098730.1.1};	--	GO:0048046,apoplast; GO:0005618,cell wall; GO:0004866,endopeptidase inhibitor activity	Trypsin and protease inhibitor
Solyc04g078290.3	17.54	22.93	14.72	8.63	8.11	8.75	2039	2754	608	559	869	1178	2.169	1.117	1.54198e-13	1.58331e-11	up	--	--	K13260 isoflavone/4'-methoxyisoflavone 2'-hydroxylase [EC:1.14.13.89 1.14.13.53] | (RefSeq) isoflavone 2'-hydroxylase-like (A)	PREDICTED: uncharacterized protein LOC107017045 [Solanum pennellii]	RecName: Full=Isoflavone 2'-hydroxylase; EC=1.14.13.89; AltName: Full=CYP GE-3; AltName: Full=Cytochrome P450 81E1; AltName: Full=Cytochrome P450 91A4;	SubName: Full=Cytochrome P450 {ECO:0000313|EMBL:KVH98297.1};	Cytochrome P450 CYP2 subfamily	GO:0016020,membrane; GO:0020037,heme binding; GO:0005506,iron ion binding; GO:0033773,isoflavone 2'-hydroxylase activity	Protein of unknown function (DUF3648)
Solyc08g082380.1	9.53	6.15	7.67	3.59	3.84	3.45	105	70	30	22	39	44	2.169	1.117	0.00107439	0.0098249	up	--	--	--	PREDICTED: uncharacterized protein LOC104107460 [Nicotiana tomentosiformis]	--	SubName: Full=Uncharacterized protein {ECO:0000313|EnsemblPlants:Solyc08g082380.1.1};	--	--	--
Solyc10g011820.3	48.98	46.03	40.61	18.91	20.21	23.91	1660	1612	489	357	631	938	2.165	1.114	1.04357e-17	2.11094e-15	up	--	--	K21734 sphingolipid 8-(E/Z)-desaturase [EC:1.14.19.29] | (RefSeq) delta(8)-fatty-acid desaturase-like (A)	PREDICTED: delta(8)-fatty-acid desaturase-like [Solanum lycopersicum]	RecName: Full=Delta(8)-fatty-acid desaturase; EC=1.14.19.29 {ECO:0000269|PubMed:11171153, ECO:0000269|PubMed:12203571, ECO:0000269|PubMed:20575587}; AltName: Full=Delta(8)-sphingolipid desaturase; AltName: Full=Sphingolipid 8-(E/Z)-desaturase;	SubName: Full=Uncharacterized protein {ECO:0000313|EnsemblPlants:PGSC0003DMT400049881};	Delta 6-fatty acid desaturase/delta-8 sphingolipid desaturase	GO:0016021,integral component of membrane; GO:0046872,metal ion binding; GO:0016491,oxidoreductase activity; GO:0006665,sphingolipid metabolic process	Cytochrome b5-like Heme/Steroid binding domain
Solyc09g009900.3	3.98	5	4.14	1.7	2.11	2.25	84	109	31	20	41	55	2.158	1.11	0.00028395	0.00328401	up	--	--	K10740 replication factor A3 | (RefSeq) replication protein A 14 kDa subunit B (A)	PREDICTED: replication protein A 14 kDa subunit B [Solanum lycopersicum]	RecName: Full=Replication protein A 14 kDa subunit B; Short=AtRPA14B; AltName: Full=Replication factor A protein 3B; AltName: Full=Replication protein A 3B;	SubName: Full=Uncharacterized protein {ECO:0000313|EnsemblPlants:Solyc09g009900.2.1};	--	GO:0005634,nucleus; GO:0003677,DNA binding; GO:0006310,DNA recombination; GO:0006281,DNA repair; GO:0006260,DNA replication	Replication factor A protein 3
Solyc04g008100.2	72.9	106.64	67.07	35.61	41.71	37.26	2353	3556	769	640	1240	1392	2.157	1.109	2.44116e-12	2.04049e-10	up	--	--	K08332 vacuolar protein 8 | (RefSeq) hypothetical protein (A)	PREDICTED: U-box domain-containing protein 21-like [Solanum lycopersicum]	RecName: Full=U-box domain-containing protein 21; EC=2.3.2.27; AltName: Full=Plant U-box protein 21; AltName: Full=RING-type E3 ubiquitin transferase PUB21 {ECO:0000305};	RecName: Full=RING-type E3 ubiquitin transferase {ECO:0000256|SAAS:SAAS00702733}; EC=2.3.2.27 {ECO:0000256|SAAS:SAAS00702733};	--	GO:0004842,ubiquitin-protein transferase activity; GO:0010200,response to chitin	Zinc-finger of the MIZ type in Nse subunit
Solyc03g113450.3	1.08	1.43	0.9	0.23	0.73	0.61	67	92	20	8	42	44	2.155	1.108	0.008005	0.047921	up	--	--	K04733 interleukin-1 receptor-associated kinase 4 [EC:2.7.11.1] | (RefSeq) LRR receptor-like serine/threonine-protein kinase FEI 2 (A)	PREDICTED: LRR receptor-like serine/threonine-protein kinase FEI 2 [Solanum lycopersicum]	RecName: Full=LRR receptor-like serine/threonine-protein kinase FEI 1; EC=2.7.11.1; Flags: Precursor;	SubName: Full=Uncharacterized protein {ECO:0000313|EnsemblPlants:Solyc03g113450.2.1};	--	GO:0016021,integral component of membrane; GO:0005886,plasma membrane; GO:0005524,ATP binding; GO:0004674,protein serine/threonine kinase activity; GO:0030244,cellulose biosynthetic process	Fungal protein kinase
Solyc01g080290.3	2.91	4.34	3.87	1.29	2.42	1.44	89	137	42	22	68	51	2.153	1.107	0.000825882	0.00794765	up	--	--	--	PREDICTED: uncharacterized protein LOC101263460 [Solanum lycopersicum]	RecName: Full=Membrane protein PM19L {ECO:0000305}; AltName: Full=PM19-like protein 1 {ECO:0000303|PubMed:26505346}; Short=OsPM19L1 {ECO:0000303|PubMed:26505346};	SubName: Full=Uncharacterized protein {ECO:0000313|EnsemblPlants:Solyc01g080290.2.1};	--	GO:0016021,integral component of membrane	AWPM-19-like family
Solyc07g053640.1	8.83	6.33	7.71	4.49	3	3.26	332	246	103	94	104	142	2.154	1.107	1.15505e-05	0.000202815	up	--	--	--	PREDICTED: GATA zinc finger domain-containing protein 14-like [Solanum lycopersicum]	--	SubName: Full=Uncharacterized protein {ECO:0000313|EnsemblPlants:Solyc07g053640.1.1};	--	--	--
Solyc02g031790.2	3.8	3.4	1.96	1.31	1.21	1.78	311	288	57	60	91	169	2.153	1.106	5.06236e-05	0.000747456	up	--	--	K13420 LRR receptor-like serine/threonine-protein kinase FLS2 [EC:2.7.11.1] | (RefSeq) probable LRR receptor-like serine/threonine-protein kinase At3g47570 (A)	PREDICTED: probable LRR receptor-like serine/threonine-protein kinase At3g47570 [Solanum lycopersicum]	RecName: Full=Probable LRR receptor-like serine/threonine-protein kinase At3g47570; EC=2.7.11.1; Flags: Precursor;	SubName: Full=Uncharacterized protein {ECO:0000313|EnsemblPlants:Solyc02g031790.1.1};	--	GO:0016021,integral component of membrane; GO:0005886,plasma membrane; GO:0005524,ATP binding; GO:0004674,protein serine/threonine kinase activity	Leucine-rich repeat
Solyc03g093260.3	2.64	2.6	2.86	1.26	1.31	1.21	380	386	146	101	173	202	2.15	1.104	1.58921e-10	9.05537e-09	up	--	--	K06674 structural maintenance of chromosome 2 | (RefSeq) structural maintenance of chromosomes protein 2-1 (A)	PREDICTED: structural maintenance of chromosomes protein 2-1 [Solanum lycopersicum]	RecName: Full=Structural maintenance of chromosomes protein 2-1; Short=AtSMC2-1; AltName: Full=Chromosome-associated protein E-1; Short=AtCAP-E1; AltName: Full=Protein TITAN 3;	SubName: Full=Structural maintenance of chromosomes protein 2 {ECO:0000313|EMBL:AIU48082.1}; Flags: Fragment;	Structural maintenance of chromosome protein 2 (chromosome condensation complex Condensin, subunit E)	GO:0000796,condensin complex; GO:0005634,nucleus; GO:0005524,ATP binding; GO:0005215,transporter activity; GO:0051301,cell division; GO:0030261,chromosome condensation; GO:0051321,meiotic cell cycle	Afadin- and alpha -actinin-Binding
Solyc11g044860.2	1.56	1.35	0.78	0.36	0.82	0.56	101	90	18	13	49	42	2.148	1.103	0.00518983	0.0341509	up	--	--	K20043 clathrin coat assembly protein AP180 | (RefSeq) putative clathrin assembly protein At1g03050 (A)	PREDICTED: putative clathrin assembly protein At1g03050 [Solanum lycopersicum]	RecName: Full=Putative clathrin assembly protein At1g03050;	SubName: Full=Uncharacterized protein {ECO:0000313|EnsemblPlants:PGSC0003DMT400059062};	Clathrin assembly protein AP180 and related proteins, contain ENTH domain	GO:0005905,clathrin-coated pit; GO:0030136,clathrin-coated vesicle; GO:0005794,Golgi apparatus; GO:0005545,1-phosphatidylinositol binding; GO:0030276,clathrin binding; GO:0048268,clathrin coat assembly; GO:0006897,endocytosis	ENTH domain
Solyc03g006080.3	12.32	15.2	8.12	5.03	6.02	5.63	1289	1644	302	293	580	682	2.147	1.102	4.15018e-09	1.7417e-07	up	--	--	K13420 LRR receptor-like serine/threonine-protein kinase FLS2 [EC:2.7.11.1] | (RefSeq) probable LRR receptor-like serine/threonine-protein kinase At3g47570 (A)	PREDICTED: probable LRR receptor-like serine/threonine-protein kinase At3g47570 isoform X2 [Solanum lycopersicum]	RecName: Full=LRR receptor-like serine/threonine-protein kinase FLS2; EC=2.7.11.1; AltName: Full=Protein FLAGELLIN-SENSING 2; AltName: Full=Protein FLAGELLIN-SENSITIVE 2; Flags: Precursor;	SubName: Full=Uncharacterized protein {ECO:0000313|EnsemblPlants:PGSC0003DMT400068787};	--	GO:0005768,endosome; GO:0010008,endosome membrane; GO:0016021,integral component of membrane; GO:0016020,membrane; GO:0005886,plasma membrane; GO:0005524,ATP binding; GO:0004675,transmembrane receptor protein serine/threonine kinase activity; GO:0052544,defense response by callose deposition in cell wall; GO:0042742,defense response to bacterium; GO:0016045,detection of bacterium; GO:0006898,rece…	Leucine Rich repeat
Solyc06g068690.3	1.81	2.19	1.27	0.53	1.11	0.84	414	517	103	67	234	221	2.146	1.102	1.8689e-05	0.000311402	up	--	--	K13447 respiratory burst oxidase [EC:1.6.3.- 1.11.1.-] | (RefSeq) respiratory burst oxidase homolog protein D (A)	PREDICTED: respiratory burst oxidase homolog protein D [Solanum lycopersicum]	RecName: Full=Respiratory burst oxidase homolog protein D; EC=1.11.1.-; EC=1.6.3.-; AltName: Full=NADPH oxidase RBOHD; AltName: Full=StRBOHD;	SubName: Full=Uncharacterized protein {ECO:0000313|EnsemblPlants:Solyc06g068680.2.1};	Ferric reductase, NADH/NADPH oxidase and related proteins	GO:0016021,integral component of membrane; GO:0005509,calcium ion binding; GO:0050664,oxidoreductase activity, acting on NAD(P)H, oxygen as acceptor; GO:0004601,peroxidase activity	EF hand
Solyc08g022020.1	18.95	10.55	16.81	6.53	7.89	7.18	73	42	23	14	28	32	2.145	1.101	0.007782	0.0470032	up	--	--	--	--	--	SubName: Full=Uncharacterized protein {ECO:0000313|EnsemblPlants:Solyc08g022020.1.1};	--	--	--
Solyc01g067020.3	59.31	55.03	41.15	21.02	24.69	27.32	2848	2730	702	562	1092	1518	2.143	1.1	4.98704e-14	5.69931e-12	up	--	--	K04733 interleukin-1 receptor-associated kinase 4 [EC:2.7.11.1] | (RefSeq) probable inactive receptor kinase RLK902 (A)	atypical receptor-like kinase 1 precursor [Solanum lycopersicum]	RecName: Full=Probable inactive receptor kinase At1g48480; Flags: Precursor;	SubName: Full=Uncharacterized protein {ECO:0000313|EnsemblPlants:Solyc01g067020.2.1};	--	GO:0016021,integral component of membrane; GO:0005886,plasma membrane; GO:0009506,plasmodesma; GO:0005774,vacuolar membrane; GO:0005524,ATP binding; GO:0004672,protein kinase activity	Small Novel Rich in Cartilage
Solyc02g067660.3	15.08	19.03	13.39	8.42	6.81	7.07	875	1141	276	272	364	475	2.144	1.1	8.41328e-11	5.02017e-09	up	--	--	K18875 enhanced disease susceptibility 1 protein | (RefSeq) EDS1; enhanced disease susceptibility 1 (A)	PREDICTED: senescence-associated carboxylesterase 101 isoform X1 [Solanum lycopersicum]	RecName: Full=Senescence-associated carboxylesterase 101; EC=3.1.1.1; Flags: Precursor;	SubName: Full=Uncharacterized protein {ECO:0000313|EnsemblPlants:Solyc02g067660.2.1};	--	GO:0005737,cytoplasm; GO:0016021,integral component of membrane; GO:0005634,nucleus; GO:0052689,carboxylic ester hydrolase activity; GO:0007568,aging; GO:0006952,defense response; GO:0016042,lipid catabolic process; GO:1900426,positive regulation of defense response to bacterium; GO:1902290,positive regulation of defense response to oomycetes; GO:0002230,positive regulation of defense response to…	Lipase (class 3)
Solyc05g012900.3	9.06	7.8	6.78	4.69	3.22	3.19	1132	1007	301	326	370	461	2.144	1.1	6.40304e-08	2.06902e-06	up	--	--	K07198 5'-AMP-activated protein kinase, catalytic alpha subunit [EC:2.7.11.11] | (RefSeq) putative late blight resistance protein homolog R1B-23 (A)	JJH-R-like protein [Solanum lycopersicum]	RecName: Full=Putative late blight resistance protein homolog R1B-23;	SubName: Full=Uncharacterized protein {ECO:0000313|EnsemblPlants:PGSC0003DMT400072845};	Apoptotic ATPase	GO:0005737,cytoplasm; GO:0016020,membrane; GO:0043531,ADP binding; GO:0005524,ATP binding; GO:0009626,plant-type hypersensitive response	NACHT domain
Solyc03g120980.3	33.15	28.1	27.76	12.53	15.68	13.74	5492	4810	1634	1156	2393	2635	2.141	1.098	1.80672e-19	4.80874e-17	up	--	--	K00029 malate dehydrogenase (oxaloacetate-decarboxylating)(NADP+) [EC:1.1.1.40] | (RefSeq) NADP-dependent malic enzyme, chloroplastic (A)	PREDICTED: ABC transporter G family member 36-like [Solanum lycopersicum]	RecName: Full=ABC transporter G family member 36; Short=ABC transporter ABCG.36; Short=AtABCG36; AltName: Full=Pleiotropic drug resistance protein 8; AltName: Full=Protein PENETRATION 3;	SubName: Full=Uncharacterized protein {ECO:0000313|EnsemblPlants:Solyc03g120980.2.1};	Pleiotropic drug resistance proteins (PDR1-15), ABC superfamily	GO:0009507,chloroplast; GO:0009941,chloroplast envelope; GO:0016021,integral component of membrane; GO:0016020,membrane; GO:0005739,mitochondrion; GO:0005886,plasma membrane; GO:0005774,vacuolar membrane; GO:0005524,ATP binding; GO:0042626,ATPase activity, coupled to transmembrane movement of substances; GO:0015086,cadmium ion transmembrane transporter activity; GO:0015691,cadmium ion transport; …	AAA domain
Solyc04g074830.1	73.37	70.24	56.38	30.88	28.56	34.61	1916	1895	523	449	687	1046	2.14	1.097	1.77494e-15	2.60169e-13	up	--	--	K20044 phosphatidylinositol-binding clathrin assembly protein | (RefSeq) putative clathrin assembly protein At4g40080 (A)	PREDICTED: putative clathrin assembly protein At4g40080 [Solanum lycopersicum]	RecName: Full=Putative clathrin assembly protein At4g40080;	SubName: Full=Uncharacterized protein {ECO:0000313|EnsemblPlants:Solyc04g074830.1.1};	Clathrin assembly protein AP180 and related proteins, contain ENTH domain	GO:0005905,clathrin-coated pit; GO:0030136,clathrin-coated vesicle; GO:0005794,Golgi apparatus; GO:0005543,phospholipid binding; GO:0006897,endocytosis	ANTH domain
Solyc06g066520.1	16.03	27.07	27.47	10.01	13.05	9.94	184	321	112	64	138	132	2.136	1.095	2.84551e-05	0.000448278	up	--	--	K03350 anaphase-promoting complex subunit 3 | (RefSeq) hypothetical protein (A)	PREDICTED: uncharacterized protein LOC101252785 [Solanum lycopersicum]	--	SubName: Full=Uncharacterized protein {ECO:0000313|EnsemblPlants:Solyc06g066520.1.1};	--	--	Cotton fibre expressed protein
Solyc04g077860.3	19.37	21.05	23.3	11.69	10.26	8.1	756	849	323	254	369	366	2.134	1.094	6.36469e-09	2.55446e-07	up	--	--	K21371 crocetin glucosyltransferase [EC:2.4.1.271] | (RefSeq) crocetin glucosyltransferase, chloroplastic-like (A)	PREDICTED: probable strigolactone esterase DAD2 [Solanum lycopersicum]	RecName: Full=Probable strigolactone esterase DAD2; Short=3.1.-.-; AltName: Full=Protein DECREASED APICAL DOMINANCE 2;	SubName: Full=Uncharacterized protein {ECO:0000313|EnsemblPlants:Solyc04g077860.2.1};	--	GO:0016788,hydrolase activity, acting on ester bonds; GO:0010223,secondary shoot formation; GO:1901601,strigolactone biosynthetic process	Serine aminopeptidase, S33
Solyc04g051690.3	71.34	62.36	44.71	17.89	35.95	30.7	795	718	177	111	369	396	2.131	1.092	3.39302e-06	6.89788e-05	up	--	--	K18835 WRKY transcription factor 2 | (RefSeq) probable WRKY transcription factor 2 isoform X1 (A)	PREDICTED: probable WRKY transcription factor 51 isoform X2 [Solanum tuberosum]	RecName: Full=Probable WRKY transcription factor 51; AltName: Full=WRKY DNA-binding protein 51;	SubName: Full=Uncharacterized protein {ECO:0000313|EnsemblPlants:Solyc04g051690.2.1};	--	GO:0005634,nucleus; GO:0003700,DNA-binding transcription factor activity; GO:0043565,sequence-specific DNA binding; GO:0042742,defense response to bacterium; GO:0050832,defense response to fungus; GO:0009867,jasmonic acid mediated signaling pathway; GO:0006351,transcription, DNA-templated	WRKY DNA -binding domain
Solyc09g011550.3	89.24	95.89	67.1	41.41	40.5	36.78	4365	4846	1166	1128	1825	2082	2.13	1.091	2.66307e-15	3.71507e-13	up	--	--	K00799 glutathione S-transferase [EC:2.5.1.18] | (RefSeq) probable glutathione S-transferase (A)	Glutathione transferase GST 23 [Dichanthelium oligosanthes]	RecName: Full=Probable glutathione S-transferase; EC=2.5.1.18; AltName: Full=Auxin-induced protein PCNT103;	SubName: Full=Uncharacterized protein {ECO:0000313|EnsemblPlants:OPUNC01G42880.1};	Glutathione S-transferase	GO:0004364,glutathione transferase activity; GO:0009734,auxin-activated signaling pathway	Restriction endonuclease FokI, catalytic domain
Solyc06g076040.3	164.21	171.27	139.12	86.96	66.23	69.8	9841	10605	2962	2902	3656	4841	2.127	1.089	3.05168e-13	2.88455e-11	up	--	--	K08332 vacuolar protein 8 | (RefSeq) U-box domain-containing protein 13-like (A)	PREDICTED: U-box domain-containing protein 13 isoform X1 [Solanum lycopersicum]	RecName: Full=U-box domain-containing protein 13; EC=2.3.2.27; AltName: Full=Plant U-box protein 13; AltName: Full=RING-type E3 ubiquitin transferase PUB13 {ECO:0000305};	RecName: Full=RING-type E3 ubiquitin transferase {ECO:0000256|SAAS:SAAS00702733}; EC=2.3.2.27 {ECO:0000256|SAAS:SAAS00702733};	FOG: Armadillo/beta-catenin-like repeats	GO:0005737,cytoplasm; GO:0005829,cytosol; GO:0005634,nucleus; GO:0070696,transmembrane receptor protein serine/threonine kinase binding; GO:0004842,ubiquitin-protein transferase activity; GO:0042742,defense response to bacterium; GO:0043066,negative regulation of apoptotic process; GO:0050777,negative regulation of immune response; GO:0016567,protein ubiquitination; GO:2000028,regulation of photo…	Kinesin-associated protein (KAP)
Solyc09g010980.1	127.43	137.88	139.44	73.92	59.71	58.15	746	834	290	241	322	394	2.126	1.088	5.49003e-11	3.40651e-09	up	--	--	--	hypothetical protein A4A49_17751 [Nicotiana attenuata]	RecName: Full=Cyclin-dependent protein kinase inhibitor SMR4 {ECO:0000303|PubMed:17599908, ECO:0000303|PubMed:24399300, ECO:0000303|PubMed:26546445}; AltName: Full=Protein SIAMESE-RELATED 4 {ECO:0000303|PubMed:17599908, ECO:0000303|PubMed:24399300, ECO:0000303|PubMed:26546445};	SubName: Full=Uncharacterized protein {ECO:0000313|EnsemblPlants:Solyc09g010980.1.1};	--	GO:0004860,protein kinase inhibitor activity; GO:0007049,cell cycle	--
Solyc12g056390.2	13.68	11.69	10.43	5.44	5.77	5.82	926	818	251	205	360	456	2.124	1.087	1.59428e-13	1.61242e-11	up	--	--	K04733 interleukin-1 receptor-associated kinase 4 [EC:2.7.11.1] | (RefSeq) LOC109742393; G-type lectin S-receptor-like serine/threonine-protein kinase At1g34300 (A)	thaumatin-like protein [Manihot esculenta]	RecName: Full=Pathogenesis-related protein R major form; AltName: Full=Thaumatin-like protein E22; Flags: Precursor;	SubName: Full=Uncharacterized protein {ECO:0000313|EMBL:CDP16244.1};	--	GO:0005773,vacuole; GO:0006952,defense response; GO:0009607,response to biotic stimulus	Picornavirus core protein 2A
Solyc01g010660.3	33.55	32.86	24.33	13.35	14.59	15.14	1580	1599	407	350	633	825	2.123	1.086	2.26463e-15	3.18118e-13	up	--	--	K04733 interleukin-1 receptor-associated kinase 4 [EC:2.7.11.1] | (RefSeq) probable serine/threonine-protein kinase PBL3 (A)	PREDICTED: protein kinase 2B, chloroplastic-like isoform X1 [Solanum lycopersicum]	RecName: Full=Probable serine/threonine-protein kinase PBL3 {ECO:0000305}; EC=2.7.11.1 {ECO:0000305}; AltName: Full=PBS1-like protein 3 {ECO:0000303|PubMed:20413097}; AltName: Full=Protein kinase 2B {ECO:0000305};	SubName: Full=Uncharacterized protein {ECO:0000313|EnsemblPlants:Solyc01g010660.2.1};	Serine/threonine protein kinase	GO:0005737,cytoplasm; GO:0005634,nucleus; GO:0005886,plasma membrane; GO:0005524,ATP binding; GO:0004675,transmembrane receptor protein serine/threonine kinase activity; GO:0007166,cell surface receptor signaling pathway; GO:0006952,defense response; GO:0006468,protein phosphorylation	Protein kinase domain
[truncated: 412 more rows]

## Sheet: Sheet2
ID	OELS16_fpkm	OELS17_fpkm	OELS18_fpkm	WTL13_fpkm	WTL14_fpkm	WTL15_fpkm	OELS16_count	OELS17_count	OELS18_count	WTL13_count	WTL14_count	WTL15_count	FoldChange	log2FoldChange	pvalue	padj	regulated	gene_name	gene_description	KEGG	NR	Swissprot	Tremble	KOG	GO	Pfam
[truncated: 10 more rows]
