# Supplementary material for: Overexpression of PpSnRK1α in tomato enhanced salt tolerance by regulating ABA signaling pathway and reactive oxygen metabolism
Source: BMC Plant Biol. 2020 Mar 26;20:128. doi: 10.1186/s12870-020-02342-2 (PMC7099830; doi:10.1186/s12870-020-02342-2)
Supplement: Supplementary file 5 — Additional file 5 : Table S3. KEGG enrichment analysis. [file 12870_2020_2342_MOESM5_ESM.xlsx]

## Sheet: Sheet1
KEGG enrichment analysis
#Kegg_pathway	ko_id	Cluter_frequency	Genome_frequency	P-value	Corrected_P-value	GeneID	KEGG Orthology
Steroid biosynthesis	ko00100	11 out of 365 3.01369863013699%	49 out of 11210 0.437109723461195%	3.5978e-07	3.81367e-05	Solyc06g074090.3;Solyc09g009040.3;Solyc02g063240.3;Solyc02g086180.3;Solyc04g070983.1;Solyc04g070985.1;Solyc02g081730.3;Solyc02g069490.3;Solyc01g091320.3;Solyc06g005750.3;Solyc06g005755.1	K00213+K00222+K00227+K00227+K01853+K01853+K07748+K09828+K14423+K14424+K14424	6.44396
MAPK signaling pathway - plant	ko04016	40 out of 365 10.958904109589%	611 out of 11210 5.45049063336307%	1.83681e-05	0.00194702	Solyc03g115930.2;Solyc06g060570.3;Solyc06g069740.1;Solyc01g020378.1;Solyc01g105650.3;Solyc04g009980.3;Solyc02g069510.1;Solyc12g097000.2;Solyc01g009810.3;Solyc04g012190.2;Solyc05g026240.2;Solyc06g006020.2;Solyc06g006057.1;Solyc08g016210.3;Solyc10g052880.1;Solyc11g005150.2;Solyc02g031790.2;Solyc02g068830.2;Solyc03g006080.3;Solyc01g096370.3;Solyc08g062490.3;Solyc08g081610.3;Solyc06g068690.3;Solyc09g…	K02183+K02183+K02183+K02183+K02183+K13413+K13413+K13414+K13416+K13420+K13420+K13420+K13420+K13420+K13420+K13420+K13420+K13420+K13420+K13422+K13424+K13426+K13447+K13449+K14496+K14496+K14496+K14497+K14497+K14509+K14509+K14514+K20547+K20547+K20547+K20547+K20606+K20718+K20728+K20772	4.73594
Phenylpropanoid biosynthesis	ko00940	27 out of 365 7.3972602739726%	406 out of 11210 3.62176628010705%	0.000344753	0.0365438	Solyc11g011330.2;Solyc02g030480.3;Solyc02g069250.3;Solyc04g071900.3;Solyc05g052280.3;Solyc06g050440.3;Solyc01g006290.3;Solyc01g006300.3;Solyc10g084240.2;Solyc11g018775.1;Solyc11g018777.1;Solyc11g018800.2;Solyc02g079500.3;Solyc02g092580.3;Solyc02g094180.3;Solyc03g006700.3;Solyc03g044097.1;Solyc01g108880.3;Solyc03g116910.3;Solyc01g068080.3;Solyc03g097170.3;Solyc03g036470.2;Solyc08g075210.2;Solyc11g…	K00083+K00083+K00083+K00430+K00430+K00430+K00430+K00430+K00430+K00430+K00430+K00430+K00430+K00430+K00430+K00430+K00430+K06892+K09753+K09753+K09753+K10775+K13065+K13065+K13065+K22395+K22395	3.46249
Plant-pathogen interaction	ko04626	45 out of 365 12.3287671232877%	827 out of 11210 7.37734165923283%	0.000437923	0.0464199	Solyc03g115930.2;Solyc06g060570.3;Solyc06g069740.1;Solyc01g020378.1;Solyc01g105650.3;Solyc05g050350.2;Solyc06g036420.2;Solyc04g009980.3;Solyc02g069510.1;Solyc12g097000.2;Solyc01g009810.3;Solyc04g012190.2;Solyc05g026240.2;Solyc06g006020.2;Solyc06g006057.1;Solyc08g016210.3;Solyc10g052880.1;Solyc11g005150.2;Solyc02g031790.2;Solyc02g068830.2;Solyc03g006080.3;Solyc08g062490.3;Solyc08g081610.3;Solyc03g…	K02183+K02183+K02183+K02183+K02183+K05391+K12795+K13413+K13413+K13414+K13416+K13420+K13420+K13420+K13420+K13420+K13420+K13420+K13420+K13420+K13420+K13424+K13426+K13428+K13429+K13441+K13441+K13447+K13448+K13448+K13448+K13449+K13453+K13457+K13459+K13459+K13459+K13465+K13466+K13466+K18834+K18834+K18835+K18835+K18875	3.3586
Plant hormone signal transduction	ko04075	37 out of 365 10.1369863013699%	678 out of 11210 6.04817127564674%	0.00136674	0.144874	Solyc07g005400.3;Solyc04g009980.3;Solyc02g069510.1;Solyc03g115610.3;Solyc08g066270.2;Solyc08g066320.3;Solyc10g018780.2;Solyc10g078700.2;Solyc01g090730.3;Solyc02g077920.3;Solyc01g009810.3;Solyc01g096370.3;Solyc09g007020.2;Solyc01g005440.3;Solyc08g036660.3;Solyc10g078670.2;Solyc06g075150.3;Solyc01g107390.3;Solyc02g064830.3;Solyc01g110843.1;Solyc01g110860.1;Solyc02g090400.3;Solyc06g048930.3;Solyc07g…	K12126+K13413+K13413+K13415+K13415+K13415+K13415+K13415+K13415+K13415+K13416+K13422+K13449+K13464+K13464+K14431+K14486+K14487+K14487+K14488+K14488+K14491+K14492+K14493+K14494+K14496+K14496+K14496+K14497+K14497+K14504+K14504+K14504+K14509+K14509+K14514+K16189	2.86432
Biosynthesis of secondary metabolites	ko01110	92 out of 365 25.2054794520548%	2175 out of 11210 19.4023193577163%	0.00338841	0.359171	Solyc02g067930.3;Solyc08g007420.3;Solyc11g011330.2;Solyc02g030480.3;Solyc02g069250.3;Solyc01g005260.3;Solyc02g077430.3;Solyc06g074090.3;Solyc09g009040.3;Solyc02g063240.3;Solyc02g086180.3;Solyc05g013440.3;Solyc04g071900.3;Solyc05g052280.3;Solyc06g050440.3;Solyc01g006290.3;Solyc01g006300.3;Solyc10g084240.2;Solyc11g018775.1;Solyc11g018777.1;Solyc11g018800.2;Solyc02g079500.3;Solyc02g092580.3;Solyc02g…	K00006+K00016+K00083+K00083+K00083+K00133+K00145+K00213+K00222+K00227+K00227+K00276+K00430+K00430+K00430+K00430+K00430+K00430+K00430+K00430+K00430+K00430+K00430+K00430+K00430+K00430+K00475+K00626+K00699+K00850+K00873+K00901+K00948+K01047+K01061+K01115+K01438+K01580+K01580+K01580+K01620+K01703+K01754+K01762+K01853+K01853+K01953+K04123+K04123+K04125+K04125+K05282+K05359+K05933+K06892+K08099+K08695+…	2.47
Alanine, aspartate and glutamate metabolism	ko00250	7 out of 365 1.91780821917808%	67 out of 11210 0.597680642283675%	0.00594722	0.630406	Solyc06g033860.2;Solyc03g094145.1;Solyc04g025530.3;Solyc01g005000.3;Solyc03g098240.3;Solyc06g007180.3;Solyc12g006470.2	K00261+K00820+K01580+K01580+K01580+K01953+K16871	2.22569
Butanoate metabolism	ko00650	5 out of 365 1.36986301369863%	37 out of 11210 0.330062444246209%	0.00658552	0.698065	Solyc07g045350.3;Solyc04g025530.3;Solyc01g005000.3;Solyc03g098240.3;Solyc12g006470.2	K00626+K01580+K01580+K01580+K16871	2.18141
Taurine and hypotaurine metabolism	ko00430	3 out of 365 0.821917808219178%	13 out of 11210 0.115967885816236%	0.00767786	0.813853	Solyc04g025530.3;Solyc01g005000.3;Solyc03g098240.3	K01580+K01580+K01580	2.11476
ABC transporters	ko02010	11 out of 365 3.01369863013699%	162 out of 11210 1.44513826940232%	0.0168498	1	Solyc06g070950.2;Solyc06g070960.2;Solyc08g062370.3;Solyc01g067620.3;Solyc02g071475.1;Solyc05g014390.3;Solyc05g051530.3;Solyc05g051540.2;Solyc09g091670.3;Solyc11g009100.2;Solyc01g105450.3	K05643+K05643+K05658+K05658+K05658+K05666+K05681+K05681+K05681+K05681+K05681	1.77341
Phosphatidylinositol signaling system	ko04070	10 out of 365 2.73972602739726%	148 out of 11210 1.32024977698483%	0.022789	1	Solyc05g056420.3;Solyc08g005130.1;Solyc03g097410.1;Solyc03g098030.3;Solyc03g115930.2;Solyc06g060570.3;Solyc06g069740.1;Solyc01g020378.1;Solyc01g105650.3;Solyc03g096070.3	K00901+K00913+K00913+K01099+K02183+K02183+K02183+K02183+K02183+K05857	1.64228
Starch and sucrose metabolism	ko00500	17 out of 365 4.65753424657534%	321 out of 11210 2.86351471900089%	0.0335535	1	Solyc07g042520.3;Solyc06g060710.3;Solyc08g078640.2;Solyc05g051880.3;Solyc12g099620.1;Solyc07g052695.1;Solyc08g081620.3;Solyc11g008820.2;Solyc11g040340.2;Solyc02g022850.1;Solyc03g117260.2;Solyc10g083290.2;Solyc01g008620.3;Solyc01g059965.1;Solyc11g068440.2;Solyc02g086700.3;Solyc04g016470.3	K00695+K00750+K00750+K01087+K01176+K01177+K01179+K01179+K01179+K01187+K01193+K01193+K19891+K19891+K19891+K19891+K19893	1.47426
Brassinosteroid biosynthesis	ko00905	3 out of 365 0.821917808219178%	25 out of 11210 0.223015165031222%	0.0463571	1	Solyc10g086500.1;Solyc03g122360.3;Solyc11g030730.2	K09591+K20623+K20623	1.33388
Vitamin B6 metabolism	ko00750	3 out of 365 0.821917808219178%	28 out of 11210 0.249776984834969%	0.061523	1	Solyc09g097960.3;Solyc01g097380.2;Solyc01g097390.3	K05275+K05275+K05275	1.21096
Diterpenoid biosynthesis	ko00904	6 out of 365 1.64383561643836%	92 out of 11210 0.820695807314897%	0.0792932	1	Solyc12g006460.2;Solyc01g080900.3;Solyc06g082030.3;Solyc07g056670.3;Solyc06g067870.3;Solyc09g059240.3	K04123+K04123+K04125+K04125+K05282+K17961	1.10076
Homologous recombination	ko03440	10 out of 365 2.73972602739726%	188 out of 11210 1.67707404103479%	0.0872746	1	Solyc03g115050.3;Solyc10g007107.1;Solyc02g005513.1;Solyc03g044050.2;Solyc03g115800.1;Solyc06g009680.3;Solyc01g088130.2;Solyc09g009900.3;Solyc05g050960.3;Solyc10g079510.2	K07466+K07466+K07466+K07466+K10683+K10728+K10739+K10740+K10870+K15362	1.05911
Aminoacyl-tRNA biosynthesis	ko00970	7 out of 365 1.91780821917808%	121 out of 11210 1.07939339875112%	0.0998966	1	Solyc01g021600.3;Solyc10g076180.1;Solyc01g111230.3;Solyc03g117330.3;Solyc02g032950.3;Solyc02g080890.3;Solyc01g109860.3	K01870+K01870+K01870+K01881+K01892+K01892+K02433	1.00045
Indole alkaloid biosynthesis	ko00901	3 out of 365 0.821917808219178%	36 out of 11210 0.32114183764496%	0.111277	1	Solyc11g051060.2;Solyc12g017460.1;Solyc02g071610.3	K21026+K21026+K21026	0.953596
Zeatin biosynthesis	ko00908	8 out of 365 2.19178082191781%	151 out of 11210 1.34701159678858%	0.119864	1	Solyc04g008330.1;Solyc04g016200.1;Solyc05g053400.2;Solyc07g043480.1;Solyc11g066680.2;Solyc12g009920.1;Solyc12g009930.2;Solyc12g049617.1	K13495+K13495+K13495+K13495+K13495+K13495+K13495+K13495	0.921312
Carotenoid biosynthesis	ko00906	5 out of 365 1.36986301369863%	81 out of 11210 0.72256913470116%	0.123902	1	Solyc04g025650.3;Solyc08g063130.3;Solyc04g051610.3;Solyc03g113460.1;Solyc07g043490.1	K09838+K09838+K09839+K09841+K14595	0.906922
Nitrogen metabolism	ko00910	4 out of 365 1.0958904109589%	59 out of 11210 0.526315789473684%	0.125283	1	Solyc06g033860.2;Solyc10g050890.2;Solyc02g067750.3;Solyc02g086820.3	K00261+K00366+K01673+K01673	0.902109
beta-Alanine metabolism	ko00410	5 out of 365 1.36986301369863%	83 out of 11210 0.740410347903657%	0.133494	1	Solyc05g013440.3;Solyc04g025530.3;Solyc01g005000.3;Solyc03g098240.3;Solyc07g041740.1	K00276+K01580+K01580+K01580+K05605	0.874539
Circadian rhythm - plant	ko04712	7 out of 365 1.91780821917808%	134 out of 11210 1.19536128456735%	0.147251	1	Solyc01g005300.3;Solyc04g071990.3;Solyc07g005400.3;Solyc03g081240.3;Solyc05g009310.3;Solyc03g115940.3;Solyc02g067230.3	K12116+K12124+K12126+K12130+K12135+K16222+K16222	0.83194
Phenylalanine metabolism	ko00360	7 out of 365 1.91780821917808%	142 out of 11210 1.26672613737734%	0.180823	1	Solyc05g013440.3;Solyc01g104400.3;Solyc03g036470.2;Solyc08g006740.3;Solyc08g006750.3;Solyc08g068600.3;Solyc08g068640.3	K00276+K01426+K10775+K22427+K22427+K22427+K22427	0.742747
Amino sugar and nucleotide sugar metabolism	ko00520	18 out of 365 4.93150684931507%	445 out of 11210 3.96966993755575%	0.202065	1	Solyc06g069550.1;Solyc03g094145.1;Solyc04g072000.3;Solyc05g050130.3;Solyc07g005100.3;Solyc07g005110.3;Solyc10g055820.2;Solyc02g061770.3;Solyc05g054590.3;Solyc12g005615.1;Solyc07g064370.1;Solyc11g044455.1;Solyc11g044910.2;Solyc03g034375.1;Solyc07g009500.2;Solyc10g055800.2;Solyc10g055810.2;Solyc01g097270.3	K00012+K00820+K01183+K01183+K01183+K01183+K01183+K01183+K08678+K12447+K12448+K12448+K15920+K17497+K20547+K20547+K20547+K20547	0.69451
Glycosphingolipid biosynthesis - lacto and neolacto series	ko00601	1 out of 365 0.273972602739726%	7 out of 11210 0.0624442462087422%	0.206878	1	Solyc03g116247.1	K01988	0.684287
Glycine, serine and threonine metabolism	ko00260	5 out of 365 1.36986301369863%	97 out of 11210 0.865298840321142%	0.208838	1	Solyc01g005260.3;Solyc05g013440.3;Solyc04g009960.3;Solyc09g008670.3;Solyc11g042880.2	K00133+K00276+K01620+K01754+K15919	0.680191
Glutathione metabolism	ko00480	6 out of 365 1.64383561643836%	125 out of 11210 1.11507582515611%	0.222557	1	Solyc02g083620.3;Solyc06g069045.1;Solyc09g011550.3;Solyc09g011640.3;Solyc10g084960.2;Solyc01g081250.3	K00434+K00799+K00799+K00799+K00799+K00799	0.652559
Metabolic pathways	ko01100	151 out of 365 41.3698630136986%	4434 out of 11210 39.5539696699376%	0.251803	1	Solyc06g069550.1;Solyc08g007420.3;Solyc03g120980.3;Solyc11g011330.2;Solyc02g030480.3;Solyc02g069250.3;Solyc01g005260.3;Solyc02g077430.3;Solyc06g074090.3;Solyc09g009040.3;Solyc02g063240.3;Solyc02g086180.3;Solyc06g073560.3;Solyc06g033860.2;Solyc05g013440.3;Solyc04g054690.3;Solyc04g071900.3;Solyc05g052280.3;Solyc06g050440.3;Solyc01g006290.3;Solyc01g006300.3;Solyc10g084240.2;Solyc11g018775.1;Solyc11g…	K00012+K00016+K00029+K00083+K00083+K00083+K00133+K00145+K00213+K00222+K00227+K00227+K00253+K00261+K00276+K00423+K00430+K00430+K00430+K00430+K00430+K00430+K00430+K00430+K00430+K00430+K00430+K00430+K00430+K00430+K00475+K00512+K00512+K00626+K00695+K00699+K00750+K00750+K00820+K00850+K00857+K00873+K00901+K00913+K00913+K00948+K01047+K01051+K01051+K01051+K01051+K01051+K01054+K01061+K01087+K01099+K01115+…	0.598938
DNA replication	ko03030	7 out of 365 1.91780821917808%	160 out of 11210 1.42729705619982%	0.266137	1	Solyc03g115050.3;Solyc10g007107.1;Solyc02g005513.1;Solyc03g044050.2;Solyc01g088130.2;Solyc09g009900.3;Solyc01g088380.2	K07466+K07466+K07466+K07466+K10739+K10740+K10742	0.574894
Arginine biosynthesis	ko00220	3 out of 365 0.821917808219178%	58 out of 11210 0.517395182872435%	0.292543	1	Solyc02g077430.3;Solyc06g033860.2;Solyc08g076970.3	K00145+K00261+K01438	0.533811
Nucleotide excision repair	ko03420	7 out of 365 1.91780821917808%	167 out of 11210 1.48974130240856%	0.301988	1	Solyc11g010440.2;Solyc03g115050.3;Solyc10g007107.1;Solyc02g005513.1;Solyc03g044050.2;Solyc01g088130.2;Solyc09g009900.3	K03868+K07466+K07466+K07466+K07466+K10739+K10740	0.52001
Valine, leucine and isoleucine biosynthesis	ko00290	2 out of 365 0.547945205479452%	34 out of 11210 0.303300624442462%	0.304216	1	Solyc09g090900.3;Solyc09g008670.3	K01703+K01754	0.516819
Synthesis and degradation of ketone bodies	ko00072	1 out of 365 0.273972602739726%	11 out of 11210 0.0981266726137377%	0.305309	1	Solyc07g045350.3	K00626	0.51526
Linoleic acid metabolism	ko00591	3 out of 365 0.821917808219178%	61 out of 11210 0.544157002676182%	0.319458	1	Solyc07g014730.3;Solyc08g029000.3;Solyc01g099180.3	K01047+K15718+K15718	0.495586
Glycerolipid metabolism	ko00561	6 out of 365 1.64383561643836%	149 out of 11210 1.32917038358608%	0.357328	1	Solyc04g050730.3;Solyc09g072710.3;Solyc02g080465.1;Solyc05g056420.3;Solyc04g010250.3;Solyc09g014350.3	K00679+K00679+K00679+K00901+K01054+K13508	0.446933
Glycerophospholipid metabolism	ko00564	6 out of 365 1.64383561643836%	149 out of 11210 1.32917038358608%	0.357328	1	Solyc02g067930.3;Solyc05g056420.3;Solyc07g014730.3;Solyc08g080130.3;Solyc09g014350.3;Solyc01g009870.3	K00006+K00901+K01047+K01115+K13508+K18696	0.446933
Other glycan degradation	ko00511	3 out of 365 0.821917808219178%	66 out of 11210 0.588760035682426%	0.364315	1	Solyc05g050210.3;Solyc01g079160.3;Solyc03g121540.3	K01206+K01206+K12309	0.438523
C5-Branched dibasic acid metabolism	ko00660	1 out of 365 0.273972602739726%	15 out of 11210 0.133809099018733%	0.391554	1	Solyc09g090900.3	K01703	0.407208
Glucosinolate biosynthesis	ko00966	1 out of 365 0.273972602739726%	17 out of 11210 0.151650312221231%	0.430584	1	Solyc09g090900.3	K01703	0.365942
Glycosphingolipid biosynthesis - globo and isoglobo series	ko00603	1 out of 365 0.273972602739726%	17 out of 11210 0.151650312221231%	0.430584	1	Solyc03g116247.1	K01988	0.365942
Glycosylphosphatidylinositol (GPI)-anchor biosynthesis	ko00563	2 out of 365 0.547945205479452%	45 out of 11210 0.4014272970562%	0.433366	1	Solyc11g011210.2;Solyc02g083880.3	K03860+K03860	0.363146
Glycosaminoglycan degradation	ko00531	2 out of 365 0.547945205479452%	45 out of 11210 0.4014272970562%	0.433366	1	Solyc10g085225.1;Solyc03g121540.3	K07964+K12309	0.363146
2-Oxocarboxylic acid metabolism	ko01210	4 out of 365 1.0958904109589%	104 out of 11210 0.927743086529884%	0.440397	1	Solyc01g005260.3;Solyc02g077430.3;Solyc08g076970.3;Solyc09g090900.3	K00133+K00145+K01438+K01703	0.356156
Inositol phosphate metabolism	ko00562	5 out of 365 1.36986301369863%	136 out of 11210 1.21320249776985%	0.456033	1	Solyc08g005130.1;Solyc03g097410.1;Solyc03g098030.3;Solyc01g111250.3;Solyc03g096070.3	K00913+K00913+K01099+K01771+K05857	0.341004
Tyrosine metabolism	ko00350	3 out of 365 0.821917808219178%	77 out of 11210 0.686886708296164%	0.460589	1	Solyc05g013440.3;Solyc04g014730.3;Solyc01g091330.3	K00276+K01555+K01800	0.336687
Isoflavonoid biosynthesis	ko00943	1 out of 365 0.273972602739726%	19 out of 11210 0.169491525423729%	0.467117	1	Solyc04g078290.3	K13260	0.330574
Ether lipid metabolism	ko00565	2 out of 365 0.547945205479452%	49 out of 11210 0.437109723461195%	0.477193	1	Solyc07g014730.3;Solyc08g080130.3	K01047+K01115	0.321306
Monobactam biosynthesis	ko00261	1 out of 365 0.273972602739726%	20 out of 11210 0.178412132024978%	0.484497	1	Solyc01g005260.3	K00133	0.314709
Lysine biosynthesis	ko00300	1 out of 365 0.273972602739726%	20 out of 11210 0.178412132024978%	0.484497	1	Solyc01g005260.3	K00133	0.314709
Thiamine metabolism	ko00730	1 out of 365 0.273972602739726%	20 out of 11210 0.178412132024978%	0.484497	1	Solyc06g006080.3	K03147	0.314709
Propanoate metabolism	ko00640	3 out of 365 0.821917808219178%	81 out of 11210 0.72256913470116%	0.494093	1	Solyc08g007420.3;Solyc07g045350.3;Solyc07g041740.1	K00016+K00626+K05605	0.306191
Mismatch repair	ko03430	6 out of 365 1.64383561643836%	177 out of 11210 1.57894736842105%	0.518658	1	Solyc03g115050.3;Solyc10g007107.1;Solyc02g005513.1;Solyc03g044050.2;Solyc01g088130.2;Solyc09g009900.3	K07466+K07466+K07466+K07466+K10739+K10740	0.285119
Photosynthesis - antenna proteins	ko00196	1 out of 365 0.273972602739726%	24 out of 11210 0.214094558429973%	0.548545	1	Solyc08g067320.2	K08912	0.260788
Fatty acid degradation	ko00071	3 out of 365 0.821917808219178%	88 out of 11210 0.785013380909902%	0.550098	1	Solyc07g045350.3;Solyc01g109180.3;Solyc07g043460.3	K00626+K01897+K07425	0.25956
Flavonoid biosynthesis	ko00941	5 out of 365 1.36986301369863%	153 out of 11210 1.36485280999108%	0.560327	1	Solyc06g073080.3;Solyc04g015590.3;Solyc08g075210.2;Solyc11g071470.1;Solyc12g087980.2	K00475+K08695+K13065+K13065+K13065	0.251559
Benzoxazinoid biosynthesis	ko00402	1 out of 365 0.273972602739726%	26 out of 11210 0.231935771632471%	0.577528	1	Solyc09g089780.3	K13229	0.238427
Pyruvate metabolism	ko00620	5 out of 365 1.36986301369863%	160 out of 11210 1.42729705619982%	0.600295	1	Solyc08g007420.3;Solyc03g120980.3;Solyc07g045350.3;Solyc09g008840.3;Solyc04g006970.3	K00016+K00029+K00626+K00873+K01595	0.221635
Cutin, suberine and wax biosynthesis	ko00073	2 out of 365 0.547945205479452%	66 out of 11210 0.588760035682426%	0.638419	1	Solyc01g088400.3;Solyc01g095960.3	K15404+K15406	0.194894
Arachidonic acid metabolism	ko00590	2 out of 365 0.547945205479452%	66 out of 11210 0.588760035682426%	0.638419	1	Solyc07g014730.3;Solyc07g043460.3	K01047+K07425	0.194894
Biotin metabolism	ko00780	1 out of 365 0.273972602739726%	31 out of 11210 0.276538804638715%	0.642122	1	Solyc08g082620.3	K09458	0.192382
Glycosphingolipid biosynthesis - ganglio series	ko00604	1 out of 365 0.273972602739726%	32 out of 11210 0.285459411239964%	0.653807	1	Solyc03g121540.3	K12309	0.18455
Biosynthesis of amino acids	ko01230	11 out of 365 3.01369863013699%	368 out of 11210 3.28278322925959%	0.657836	1	Solyc01g005260.3;Solyc02g077430.3;Solyc05g024230.2;Solyc09g008840.3;Solyc06g061040.3;Solyc08g076970.3;Solyc04g009960.3;Solyc09g090900.3;Solyc09g008670.3;Solyc11g066890.1;Solyc09g011870.2	K00133+K00145+K00850+K00873+K00948+K01438+K01620+K01703+K01754+K05359+K15227	0.181883
Cyanoamino acid metabolism	ko00460	3 out of 365 0.821917808219178%	108 out of 11210 0.96342551293488%	0.688138	1	Solyc01g108780.3;Solyc02g065250.2;Solyc03g044790.3	K20802+K20802+K20802	0.162324
Other types of O-glycan biosynthesis	ko00514	1 out of 365 0.273972602739726%	36 out of 11210 0.32114183764496%	0.696863	1	Solyc10g080010.2	K18134	0.156853
Phenylalanine, tyrosine and tryptophan biosynthesis	ko00400	2 out of 365 0.547945205479452%	74 out of 11210 0.660124888492417%	0.699653	1	Solyc11g066890.1;Solyc09g011870.2	K05359+K15227	0.155117
Valine, leucine and isoleucine degradation	ko00280	3 out of 365 0.821917808219178%	110 out of 11210 0.981266726137377%	0.700036	1	Solyc06g073560.3;Solyc07g045350.3;Solyc07g041740.1	K00253+K00626+K05605	0.15488
Cysteine and methionine metabolism	ko00270	5 out of 365 1.36986301369863%	180 out of 11210 1.6057091882248%	0.702298	1	Solyc08g007420.3;Solyc01g005260.3;Solyc02g091990.3;Solyc07g049550.3;Solyc01g095080.3	K00016+K00133+K01762+K05933+K20772	0.153479
Tryptophan metabolism	ko00380	3 out of 365 0.821917808219178%	111 out of 11210 0.990187332738626%	0.705854	1	Solyc07g045350.3;Solyc01g104400.3;Solyc03g112460.3	K00626+K01426+K16903	0.151285
Fatty acid biosynthesis	ko00061	2 out of 365 0.547945205479452%	76 out of 11210 0.677966101694915%	0.713553	1	Solyc01g109180.3;Solyc08g082620.3	K01897+K09458	0.146574
Isoquinoline alkaloid biosynthesis	ko00950	1 out of 365 0.273972602739726%	38 out of 11210 0.338983050847458%	0.716345	1	Solyc05g013440.3	K00276	0.144878
Fructose and mannose metabolism	ko00051	3 out of 365 0.821917808219178%	114 out of 11210 1.01694915254237%	0.722792	1	Solyc05g024230.2;Solyc03g034375.1;Solyc12g013665.1	K00850+K17497+K19355	0.140987
Pentose phosphate pathway	ko00030	2 out of 365 0.547945205479452%	82 out of 11210 0.731489741302409%	0.752048	1	Solyc05g024230.2;Solyc06g061040.3	K00850+K00948	0.123755
Ubiquitin mediated proteolysis	ko04120	8 out of 365 2.19178082191781%	297 out of 11210 2.64942016057092%	0.756528	1	Solyc08g078207.1;Solyc06g066520.1;Solyc05g013880.1;Solyc08g005420.3;Solyc11g010440.2;Solyc09g008430.3;Solyc01g007050.2;Solyc11g068940.1	K03347+K03350+K03362+K03363+K03868+K10144+K10260+K10260	0.121175
Porphyrin and chlorophyll metabolism	ko00860	2 out of 365 0.547945205479452%	83 out of 11210 0.740410347903657%	0.758013	1	Solyc03g078810.3;Solyc12g005300.2	K00699+K08099	0.120323
Stilbenoid, diarylheptanoid and gingerol biosynthesis	ko00945	3 out of 365 0.821917808219178%	121 out of 11210 1.07939339875112%	0.75935	1	Solyc08g075210.2;Solyc11g071470.1;Solyc12g087980.2	K13065+K13065+K13065	0.119558
Pentose and glucuronate interconversions	ko00040	11 out of 365 3.01369863013699%	411 out of 11210 3.66636931311329%	0.788996	1	Solyc06g069550.1;Solyc03g078810.3;Solyc03g112970.1;Solyc06g009190.3;Solyc08g006690.1;Solyc09g065840.3;Solyc03g078090.3;Solyc06g068040.3;Solyc09g061890.3;Solyc02g093580.3;Solyc12g005615.1	K00012+K00699+K01051+K01051+K01051+K01051+K01051+K01213+K01728+K01728+K12447	0.102925
SNARE interactions in vesicular transport	ko04130	1 out of 365 0.273972602739726%	48 out of 11210 0.428189116859946%	0.796542	1	Solyc01g006950.3	K08486	0.0987912
Protein processing in endoplasmic reticulum	ko04141	12 out of 365 3.28767123287671%	452 out of 11210 4.0321141837645%	0.805601	1	Solyc12g077395.1;Solyc08g078207.1;Solyc11g010440.2;Solyc12g010800.2;Solyc07g043560.3;Solyc01g099660.3;Solyc01g079610.3;Solyc03g116030.3;Solyc03g112590.3;Solyc01g102960.3;Solyc03g120900.2;Solyc09g059630.2	K03283+K03347+K03868+K04374+K09486+K09490+K09517+K10661+K13525+K13993+K14004+K14011	0.09388
Sesquiterpenoid and triterpenoid biosynthesis	ko00909	1 out of 365 0.273972602739726%	50 out of 11210 0.446030330062444%	0.809631	1	Solyc07g052135.1	K15803	0.0917126
Tropane, piperidine and pyridine alkaloid biosynthesis	ko00960	1 out of 365 0.273972602739726%	51 out of 11210 0.454950936663693%	0.815858	1	Solyc05g013440.3	K00276	0.0883856
Fatty acid metabolism	ko01212	3 out of 365 0.821917808219178%	139 out of 11210 1.2399643175736%	0.835643	1	Solyc07g045350.3;Solyc01g109180.3;Solyc08g082620.3	K00626+K01897+K09458	0.0779793
Fatty acid elongation	ko00062	1 out of 365 0.273972602739726%	62 out of 11210 0.553077609277431%	0.872294	1	Solyc04g080435.1	K15397	0.0593369
Galactose metabolism	ko00052	6 out of 365 1.64383561643836%	278 out of 11210 2.47992863514719%	0.894315	1	Solyc05g024230.2;Solyc02g022850.1;Solyc03g117260.2;Solyc10g083290.2;Solyc03g121540.3;Solyc12g005615.1	K00850+K01187+K01193+K01193+K12309+K12447	0.0485093
Base excision repair	ko03410	1 out of 365 0.273972602739726%	69 out of 11210 0.615521855486173%	0.898847	1	Solyc11g067250.2	K10798	0.0463144
Ascorbate and aldarate metabolism	ko00053	5 out of 365 1.36986301369863%	248 out of 11210 2.21231043710972%	0.910708	1	Solyc06g069550.1;Solyc04g054690.3;Solyc02g083620.3;Solyc03g078810.3;Solyc12g005615.1	K00012+K00423+K00434+K00699+K12447	0.040621
Terpenoid backbone biosynthesis	ko00900	1 out of 365 0.273972602739726%	74 out of 11210 0.660124888492417%	0.914368	1	Solyc07g045350.3	K00626	0.0388788
Sphingolipid metabolism	ko00600	1 out of 365 0.273972602739726%	75 out of 11210 0.669045495093666%	0.917175	1	Solyc03g121540.3	K12309	0.0375478
Carbon metabolism	ko01200	10 out of 365 2.73972602739726%	448 out of 11210 3.9964317573595%	0.923292	1	Solyc03g120980.3;Solyc06g033860.2;Solyc07g045350.3;Solyc05g024230.2;Solyc09g008840.3;Solyc06g061040.3;Solyc04g006970.3;Solyc09g008670.3;Solyc07g041740.1;Solyc11g042880.2	K00029+K00261+K00626+K00850+K00873+K00948+K01595+K01754+K05605+K15919	0.0346607
Protein export	ko03060	1 out of 365 0.273972602739726%	85 out of 11210 0.758251561106155%	0.940659	1	Solyc01g099660.3	K09490	0.0265679
Arginine and proline metabolism	ko00330	1 out of 365 0.273972602739726%	91 out of 11210 0.811775200713649%	0.951425	1	Solyc01g104400.3	K01426	0.0216253
Lysine degradation	ko00310	1 out of 365 0.273972602739726%	95 out of 11210 0.847457627118644%	0.957497	1	Solyc07g045350.3	K00626	0.0188626
alpha-Linolenic acid metabolism	ko00592	1 out of 365 0.273972602739726%	97 out of 11210 0.865298840321142%	0.960243	1	Solyc07g014730.3	K01047	0.0176189
RNA transport	ko03013	7 out of 365 1.91780821917808%	372 out of 11210 3.31846565566459%	0.96171	1	Solyc11g069700.2;Solyc06g010170.3;Solyc02g093480.3;Solyc03g120900.2;Solyc04g074410.2;Solyc04g074450.2;Solyc04g074470.1	K03231+K03252+K03252+K14004+K14299+K14299+K14299	0.0169558
Peroxisome	ko04146	2 out of 365 0.547945205479452%	156 out of 11210 1.39161462979483%	0.965119	1	Solyc01g109180.3;Solyc06g053550.3	K01897+K13347	0.0154189
Glycolysis / Gluconeogenesis	ko00010	3 out of 365 0.821917808219178%	206 out of 11210 1.83764495985727%	0.96634	1	Solyc08g007420.3;Solyc05g024230.2;Solyc09g008840.3	K00016+K00850+K00873	0.0148701
Carbon fixation in photosynthetic organisms	ko00710	2 out of 365 0.547945205479452%	162 out of 11210 1.44513826940232%	0.970548	1	Solyc03g120980.3;Solyc04g006970.3	K00029+K01595	0.012983
Glyoxylate and dicarboxylate metabolism	ko00630	2 out of 365 0.547945205479452%	169 out of 11210 1.50758251561106%	0.975856	1	Solyc07g045350.3;Solyc11g042880.2	K00626+K15919	0.0106142
RNA degradation	ko03018	3 out of 365 0.821917808219178%	224 out of 11210 1.99821587867975%	0.978732	1	Solyc05g024230.2;Solyc05g010240.3;Solyc04g049840.3	K00850+K04077+K10643	0.00933636
Phagosome	ko04145	1 out of 365 0.273972602739726%	131 out of 11210 1.1685994647636%	0.987249	1	Solyc02g076730.2	K01365	0.00557331
Pyrimidine metabolism	ko00240	4 out of 365 1.0958904109589%	314 out of 11210 2.80107047279215%	0.992581	1	Solyc11g065760.2;Solyc04g080250.3;Solyc01g056850.3;Solyc02g086402.1	K00857+K01520+K01937+K01937	0.00323389
Endocytosis	ko04144	6 out of 365 1.64383561643836%	473 out of 11210 4.21944692239072%	0.998412	1	Solyc08g080130.3;Solyc12g077395.1;Solyc04g005380.3;Solyc01g109500.3;Solyc11g012020.2;Solyc06g066690.3	K01115+K03283+K05747+K12472+K12483+K19476	0.000690169
Spliceosome	ko03040	4 out of 365 1.0958904109589%	381 out of 11210 3.39875111507583%	0.998701	1	Solyc12g077395.1;Solyc10g080460.2;Solyc12g099780.2;Solyc03g118190.3	K03283+K12741+K12833+K12900	0.000564349
Purine metabolism	ko00230	2 out of 365 0.547945205479452%	349 out of 11210 3.11329170383586%	0.999895	1	Solyc09g008840.3;Solyc06g061040.3	K00873+K00948	4.5511e-05
Oxidative phosphorylation	ko00190	1 out of 365 0.273972602739726%	414 out of 11210 3.69313113291704%	0.999999	1	Solyc08g083370.3	K01507	3.73042e-07
Ribosome	ko03010	2 out of 365 0.547945205479452%	548 out of 11210 4.88849241748439%	1	1	Solyc09g011860.3;Solyc01g086640.2	K02941+K02941	7.37366e-08
