# Supplementary material for: Overexpression of PpSnRK1α in tomato enhanced salt tolerance by regulating ABA signaling pathway and reactive oxygen metabolism
Source: BMC Plant Biol. 2020 Mar 26;20:128. doi: 10.1186/s12870-020-02342-2 (PMC7099830; doi:10.1186/s12870-020-02342-2)
Supplement: Supplementary file 7 — Additional file 7 : Figure S3. 101 TFs of 37 families regulated by PpSnRK1α. [file 12870_2020_2342_MOESM7_ESM.xlsx]

## Sheet: Sheet 1
GO enrichment analysis
Ontology	ID	Description	GeneRatio	BgRatio	pvalue	p.adjust	qvalue	geneID	Count	up	down
Cellular component	GO:0048046	apoplast	30/657	317/16037	1.83955e-05	0.00321921	0.00315628	Solyc01g021600.3/Solyc01g111230.3/Solyc02g022850.1/Solyc02g071700.3/Solyc02g082740.1/Solyc03g020010.1/Solyc03g083560.1/Solyc03g093080.3/Solyc03g093120.3/Solyc03g093130.3/Solyc03g098730.1/Solyc04g008210.2/Solyc04g016470.3/Solyc04g072280.3/Solyc04g073990.3/Solyc04g074410.2/Solyc04g074450.2/Solyc04g074470.1/Solyc04g079470.3/Solyc05g014390.3/Solyc05g052280.3/Solyc06g076330.3/Solyc08g006690.1/Solyc08g…	30	27	3
Cellular component	GO:0044815	DNA packaging complex	10/657	66/16037	0.000329742	0.0288524	0.0282884	Solyc01g086820.3/Solyc02g085390.3/Solyc03g093260.3/Solyc04g011390.1/Solyc05g054610.1/Solyc07g049680.3/Solyc09g074300.1/Solyc10g008910.1/Solyc11g072840.1/Solyc11g072860.2	10	10	0
Cellular component	GO:0000788	nuclear nucleosome	4/657	11/16037	0.000731458	0.0426684	0.0418343	Solyc04g011390.1/Solyc05g054610.1/Solyc11g072840.1/Solyc11g072860.2	4	4	0
Cellular component	GO:0044421	extracellular region part	12/657	107/16037	0.00142993	0.0625595	0.0613365	Solyc01g008620.3/Solyc02g061770.3/Solyc02g076980.3/Solyc02g092120.3/Solyc03g006210.2/Solyc03g083560.1/Solyc04g074410.2/Solyc04g074450.2/Solyc04g074470.1/Solyc04g079450.3/Solyc04g079470.3/Solyc12g094700.2	12	12	0
Cellular component	GO:0005615	extracellular space	11/657	98/16037	0.00221123	0.0773932	0.0758803	Solyc01g008620.3/Solyc02g061770.3/Solyc02g076980.3/Solyc03g006210.2/Solyc03g083560.1/Solyc04g074410.2/Solyc04g074450.2/Solyc04g074470.1/Solyc04g079450.3/Solyc04g079470.3/Solyc12g094700.2	11	11	0
Cellular component	GO:0000786	nucleosome	8/657	63/16037	0.00403146	0.117584	0.115286	Solyc01g086820.3/Solyc02g085390.3/Solyc04g011390.1/Solyc05g054610.1/Solyc09g074300.1/Solyc10g008910.1/Solyc11g072840.1/Solyc11g072860.2	8	8	0
Cellular component	GO:0009505	plant-type cell wall	18/657	236/16037	0.00856113	0.171616	0.168261	Solyc01g087840.3/Solyc01g109900.3/Solyc02g079460.2/Solyc03g083560.1/Solyc04g071900.3/Solyc04g074410.2/Solyc04g074450.2/Solyc04g074470.1/Solyc05g026240.2/Solyc06g068040.3/Solyc08g079870.2/Solyc08g079900.2/Solyc08g079980.1/Solyc10g084240.2/Solyc10g085225.1/Solyc11g005150.2/Solyc11g040340.2/Solyc11g044910.2	18	16	2
Cellular component	GO:0030173	integral component of Golgi membrane	3/657	11/16037	0.00882595	0.171616	0.168261	Solyc01g091840.3/Solyc05g007150.3/Solyc08g080270.3	3	2	1
Cellular component	GO:0031228	intrinsic component of Golgi membrane	3/657	11/16037	0.00882595	0.171616	0.168261	Solyc01g091840.3/Solyc05g007150.3/Solyc08g080270.3	3	2	1
Cellular component	GO:0032993	protein-DNA complex	8/657	79/16037	0.0153995	0.269491	0.264223	Solyc01g086820.3/Solyc02g085390.3/Solyc04g011390.1/Solyc05g054610.1/Solyc09g074300.1/Solyc10g008910.1/Solyc11g072840.1/Solyc11g072860.2	8	8	0
Cellular component	GO:0009897	external side of plasma membrane	3/657	18/16037	0.0352993	0.561579	0.550601	Solyc01g105450.3/Solyc05g051530.3/Solyc11g009100.2	3	3	0
Cellular component	GO:0005788	endoplasmic reticulum lumen	5/657	48/16037	0.0457151	0.666679	0.653646	Solyc01g079610.3/Solyc01g099660.3/Solyc01g102960.3/Solyc05g008120.3/Solyc07g043560.3	5	4	1
Cellular component	GO:0009986	cell surface	3/657	25/16037	0.0807458	0.972421	0.953412	Solyc01g105450.3/Solyc05g051530.3/Solyc11g009100.2	3	3	0
Cellular component	GO:0030176	integral component of endoplasmic reticulum membrane	5/657	57/16037	0.0833504	0.972421	0.953412	Solyc01g091840.3/Solyc03g116030.3/Solyc05g007150.3/Solyc08g080270.3/Solyc09g009040.3	5	3	2
Cellular component	GO:0031227	intrinsic component of endoplasmic reticulum membrane	5/657	57/16037	0.0833504	0.972421	0.953412	Solyc01g091840.3/Solyc03g116030.3/Solyc05g007150.3/Solyc08g080270.3/Solyc09g009040.3	5	3	2
Cellular component	GO:0005764	lysosome	4/657	44/16037	0.104765	1	0.980451	Solyc02g076980.3/Solyc03g006210.2/Solyc10g085225.1/Solyc12g094700.2	4	3	1
Cellular component	GO:0000323	lytic vacuole	4/657	45/16037	0.111474	1	0.980451	Solyc02g076980.3/Solyc03g006210.2/Solyc10g085225.1/Solyc12g094700.2	4	3	1
Cellular component	GO:0005871	kinesin complex	5/657	65/16037	0.127075	1	0.980451	Solyc02g080460.2/Solyc04g076310.3/Solyc06g069130.3/Solyc09g007030.3/Solyc09g010810.3	5	5	0
Cellular component	GO:0031301	integral component of organelle membrane	5/657	76/16037	0.200489	1	0.980451	Solyc01g091840.3/Solyc05g007150.3/Solyc06g053550.3/Solyc08g080270.3/Solyc10g051120.2	5	3	2
Cellular component	GO:0000325	plant-type vacuole	10/657	180/16037	0.204482	1	0.980451	Solyc01g099870.2/Solyc01g109500.3/Solyc02g068080.3/Solyc02g076980.3/Solyc03g006210.2/Solyc05g009580.3/Solyc05g014390.3/Solyc06g006110.3/Solyc08g066270.2/Solyc12g094700.2	10	7	3
Cellular component	GO:0031300	intrinsic component of organelle membrane	5/657	77/16037	0.207781	1	0.980451	Solyc01g091840.3/Solyc05g007150.3/Solyc06g053550.3/Solyc08g080270.3/Solyc10g051120.2	5	3	2
Cellular component	GO:0000785	chromatin	9/657	161/16037	0.215423	1	0.980451	Solyc01g086820.3/Solyc02g085390.3/Solyc04g011390.1/Solyc05g054610.1/Solyc08g076390.3/Solyc09g074300.1/Solyc10g008910.1/Solyc11g072840.1/Solyc11g072860.2	9	9	0
Cellular component	GO:0000790	nuclear chromatin	4/657	62/16037	0.248664	1	0.980451	Solyc04g011390.1/Solyc05g054610.1/Solyc11g072840.1/Solyc11g072860.2	4	4	0
Cellular component	GO:0010287	plastoglobule	5/657	83/16037	0.253178	1	0.980451	Solyc03g093360.3/Solyc03g096460.3/Solyc07g061800.3/Solyc08g067320.2/Solyc11g071990.2	5	4	1
Cellular component	GO:0098552	side of membrane	4/657	64/16037	0.266812	1	0.980451	Solyc01g105450.3/Solyc01g109110.3/Solyc05g051530.3/Solyc11g009100.2	4	4	0
Cellular component	GO:0005887	integral component of plasma membrane	10/657	196/16037	0.283703	1	0.980451	Solyc02g092450.3/Solyc03g005880.3/Solyc03g005980.3/Solyc04g072760.3/Solyc05g050350.2/Solyc05g051220.3/Solyc06g011350.3/Solyc07g065300.2/Solyc09g082870.2/Solyc09g082890.2	10	9	1
Cellular component	GO:0044454	nuclear chromosome part	7/657	135/16037	0.316851	1	0.980451	Solyc01g088130.2/Solyc04g011390.1/Solyc05g054610.1/Solyc07g049680.3/Solyc08g007330.3/Solyc11g072840.1/Solyc11g072860.2	7	5	2
Cellular component	GO:0030127	COPII vesicle coat	1/657	10/16037	0.341918	1	0.980451	Solyc03g120900.2	1	1	0
Cellular component	GO:0034702	ion channel complex	1/657	10/16037	0.341918	1	0.980451	Solyc02g068080.3	1	1	0
Cellular component	GO:0034707	chloride channel complex	1/657	10/16037	0.341918	1	0.980451	Solyc02g068080.3	1	1	0
Cellular component	GO:0005905	clathrin-coated pit	2/657	31/16037	0.364585	1	0.980451	Solyc04g074830.1/Solyc11g044860.2	2	2	0
Cellular component	GO:0005666	RNA polymerase III complex	1/657	11/16037	0.368895	1	0.980451	Solyc08g080220.2	1	0	1
Cellular component	GO:0005834	heterotrimeric G-protein complex	1/657	11/16037	0.368895	1	0.980451	Solyc01g109110.3	1	1	0
Cellular component	GO:0016602	CCAAT-binding factor complex	1/657	11/16037	0.368895	1	0.980451	Solyc10g081840.2	1	0	1
Cellular component	GO:0048226	Casparian strip	1/657	11/16037	0.368895	1	0.980451	Solyc01g109900.3	1	1	0
Cellular component	GO:1902495	transmembrane transporter complex	1/657	11/16037	0.368895	1	0.980451	Solyc02g068080.3	1	1	0
Cellular component	GO:1905360	GTPase complex	1/657	11/16037	0.368895	1	0.980451	Solyc01g109110.3	1	1	0
Cellular component	GO:0044427	chromosomal part	14/657	306/16037	0.374469	1	0.980451	Solyc01g086820.3/Solyc01g088130.2/Solyc02g085390.3/Solyc03g093260.3/Solyc04g011390.1/Solyc05g050960.3/Solyc05g054610.1/Solyc07g049680.3/Solyc08g007330.3/Solyc08g076390.3/Solyc09g074300.1/Solyc10g008910.1/Solyc11g072840.1/Solyc11g072860.2	14	12	2
Cellular component	GO:0000322	storage vacuole	2/657	32/16037	0.379435	1	0.980451	Solyc01g109500.3/Solyc07g064220.1	2	2	0
Cellular component	GO:0031234	extrinsic component of cytoplasmic side of plasma membrane	1/657	12/16037	0.394768	1	0.980451	Solyc01g109110.3	1	1	0
Cellular component	GO:0005741	mitochondrial outer membrane	3/657	57/16037	0.41524	1	0.980451	Solyc03g033750.1/Solyc03g033790.3/Solyc03g113210.3	3	2	1
Cellular component	GO:0031305	integral component of mitochondrial inner membrane	1/657	13/16037	0.419581	1	0.980451	Solyc10g051120.2	1	0	1
Cellular component	GO:0000418	RNA polymerase IV complex	1/657	14/16037	0.443379	1	0.980451	Solyc08g080220.2	1	0	1
Cellular component	GO:0031304	intrinsic component of mitochondrial inner membrane	1/657	14/16037	0.443379	1	0.980451	Solyc10g051120.2	1	0	1
Cellular component	GO:0005875	microtubule associated complex	5/657	109/16037	0.463463	1	0.980451	Solyc02g080460.2/Solyc04g076310.3/Solyc06g069130.3/Solyc09g007030.3/Solyc09g010810.3	5	5	0
Cellular component	GO:0000139	Golgi membrane	20/657	476/16037	0.486499	1	0.980451	Solyc01g005260.3/Solyc01g086640.2/Solyc01g091840.3/Solyc01g109860.3/Solyc02g065530.3/Solyc03g097050.3/Solyc03g120900.2/Solyc04g076950.3/Solyc04g077470.3/Solyc05g007150.3/Solyc05g010120.3/Solyc06g051350.3/Solyc06g083270.3/Solyc07g043390.3/Solyc07g043395.1/Solyc07g044960.1/Solyc08g080270.3/Solyc10g083670.2/Solyc12g015770.2/Solyc12g088240.2	20	12	8
Cellular component	GO:0009531	secondary cell wall	1/657	16/16037	0.488091	1	0.980451	Solyc01g109900.3	1	1	0
Cellular component	GO:0044426	cell wall part	1/657	16/16037	0.488091	1	0.980451	Solyc01g109900.3	1	1	0
Cellular component	GO:0044462	external encapsulating structure part	1/657	16/16037	0.488091	1	0.980451	Solyc01g109900.3	1	1	0
Cellular component	GO:1990351	transporter complex	1/657	16/16037	0.488091	1	0.980451	Solyc02g068080.3	1	1	0
Cellular component	GO:0000228	nuclear chromosome	7/657	162/16037	0.497447	1	0.980451	Solyc01g088130.2/Solyc04g011390.1/Solyc05g054610.1/Solyc07g049680.3/Solyc08g007330.3/Solyc11g072840.1/Solyc11g072860.2	7	5	2
Cellular component	GO:0005777	peroxisome	9/657	212/16037	0.504744	1	0.980451	Solyc02g081360.3/Solyc02g082910.3/Solyc02g083620.3/Solyc03g031870.2/Solyc06g053550.3/Solyc06g073245.1/Solyc06g083030.3/Solyc07g045350.3/Solyc10g005300.3	9	6	3
Cellular component	GO:0042579	microbody	9/657	212/16037	0.504744	1	0.980451	Solyc02g081360.3/Solyc02g082910.3/Solyc02g083620.3/Solyc03g031870.2/Solyc06g053550.3/Solyc06g073245.1/Solyc06g083030.3/Solyc07g045350.3/Solyc10g005300.3	9	6	3
Cellular component	GO:0000792	heterochromatin	1/657	17/16037	0.509084	1	0.980451	Solyc08g076390.3	1	1	0
Cellular component	GO:0005819	spindle	4/657	92/16037	0.523915	1	0.980451	Solyc02g080460.2/Solyc09g007030.3/Solyc09g010060.3/Solyc10g083310.2	4	4	0
Cellular component	GO:0016459	myosin complex	1/657	18/16037	0.529217	1	0.980451	Solyc02g080400.2	1	1	0
Cellular component	GO:0046930	pore complex	1/657	18/16037	0.529217	1	0.980451	Solyc03g113210.3	1	0	1
Cellular component	GO:0009514	glyoxysome	1/657	19/16037	0.548526	1	0.980451	Solyc02g083620.3	1	0	1
Cellular component	GO:0012507	ER to Golgi transport vesicle membrane	1/657	19/16037	0.548526	1	0.980451	Solyc03g120900.2	1	1	0
Cellular component	GO:0000784	nuclear chromosome, telomeric region	1/657	20/16037	0.567044	1	0.980451	Solyc01g088130.2	1	0	1
Cellular component	GO:0000795	synaptonemal complex	1/657	20/16037	0.567044	1	0.980451	Solyc08g007330.3	1	0	1
Cellular component	GO:0099086	synaptonemal structure	1/657	20/16037	0.567044	1	0.980451	Solyc08g007330.3	1	0	1
Cellular component	GO:0030134	COPII-coated ER to Golgi transport vesicle	1/657	21/16037	0.584803	1	0.980451	Solyc03g120900.2	1	1	0
Cellular component	GO:0005694	chromosome	16/657	406/16037	0.599795	1	0.980451	Solyc01g086820.3/Solyc01g088130.2/Solyc02g085390.3/Solyc02g087980.3/Solyc03g093260.3/Solyc04g011390.1/Solyc05g021370.2/Solyc05g050960.3/Solyc05g054610.1/Solyc07g049680.3/Solyc08g007330.3/Solyc08g076390.3/Solyc09g074300.1/Solyc10g008910.1/Solyc11g072840.1/Solyc11g072860.2	16	13	3
Cellular component	GO:0005779	integral component of peroxisomal membrane	1/657	22/16037	0.601835	1	0.980451	Solyc06g053550.3	1	1	0
Cellular component	GO:0030139	endocytic vesicle	1/657	22/16037	0.601835	1	0.980451	Solyc09g005830.1	1	1	0
Cellular component	GO:0031231	intrinsic component of peroxisomal membrane	1/657	22/16037	0.601835	1	0.980451	Solyc06g053550.3	1	1	0
Cellular component	GO:0005765	lysosomal membrane	1/657	23/16037	0.618169	1	0.980451	Solyc10g085225.1	1	0	1
Cellular component	GO:0098852	lytic vacuole membrane	1/657	23/16037	0.618169	1	0.980451	Solyc10g085225.1	1	0	1
Cellular component	GO:0099023	tethering complex	2/657	51/16037	0.62397	1	0.980451	Solyc04g076950.3/Solyc09g005830.1	2	1	1
Cellular component	GO:0005667	transcription factor complex	4/657	105/16037	0.628795	1	0.980451	Solyc01g090760.3/Solyc03g113760.3/Solyc10g008245.1/Solyc10g081840.2	4	1	3
Cellular component	GO:0019897	extrinsic component of plasma membrane	1/657	24/16037	0.633835	1	0.980451	Solyc01g109110.3	1	1	0
Cellular component	GO:0005778	peroxisomal membrane	2/657	52/16037	0.634557	1	0.980451	Solyc02g083620.3/Solyc06g053550.3	2	1	1
Cellular component	GO:0031903	microbody membrane	2/657	52/16037	0.634557	1	0.980451	Solyc02g083620.3/Solyc06g053550.3	2	1	1
Cellular component	GO:0015629	actin cytoskeleton	2/657	53/16037	0.64491	1	0.980451	Solyc02g080400.2/Solyc10g084660.2	2	2	0
Cellular component	GO:0031226	intrinsic component of plasma membrane	13/657	344/16037	0.657094	1	0.980451	Solyc01g059965.1/Solyc02g092450.3/Solyc03g005880.3/Solyc03g005980.3/Solyc04g072760.3/Solyc05g050350.2/Solyc05g051220.3/Solyc06g011350.3/Solyc07g065300.2/Solyc09g082870.2/Solyc09g082890.2/Solyc10g081970.2/Solyc11g068440.2	13	12	1
Cellular component	GO:0044438	microbody part	2/657	55/16037	0.664916	1	0.980451	Solyc02g083620.3/Solyc06g053550.3	2	1	1
Cellular component	GO:0044439	peroxisomal part	2/657	55/16037	0.664916	1	0.980451	Solyc02g083620.3/Solyc06g053550.3	2	1	1
Cellular component	GO:0019005	SCF ubiquitin ligase complex	2/657	56/16037	0.674574	1	0.980451	Solyc06g036420.2/Solyc06g071820.3	2	1	1
Cellular component	GO:0090575	RNA polymerase II transcription factor complex	2/657	56/16037	0.674574	1	0.980451	Solyc10g008245.1/Solyc10g081840.2	2	0	2
Cellular component	GO:0000793	condensed chromosome	3/657	85/16037	0.68236	1	0.980451	Solyc03g093260.3/Solyc07g049680.3/Solyc08g007330.3	3	2	1
Cellular component	GO:0005657	replication fork	1/657	28/16037	0.690335	1	0.980451	Solyc05g050960.3	1	1	0
Cellular component	GO:0009898	cytoplasmic side of plasma membrane	1/657	28/16037	0.690335	1	0.980451	Solyc01g109110.3	1	1	0
Cellular component	GO:0044798	nuclear transcription factor complex	2/657	59/16037	0.702192	1	0.980451	Solyc10g008245.1/Solyc10g081840.2	2	0	2
Cellular component	GO:0000781	chromosome, telomeric region	1/657	29/16037	0.703044	1	0.980451	Solyc01g088130.2	1	0	1
Cellular component	GO:0032592	integral component of mitochondrial membrane	1/657	29/16037	0.703044	1	0.980451	Solyc10g051120.2	1	0	1
Cellular component	GO:0044459	plasma membrane part	17/657	460/16037	0.70387	1	0.980451	Solyc01g059965.1/Solyc01g105450.3/Solyc01g109110.3/Solyc02g092450.3/Solyc03g005880.3/Solyc03g005980.3/Solyc04g072760.3/Solyc05g050350.2/Solyc05g051220.3/Solyc05g051530.3/Solyc06g011350.3/Solyc07g065300.2/Solyc09g082870.2/Solyc09g082890.2/Solyc10g081970.2/Solyc11g009100.2/Solyc11g068440.2	17	16	1
Cellular component	GO:0000326	protein storage vacuole	1/657	30/16037	0.715231	1	0.980451	Solyc01g109500.3	1	1	0
Cellular component	GO:0030120	vesicle coat	1/657	30/16037	0.715231	1	0.980451	Solyc03g120900.2	1	1	0
Cellular component	GO:0098573	intrinsic component of mitochondrial membrane	1/657	30/16037	0.715231	1	0.980451	Solyc10g051120.2	1	0	1
Cellular component	GO:0000419	RNA polymerase V complex	1/657	31/16037	0.726919	1	0.980451	Solyc03g083130.2	1	0	1
Cellular component	GO:0010494	cytoplasmic stress granule	1/657	32/16037	0.738129	1	0.980451	Solyc07g042190.3	1	0	1
Cellular component	GO:0000794	condensed nuclear chromosome	2/657	64/16037	0.74387	1	0.980451	Solyc07g049680.3/Solyc08g007330.3	2	1	1
Cellular component	GO:0009504	cell plate	1/657	33/16037	0.748878	1	0.980451	Solyc01g006950.3	1	1	0
Cellular component	GO:0030136	clathrin-coated vesicle	2/657	65/16037	0.751581	1	0.980451	Solyc04g074830.1/Solyc11g044860.2	2	2	0
Cellular component	GO:0000145	exocyst	1/657	36/16037	0.778555	1	0.980451	Solyc09g005830.1	1	1	0
Cellular component	GO:0009705	plant-type vacuole membrane	4/657	129/16037	0.779785	1	0.980451	Solyc01g099870.2/Solyc02g068080.3/Solyc05g009580.3/Solyc06g006110.3	4	1	3
Cellular component	GO:0030135	coated vesicle	3/657	102/16037	0.793914	1	0.980451	Solyc03g120900.2/Solyc04g074830.1/Solyc11g044860.2	3	3	0
Cellular component	GO:0030658	transport vesicle membrane	1/657	38/16037	0.796367	1	0.980451	Solyc03g120900.2	1	1	0
Cellular component	GO:0098797	plasma membrane protein complex	1/657	39/16037	0.80473	1	0.980451	Solyc01g109110.3	1	1	0
Cellular component	GO:0099080	supramolecular complex	8/657	249/16037	0.805099	1	0.980451	Solyc01g079470.3/Solyc02g080460.2/Solyc04g076310.3/Solyc06g069130.3/Solyc09g007030.3/Solyc09g010060.3/Solyc09g010810.3/Solyc10g083310.2	8	7	1
Cellular component	GO:0031225	anchored component of membrane	6/657	202/16037	0.840016	1	0.980451	Solyc01g059965.1/Solyc02g083460.3/Solyc08g007460.2/Solyc10g081970.2/Solyc11g068440.2/Solyc11g069250.2	6	6	0
Cellular component	GO:0000932	P-body	2/657	79/16037	0.840081	1	0.980451	Solyc01g088380.2/Solyc07g042190.3	2	1	1
Cellular component	GO:0098562	cytoplasmic side of membrane	1/657	44/16037	0.841669	1	0.980451	Solyc01g109110.3	1	1	0
Cellular component	GO:0031201	SNARE complex	1/657	46/16037	0.854411	1	0.980451	Solyc01g006950.3	1	1	0
Cellular component	GO:0055029	nuclear DNA-directed RNA polymerase complex	2/657	82/16037	0.854875	1	0.980451	Solyc03g083130.2/Solyc08g080220.2	2	0	2
Cellular component	GO:0005874	microtubule	7/657	236/16037	0.854917	1	0.980451	Solyc02g080460.2/Solyc04g076310.3/Solyc06g069130.3/Solyc09g007030.3/Solyc09g010060.3/Solyc09g010810.3/Solyc10g083310.2	7	7	0
Cellular component	GO:0009523	photosystem II	2/657	83/16037	0.859523	1	0.980451	Solyc01g008510.3/Solyc08g067320.2	2	2	0
Cellular component	GO:0005643	nuclear pore	1/657	48/16037	0.866129	1	0.980451	Solyc03g120900.2	1	1	0
Cellular component	GO:0090406	pollen tube	1/657	48/16037	0.866129	1	0.980451	Solyc08g048290.3	1	0	1
Cellular component	GO:0030117	membrane coat	1/657	51/16037	0.881964	1	0.980451	Solyc03g120900.2	1	1	0
Cellular component	GO:0048475	coated membrane	1/657	51/16037	0.881964	1	0.980451	Solyc03g120900.2	1	1	0
Cellular component	GO:0099081	supramolecular polymer	7/657	247/16037	0.884199	1	0.980451	Solyc02g080460.2/Solyc04g076310.3/Solyc06g069130.3/Solyc09g007030.3/Solyc09g010060.3/Solyc09g010810.3/Solyc10g083310.2	7	7	0
Cellular component	GO:0099512	supramolecular fiber	7/657	247/16037	0.884199	1	0.980451	Solyc02g080460.2/Solyc04g076310.3/Solyc06g069130.3/Solyc09g007030.3/Solyc09g010060.3/Solyc09g010810.3/Solyc10g083310.2	7	7	0
Cellular component	GO:0099513	polymeric cytoskeletal fiber	7/657	247/16037	0.884199	1	0.980451	Solyc02g080460.2/Solyc04g076310.3/Solyc06g069130.3/Solyc09g007030.3/Solyc09g010060.3/Solyc09g010810.3/Solyc10g083310.2	7	7	0
Cellular component	GO:0035770	ribonucleoprotein granule	2/657	91/16037	0.892064	1	0.980451	Solyc01g088380.2/Solyc07g042190.3	2	1	1
Cellular component	GO:0036464	cytoplasmic ribonucleoprotein granule	2/657	91/16037	0.892064	1	0.980451	Solyc01g088380.2/Solyc07g042190.3	2	1	1
Cellular component	GO:0030133	transport vesicle	1/657	55/16037	0.900206	1	0.980451	Solyc03g120900.2	1	1	0
Cellular component	GO:0010008	endosome membrane	5/657	194/16037	0.903504	1	0.980451	Solyc03g006080.3/Solyc04g076950.3/Solyc06g006020.2/Solyc06g075130.3/Solyc11g012020.2	5	4	1
Cellular component	GO:0005795	Golgi stack	1/657	56/16037	0.904308	1	0.980451	Solyc01g109500.3	1	1	0
Cellular component	GO:0009522	photosystem I	1/657	56/16037	0.904308	1	0.980451	Solyc08g067320.2	1	1	0
Cellular component	GO:0030660	Golgi-associated vesicle membrane	1/657	56/16037	0.904308	1	0.980451	Solyc03g120900.2	1	1	0
Cellular component	GO:0005770	late endosome	2/657	95/16037	0.905572	1	0.980451	Solyc01g109500.3/Solyc04g076950.3	2	1	1
Cellular component	GO:0044440	endosomal part	5/657	199/16037	0.914651	1	0.980451	Solyc03g006080.3/Solyc04g076950.3/Solyc06g006020.2/Solyc06g075130.3/Solyc11g012020.2	5	4	1
Cellular component	GO:0031902	late endosome membrane	1/657	59/16037	0.915633	1	0.980451	Solyc04g076950.3	1	0	1
Cellular component	GO:0015630	microtubule cytoskeleton	8/657	293/16037	0.917107	1	0.980451	Solyc02g080460.2/Solyc02g081120.3/Solyc04g076310.3/Solyc06g069130.3/Solyc09g007030.3/Solyc09g010060.3/Solyc09g010810.3/Solyc10g083310.2	8	7	1
Cellular component	GO:0000428	DNA-directed RNA polymerase complex	2/657	99/16037	0.917487	1	0.980451	Solyc03g083130.2/Solyc08g080220.2	2	0	2
Cellular component	GO:0030880	RNA polymerase complex	2/657	99/16037	0.917487	1	0.980451	Solyc03g083130.2/Solyc08g080220.2	2	0	2
Cellular component	GO:0019867	outer membrane	3/657	135/16037	0.918783	1	0.980451	Solyc03g033750.1/Solyc03g033790.3/Solyc03g113210.3	3	2	1
Cellular component	GO:0031968	organelle outer membrane	3/657	135/16037	0.918783	1	0.980451	Solyc03g033750.1/Solyc03g033790.3/Solyc03g113210.3	3	2	1
Cellular component	GO:0030662	coated vesicle membrane	1/657	60/16037	0.919102	1	0.980451	Solyc03g120900.2	1	1	0
Cellular component	GO:0005798	Golgi-associated vesicle	1/657	67/16037	0.939708	1	0.980451	Solyc03g120900.2	1	1	0
Cellular component	GO:0019898	extrinsic component of membrane	1/657	67/16037	0.939708	1	0.980451	Solyc01g109110.3	1	1	0
Cellular component	GO:0046658	anchored component of plasma membrane	3/657	151/16037	0.94996	1	0.980451	Solyc01g059965.1/Solyc10g081970.2/Solyc11g068440.2	3	3	0
Cellular component	GO:0031966	mitochondrial membrane	8/657	319/16037	0.952848	1	0.980451	Solyc02g065550.3/Solyc02g065555.1/Solyc03g033750.1/Solyc03g033790.3/Solyc03g113210.3/Solyc03g115610.3/Solyc10g051120.2/Solyc11g071990.2	8	6	2
Cellular component	GO:0120025	plasma membrane bounded cell projection	1/657	74/16037	0.955071	1	0.980451	Solyc08g048290.3	1	0	1
Cellular component	GO:0044448	cell cortex part	1/657	77/16037	0.960394	1	0.980451	Solyc09g005830.1	1	1	0
Cellular component	GO:0009521	photosystem	2/657	121/16037	0.961414	1	0.980451	Solyc01g008510.3/Solyc08g067320.2	2	2	0
Cellular component	GO:0061695	transferase complex, transferring phosphorus-containing groups	2/657	122/16037	0.962748	1	0.980451	Solyc03g083130.2/Solyc08g080220.2	2	0	2
Cellular component	GO:0005740	mitochondrial envelope	8/657	333/16037	0.965748	1	0.980451	Solyc02g065550.3/Solyc02g065555.1/Solyc03g033750.1/Solyc03g033790.3/Solyc03g113210.3/Solyc03g115610.3/Solyc10g051120.2/Solyc11g071990.2	8	6	2
Cellular component	GO:0044430	cytoskeletal part	8/657	333/16037	0.965748	1	0.980451	Solyc02g080400.2/Solyc02g080460.2/Solyc04g076310.3/Solyc06g069130.3/Solyc09g007030.3/Solyc09g010060.3/Solyc09g010810.3/Solyc10g083310.2	8	8	0
Cellular component	GO:0042995	cell projection	1/657	81/16037	0.966524	1	0.980451	Solyc08g048290.3	1	0	1
Cellular component	GO:0005856	cytoskeleton	11/657	438/16037	0.97284	1	0.980451	Solyc01g098980.3/Solyc02g080400.2/Solyc02g080460.2/Solyc02g081120.3/Solyc04g076310.3/Solyc06g069130.3/Solyc09g007030.3/Solyc09g010060.3/Solyc09g010810.3/Solyc10g083310.2/Solyc10g084660.2	11	10	1
Cellular component	GO:1990204	oxidoreductase complex	1/657	86/16037	0.972872	1	0.980451	Solyc02g067930.3	1	1	0
Cellular component	GO:0098687	chromosomal region	1/657	88/16037	0.975061	1	0.980451	Solyc01g088130.2	1	0	1
Cellular component	GO:0005938	cell cortex	1/657	90/16037	0.977073	1	0.980451	Solyc09g005830.1	1	1	0
Cellular component	GO:0044433	cytoplasmic vesicle part	6/657	288/16037	0.97973	1	0.980451	Solyc03g006080.3/Solyc03g120900.2/Solyc04g076950.3/Solyc06g006020.2/Solyc06g075130.3/Solyc11g012020.2	6	5	1
Cellular component	GO:0030659	cytoplasmic vesicle membrane	1/657	95/16037	0.981423	1	0.980451	Solyc03g120900.2	1	1	0
Cellular component	GO:0012506	vesicle membrane	1/657	98/16037	0.983627	1	0.980451	Solyc03g120900.2	1	1	0
Cellular component	GO:0099568	cytoplasmic region	1/657	100/16037	0.984949	1	0.980451	Solyc09g005830.1	1	1	0
Cellular component	GO:0009706	chloroplast inner membrane	1/657	111/16037	0.990529	1	0.980451	Solyc09g059020.3	1	1	0
Cellular component	GO:0009528	plastid inner membrane	1/657	112/16037	0.99092	1	0.980451	Solyc09g059020.3	1	1	0
Cellular component	GO:0044455	mitochondrial membrane part	1/657	116/16037	0.992328	1	0.980451	Solyc10g051120.2	1	0	1
Cellular component	GO:0031461	cullin-RING ubiquitin ligase complex	2/657	166/16037	0.992406	1	0.980451	Solyc06g036420.2/Solyc06g071820.3	2	1	1
Cellular component	GO:0005743	mitochondrial inner membrane	4/657	251/16037	0.99283	1	0.980451	Solyc02g065550.3/Solyc02g065555.1/Solyc10g051120.2/Solyc11g071990.2	4	3	1
Cellular component	GO:0005802	trans-Golgi network	4/657	252/16037	0.993053	1	0.980451	Solyc01g006950.3/Solyc02g088240.3/Solyc03g097050.3/Solyc05g010120.3	4	4	0
Cellular component	GO:0009524	phragmoplast	1/657	123/16037	0.994288	1	0.980451	Solyc01g098980.3	1	1	0
Cellular component	GO:0009535	chloroplast thylakoid membrane	8/657	411/16037	0.995135	1	0.980451	Solyc01g008510.3/Solyc03g093360.3/Solyc03g096460.3/Solyc04g051610.3/Solyc07g061800.3/Solyc08g065190.3/Solyc08g067320.2/Solyc09g059020.3	8	7	1
Cellular component	GO:0055035	plastid thylakoid membrane	8/657	411/16037	0.995135	1	0.980451	Solyc01g008510.3/Solyc03g093360.3/Solyc03g096460.3/Solyc04g051610.3/Solyc07g061800.3/Solyc08g065190.3/Solyc08g067320.2/Solyc09g059020.3	8	7	1
Cellular component	GO:0031969	chloroplast membrane	6/657	346/16037	0.995983	1	0.980451	Solyc02g086650.3/Solyc03g119970.3/Solyc09g013150.3/Solyc09g059020.3/Solyc11g006710.2/Solyc12g005300.2	6	3	3
Cellular component	GO:0005635	nuclear envelope	1/657	134/16037	0.996408	1	0.980451	Solyc03g120900.2	1	1	0
Cellular component	GO:0042170	plastid membrane	6/657	350/16037	0.996426	1	0.980451	Solyc02g086650.3/Solyc03g119970.3/Solyc09g013150.3/Solyc09g059020.3/Solyc11g006710.2/Solyc12g005300.2	6	3	3
Cellular component	GO:0042651	thylakoid membrane	8/657	425/16037	0.996662	1	0.980451	Solyc01g008510.3/Solyc03g093360.3/Solyc03g096460.3/Solyc04g051610.3/Solyc07g061800.3/Solyc08g065190.3/Solyc08g067320.2/Solyc09g059020.3	8	7	1
Cellular component	GO:0044429	mitochondrial part	8/657	426/16037	0.996751	1	0.980451	Solyc02g065550.3/Solyc02g065555.1/Solyc03g033750.1/Solyc03g033790.3/Solyc03g113210.3/Solyc03g115610.3/Solyc10g051120.2/Solyc11g071990.2	8	6	2
Cellular component	GO:0034357	photosynthetic membrane	8/657	429/16037	0.997006	1	0.980451	Solyc01g008510.3/Solyc03g093360.3/Solyc03g096460.3/Solyc04g051610.3/Solyc07g061800.3/Solyc08g065190.3/Solyc08g067320.2/Solyc09g059020.3	8	7	1
Cellular component	GO:0005768	endosome	8/657	445/16037	0.998074	1	0.980451	Solyc01g109500.3/Solyc03g006080.3/Solyc03g097050.3/Solyc04g076950.3/Solyc06g006020.2/Solyc06g006057.1/Solyc06g075130.3/Solyc11g012020.2	8	7	1
Cellular component	GO:0000151	ubiquitin ligase complex	2/657	204/16037	0.99817	1	0.980451	Solyc06g036420.2/Solyc06g071820.3	2	1	1
Cellular component	GO:0044436	thylakoid part	8/657	458/16037	0.998663	1	0.980451	Solyc01g008510.3/Solyc03g093360.3/Solyc03g096460.3/Solyc04g051610.3/Solyc07g061800.3/Solyc08g065190.3/Solyc08g067320.2/Solyc09g059020.3	8	7	1
Cellular component	GO:0019866	organelle inner membrane	5/657	362/16037	0.999256	1	0.980451	Solyc02g065550.3/Solyc02g065555.1/Solyc09g059020.3/Solyc10g051120.2/Solyc11g071990.2	5	4	1
Cellular component	GO:0022626	cytosolic ribosome	1/657	172/16037	0.999279	1	0.980451	Solyc06g009620.1	1	0	1
Cellular component	GO:0044445	cytosolic part	1/657	214/16037	0.999878	1	0.980451	Solyc06g009620.1	1	0	1
Cellular component	GO:1990234	transferase complex	4/657	419/16037	0.999977	1	0.980451	Solyc03g083130.2/Solyc06g036420.2/Solyc06g071820.3/Solyc08g080220.2	4	1	3
Cellular component	GO:0005654	nucleoplasm	3/657	431/16037	0.999998	1	0.980451	Solyc04g071990.3/Solyc08g080220.2/Solyc09g091700.3	3	0	3
Cellular component	GO:0005730	nucleolus	2/657	394/16037	0.999999	1	0.980451	Solyc03g120900.2/Solyc11g069070.2	2	2	0
Cellular component	GO:0005840	ribosome	1/657	399/16037	1	1	0.980451	Solyc06g009620.1	1	0	1
Molecular function	GO:0020037	heme binding	39/676	405/15463	3.2684e-06	0.00162112	0.00142777	Solyc01g006290.3/Solyc01g006300.3/Solyc01g080900.3/Solyc02g079500.3/Solyc02g083620.3/Solyc02g090350.3/Solyc02g092580.3/Solyc02g094180.3/Solyc03g006700.3/Solyc03g044097.1/Solyc03g111280.2/Solyc03g111300.1/Solyc03g122360.3/Solyc04g071150.3/Solyc04g071900.3/Solyc04g078290.3/Solyc04g078360.2/Solyc05g047680.3/Solyc05g052280.3/Solyc06g050440.3/Solyc07g008240.3/Solyc07g043460.3/Solyc07g052070.2/Solyc07g…	39	30	9
Molecular function	GO:0050404	zeatin O-beta-D-xylosyltransferase activity	8/676	32/15463	5.29404e-05	0.0080116	0.00705605	Solyc04g008330.1/Solyc04g016200.1/Solyc05g053400.2/Solyc07g043480.1/Solyc11g066680.2/Solyc12g009920.1/Solyc12g009930.2/Solyc12g049617.1	8	1	7
Molecular function	GO:0046906	tetrapyrrole binding	40/676	475/15463	5.6816e-05	0.0080116	0.00705605	Solyc01g006290.3/Solyc01g006300.3/Solyc01g080900.3/Solyc02g079500.3/Solyc02g083620.3/Solyc02g090350.3/Solyc02g092580.3/Solyc02g094180.3/Solyc03g006700.3/Solyc03g044097.1/Solyc03g111280.2/Solyc03g111300.1/Solyc03g122360.3/Solyc04g071150.3/Solyc04g071900.3/Solyc04g078290.3/Solyc04g078360.2/Solyc05g047680.3/Solyc05g052280.3/Solyc06g050440.3/Solyc07g008240.3/Solyc07g043460.3/Solyc07g052070.2/Solyc07g…	40	31	9
Molecular function	GO:0015035	protein disulfide oxidoreductase activity	12/676	74/15463	8.04931e-05	0.0080116	0.00705605	Solyc01g108020.3/Solyc04g011790.1/Solyc04g011800.1/Solyc04g011820.1/Solyc04g011830.1/Solyc04g011840.1/Solyc04g011850.1/Solyc04g011860.1/Solyc04g011870.1/Solyc04g011880.1/Solyc09g074570.1/Solyc10g008150.1	12	10	2
Molecular function	GO:0046527	glucosyltransferase activity	23/676	223/15463	0.000121378	0.0080116	0.00705605	Solyc01g105360.3/Solyc03g078810.3/Solyc03g093080.3/Solyc03g093120.3/Solyc03g093130.3/Solyc03g097050.3/Solyc04g008210.2/Solyc04g008330.1/Solyc04g016200.1/Solyc07g042520.3/Solyc07g043390.3/Solyc07g043395.1/Solyc07g043490.1/Solyc08g076080.3/Solyc09g061860.3/Solyc09g072820.3/Solyc11g066680.2/Solyc12g009920.1/Solyc12g009930.2/Solyc12g015770.2/Solyc12g049617.1/Solyc12g057070.2/Solyc12g057073.1	23	9	14
Molecular function	GO:0004568	chitinase activity	7/676	27/15463	0.000122075	0.0080116	0.00705605	Solyc02g061770.3/Solyc04g072000.3/Solyc05g050130.3/Solyc07g005100.3/Solyc10g055800.2/Solyc10g055810.2/Solyc10g055820.2	7	7	0
Molecular function	GO:0035252	UDP-xylosyltransferase activity	8/676	36/15463	0.000130471	0.0080116	0.00705605	Solyc04g008330.1/Solyc04g016200.1/Solyc05g053400.2/Solyc07g043480.1/Solyc11g066680.2/Solyc12g009920.1/Solyc12g009930.2/Solyc12g049617.1	8	1	7
Molecular function	GO:0004601	peroxidase activity	17/676	140/15463	0.000130749	0.0080116	0.00705605	Solyc01g006290.3/Solyc01g006300.3/Solyc02g079500.3/Solyc02g083620.3/Solyc02g092580.3/Solyc02g094180.3/Solyc03g006700.3/Solyc03g044097.1/Solyc04g071900.3/Solyc04g073990.3/Solyc05g052280.3/Solyc06g050440.3/Solyc06g068690.3/Solyc10g084240.2/Solyc11g018775.1/Solyc11g018777.1/Solyc11g018800.2	17	16	1
Molecular function	GO:0016709	oxidoreductase activity, acting on paired donors, with incorporation or reduction of molecular oxygen, NAD(P)H as one donor, and incorporation of one atom of oxygen	16/676	128/15463	0.000145372	0.0080116	0.00705605	Solyc01g080900.3/Solyc01g091320.3/Solyc02g090350.3/Solyc03g122360.3/Solyc04g071150.3/Solyc04g078290.3/Solyc05g047680.3/Solyc06g005750.3/Solyc06g005755.1/Solyc06g073080.3/Solyc08g083500.2/Solyc09g059240.3/Solyc09g092580.3/Solyc10g009310.3/Solyc11g030730.2/Solyc12g006460.2	16	8	8
Molecular function	GO:0016684	oxidoreductase activity, acting on peroxide as acceptor	17/676	145/15463	0.000201033	0.00997125	0.00878198	Solyc01g006290.3/Solyc01g006300.3/Solyc02g079500.3/Solyc02g083620.3/Solyc02g092580.3/Solyc02g094180.3/Solyc03g006700.3/Solyc03g044097.1/Solyc04g071900.3/Solyc04g073990.3/Solyc05g052280.3/Solyc06g050440.3/Solyc06g068690.3/Solyc10g084240.2/Solyc11g018775.1/Solyc11g018777.1/Solyc11g018800.2	17	16	1
Molecular function	GO:0005516	calmodulin binding	26/676	282/15463	0.000279756	0.0117569	0.0103547	Solyc01g005000.3/Solyc01g100240.3/Solyc02g069490.3/Solyc02g079550.2/Solyc02g080400.2/Solyc02g092450.3/Solyc03g098240.3/Solyc03g113960.3/Solyc04g025530.3/Solyc05g050350.2/Solyc06g071820.3/Solyc06g072430.2/Solyc07g005110.3/Solyc07g040710.3/Solyc07g053100.3/Solyc07g055690.2/Solyc07g065300.2/Solyc09g082870.2/Solyc09g082890.2/Solyc09g092690.3/Solyc10g006690.3/Solyc10g006710.3/Solyc10g006720.3/Solyc11g…	26	20	6
Molecular function	GO:0004497	monooxygenase activity	28/676	314/15463	0.000287801	0.0117569	0.0103547	Solyc01g080900.3/Solyc01g091320.3/Solyc02g090350.3/Solyc03g111280.2/Solyc03g111300.1/Solyc03g122360.3/Solyc04g025650.3/Solyc04g071150.3/Solyc04g078290.3/Solyc04g078360.2/Solyc05g047680.3/Solyc06g005750.3/Solyc06g005755.1/Solyc06g073080.3/Solyc07g043460.3/Solyc07g052070.2/Solyc07g055440.2/Solyc07g055490.3/Solyc08g063130.3/Solyc08g083500.2/Solyc09g059240.3/Solyc09g092580.3/Solyc10g009310.3/Solyc10g…	28	17	11
Molecular function	GO:0016705	oxidoreductase activity, acting on paired donors, with incorporation or reduction of molecular oxygen	32/676	380/15463	0.000308144	0.0117569	0.0103547	Solyc01g080900.3/Solyc01g091320.3/Solyc02g090350.3/Solyc03g111280.2/Solyc03g111300.1/Solyc03g122360.3/Solyc04g071150.3/Solyc04g078290.3/Solyc04g078360.2/Solyc05g047680.3/Solyc06g005750.3/Solyc06g005755.1/Solyc06g007130.3/Solyc06g073080.3/Solyc06g082030.3/Solyc07g043420.3/Solyc07g043460.3/Solyc07g052070.2/Solyc07g055440.2/Solyc07g055490.3/Solyc07g056670.3/Solyc08g062370.3/Solyc08g083500.2/Solyc09g…	32	17	15
Molecular function	GO:0004553	hydrolase activity, hydrolyzing O-glycosyl compounds	28/676	317/15463	0.000336031	0.0119051	0.0104852	Solyc01g008620.3/Solyc01g059965.1/Solyc02g061770.3/Solyc02g086700.3/Solyc03g093080.3/Solyc03g093120.3/Solyc03g093130.3/Solyc03g121540.3/Solyc04g008210.2/Solyc04g016470.3/Solyc04g072000.3/Solyc05g050130.3/Solyc06g068040.3/Solyc07g005100.3/Solyc07g052695.1/Solyc08g076080.3/Solyc08g081620.3/Solyc10g045240.2/Solyc10g055800.2/Solyc10g055810.2/Solyc10g055820.2/Solyc10g083290.2/Solyc10g085225.1/Solyc11g…	28	23	5
Molecular function	GO:0042285	xylosyltransferase activity	8/676	44/15463	0.000561355	0.0185621	0.0163482	Solyc04g008330.1/Solyc04g016200.1/Solyc05g053400.2/Solyc07g043480.1/Solyc11g066680.2/Solyc12g009920.1/Solyc12g009930.2/Solyc12g049617.1	8	1	7
Molecular function	GO:0015085	calcium ion transmembrane transporter activity	9/676	56/15463	0.000663479	0.0198949	0.0175221	Solyc02g065550.3/Solyc02g065555.1/Solyc02g077290.2/Solyc02g092450.3/Solyc06g006110.3/Solyc06g063210.3/Solyc07g065300.2/Solyc09g082870.2/Solyc09g082890.2	9	8	1
Molecular function	GO:0008061	chitin binding	7/676	35/15463	0.000681883	0.0198949	0.0175221	Solyc01g097270.3/Solyc04g072000.3/Solyc07g005100.3/Solyc07g009500.2/Solyc10g055800.2/Solyc10g055810.2/Solyc10g055820.2	7	7	0
Molecular function	GO:0015036	disulfide oxidoreductase activity	12/676	94/15463	0.000790762	0.0217899	0.019191	Solyc01g108020.3/Solyc04g011790.1/Solyc04g011800.1/Solyc04g011820.1/Solyc04g011830.1/Solyc04g011840.1/Solyc04g011850.1/Solyc04g011860.1/Solyc04g011870.1/Solyc04g011880.1/Solyc09g074570.1/Solyc10g008150.1	12	10	2
Molecular function	GO:0016798	hydrolase activity, acting on glycosyl bonds	28/676	344/15463	0.00120667	0.0315003	0.0277433	Solyc01g008620.3/Solyc01g059965.1/Solyc02g061770.3/Solyc02g086700.3/Solyc03g093080.3/Solyc03g093120.3/Solyc03g093130.3/Solyc03g121540.3/Solyc04g008210.2/Solyc04g016470.3/Solyc04g072000.3/Solyc05g050130.3/Solyc06g068040.3/Solyc07g005100.3/Solyc07g052695.1/Solyc08g076080.3/Solyc08g081620.3/Solyc10g045240.2/Solyc10g055800.2/Solyc10g055810.2/Solyc10g055820.2/Solyc10g083290.2/Solyc10g085225.1/Solyc11g…	28	23	5
Molecular function	GO:0050403	trans-zeatin O-beta-D-glucosyltransferase activity	6/676	29/15463	0.00136946	0.0339626	0.0299119	Solyc04g008330.1/Solyc04g016200.1/Solyc11g066680.2/Solyc12g009920.1/Solyc12g009930.2/Solyc12g049617.1	6	1	5
Molecular function	GO:0005506	iron ion binding	28/676	351/15463	0.00162877	0.03847	0.0338817	Solyc01g080900.3/Solyc01g088400.3/Solyc01g091320.3/Solyc02g063240.3/Solyc02g086180.3/Solyc02g090350.3/Solyc03g111280.2/Solyc03g111300.1/Solyc03g122360.3/Solyc04g071150.3/Solyc04g078290.3/Solyc04g078360.2/Solyc05g047680.3/Solyc06g005750.3/Solyc06g005755.1/Solyc07g043460.3/Solyc07g052070.2/Solyc07g055440.2/Solyc07g055490.3/Solyc08g083500.2/Solyc09g059240.3/Solyc09g092580.3/Solyc10g009310.3/Solyc10g…	28	15	13
Molecular function	GO:0035251	UDP-glucosyltransferase activity	18/676	191/15463	0.00181694	0.0409638	0.0360781	Solyc01g105360.3/Solyc03g078810.3/Solyc03g097050.3/Solyc04g008330.1/Solyc04g016200.1/Solyc07g042520.3/Solyc07g043390.3/Solyc07g043395.1/Solyc07g043490.1/Solyc09g061860.3/Solyc09g072820.3/Solyc11g066680.2/Solyc12g009920.1/Solyc12g009930.2/Solyc12g015770.2/Solyc12g049617.1/Solyc12g057070.2/Solyc12g057073.1	18	5	13
Molecular function	GO:0016209	antioxidant activity	18/676	192/15463	0.00192556	0.0415252	0.0365725	Solyc01g006290.3/Solyc01g006300.3/Solyc01g108020.3/Solyc02g079500.3/Solyc02g083620.3/Solyc02g092580.3/Solyc02g094180.3/Solyc03g006700.3/Solyc03g044097.1/Solyc04g071900.3/Solyc04g073990.3/Solyc05g052280.3/Solyc06g050440.3/Solyc06g068690.3/Solyc10g084240.2/Solyc11g018775.1/Solyc11g018777.1/Solyc11g018800.2	18	16	2
Molecular function	GO:0080054	low-affinity nitrate transmembrane transporter activity	4/676	14/15463	0.0025508	0.0527165	0.046429	Solyc04g005070.3/Solyc05g005915.1/Solyc05g005960.3/Solyc05g006010.3	4	0	4
Molecular function	GO:0008509	anion transmembrane transporter activity	23/676	280/15463	0.00283873	0.0563204	0.049603	Solyc01g091840.3/Solyc01g105450.3/Solyc02g068080.3/Solyc02g086650.3/Solyc02g093870.3/Solyc03g032090.1/Solyc03g113210.3/Solyc03g119970.3/Solyc04g005070.3/Solyc04g072760.3/Solyc04g082220.2/Solyc05g005915.1/Solyc05g005960.3/Solyc05g006010.3/Solyc05g007150.3/Solyc05g009580.3/Solyc05g051530.3/Solyc08g080270.3/Solyc09g014610.3/Solyc10g051120.2/Solyc10g055740.2/Solyc11g006710.2/Solyc11g009100.2	23	12	11
Molecular function	GO:0016759	cellulose synthase activity	5/676	24/15463	0.00334569	0.0614615	0.054131	Solyc03g097050.3/Solyc07g043390.3/Solyc07g043395.1/Solyc09g072820.3/Solyc12g015770.2	5	2	3
Molecular function	GO:0016760	cellulose synthase (UDP-forming) activity	5/676	24/15463	0.00334569	0.0614615	0.054131	Solyc03g097050.3/Solyc07g043390.3/Solyc07g043395.1/Solyc09g072820.3/Solyc12g015770.2	5	2	3
Molecular function	GO:0051537	2 iron, 2 sulfur cluster binding	9/676	74/15463	0.00482689	0.085505	0.0753068	Solyc04g011790.1/Solyc04g011800.1/Solyc04g011820.1/Solyc04g011830.1/Solyc04g011840.1/Solyc04g011850.1/Solyc04g011860.1/Solyc04g011870.1/Solyc04g011880.1	9	9	0
Molecular function	GO:0004398	histidine decarboxylase activity	4/676	17/15463	0.00546364	0.0934471	0.0823017	Solyc08g006740.3/Solyc08g006750.3/Solyc08g068600.3/Solyc08g068640.3	4	4	0
Molecular function	GO:0016758	transferase activity, transferring hexosyl groups	30/676	422/15463	0.00621123	0.102692	0.0904443	Solyc01g105360.3/Solyc02g065530.3/Solyc03g071850.1/Solyc03g078810.3/Solyc03g093080.3/Solyc03g093120.3/Solyc03g093130.3/Solyc03g097050.3/Solyc04g008210.2/Solyc04g008330.1/Solyc04g016200.1/Solyc05g053400.2/Solyc07g042520.3/Solyc07g043390.3/Solyc07g043395.1/Solyc07g043480.1/Solyc07g043490.1/Solyc07g043500.1/Solyc07g044960.1/Solyc08g076080.3/Solyc09g061860.3/Solyc09g072820.3/Solyc10g083670.2/Solyc11g…	30	11	19
Molecular function	GO:0022838	substrate-specific channel activity	13/676	136/15463	0.00661603	0.105856	0.0932309	Solyc02g065550.3/Solyc02g065555.1/Solyc02g068080.3/Solyc02g077290.2/Solyc03g005980.3/Solyc03g113210.3/Solyc05g009580.3/Solyc05g050350.2/Solyc05g051220.3/Solyc05g055990.3/Solyc06g011350.3/Solyc06g063210.3/Solyc09g014610.3	13	11	2
Molecular function	GO:0016667	oxidoreductase activity, acting on a sulfur group of donors	12/676	123/15463	0.00759103	0.11737	0.103372	Solyc01g108020.3/Solyc04g011790.1/Solyc04g011800.1/Solyc04g011820.1/Solyc04g011830.1/Solyc04g011840.1/Solyc04g011850.1/Solyc04g011860.1/Solyc04g011870.1/Solyc04g011880.1/Solyc09g074570.1/Solyc10g008150.1	12	10	2
Molecular function	GO:0016762	xyloglucan:xyloglucosyl transferase activity	5/676	29/15463	0.00780891	0.11737	0.103372	Solyc03g093080.3/Solyc03g093120.3/Solyc03g093130.3/Solyc04g008210.2/Solyc08g076080.3	5	4	1
Molecular function	GO:0016763	transferase activity, transferring pentosyl groups	9/676	82/15463	0.00941549	0.137355	0.120973	Solyc04g008330.1/Solyc04g016200.1/Solyc05g053400.2/Solyc07g043480.1/Solyc11g066680.2/Solyc11g067250.2/Solyc12g009920.1/Solyc12g009930.2/Solyc12g049617.1	9	2	7
Molecular function	GO:0016682	oxidoreductase activity, acting on diphenols and related substances as donors, oxygen as acceptor	6/676	43/15463	0.0104838	0.143177	0.1261	Solyc01g067620.3/Solyc02g071475.1/Solyc04g054690.3/Solyc04g072280.3/Solyc06g076330.3/Solyc09g014240.3	6	6	0
Molecular function	GO:0004866	endopeptidase inhibitor activity	7/676	57/15463	0.0117206	0.143177	0.1261	Solyc03g020010.1/Solyc03g098730.1/Solyc03g098740.1/Solyc03g098760.2/Solyc04g079450.3/Solyc04g079470.3/Solyc08g080630.3	7	7	0
Molecular function	GO:0030414	peptidase inhibitor activity	7/676	57/15463	0.0117206	0.143177	0.1261	Solyc03g020010.1/Solyc03g098730.1/Solyc03g098740.1/Solyc03g098760.2/Solyc04g079450.3/Solyc04g079470.3/Solyc08g080630.3	7	7	0
Molecular function	GO:0008194	UDP-glycosyltransferase activity	21/676	281/15463	0.0119635	0.143177	0.1261	Solyc01g105360.3/Solyc02g065530.3/Solyc03g078810.3/Solyc03g097050.3/Solyc04g008330.1/Solyc04g016200.1/Solyc05g053400.2/Solyc07g042520.3/Solyc07g043390.3/Solyc07g043395.1/Solyc07g043480.1/Solyc07g043490.1/Solyc09g061860.3/Solyc09g072820.3/Solyc11g066680.2/Solyc12g009920.1/Solyc12g009930.2/Solyc12g015770.2/Solyc12g049617.1/Solyc12g057070.2/Solyc12g057073.1	21	5	16
Molecular function	GO:0005216	ion channel activity	10/676	100/15463	0.0120123	0.143177	0.1261	Solyc02g065550.3/Solyc02g065555.1/Solyc02g068080.3/Solyc02g077290.2/Solyc03g113210.3/Solyc05g009580.3/Solyc05g050350.2/Solyc05g051220.3/Solyc06g063210.3/Solyc09g014610.3	10	8	2
Molecular function	GO:0008514	organic anion transmembrane transporter activity	15/676	179/15463	0.0120514	0.143177	0.1261	Solyc01g091840.3/Solyc01g105450.3/Solyc02g086650.3/Solyc02g093870.3/Solyc03g032090.1/Solyc03g119970.3/Solyc04g082220.2/Solyc05g007150.3/Solyc05g009580.3/Solyc05g051530.3/Solyc08g080270.3/Solyc10g051120.2/Solyc10g055740.2/Solyc11g006710.2/Solyc11g009100.2	15	9	6
Molecular function	GO:0061135	endopeptidase regulator activity	7/676	58/15463	0.0128418	0.143177	0.1261	Solyc03g020010.1/Solyc03g098730.1/Solyc03g098740.1/Solyc03g098760.2/Solyc04g079450.3/Solyc04g079470.3/Solyc08g080630.3	7	7	0
Molecular function	GO:0008028	monocarboxylic acid transmembrane transporter activity	5/676	33/15463	0.0135259	0.143177	0.1261	Solyc01g105450.3/Solyc02g086650.3/Solyc05g051530.3/Solyc10g051120.2/Solyc11g009100.2	5	3	2
Molecular function	GO:0008574	ATP-dependent microtubule motor activity, plus-end-directed	3/676	12/15463	0.0136137	0.143177	0.1261	Solyc02g080460.2/Solyc04g076310.3/Solyc09g007030.3	3	3	0
Molecular function	GO:0047196	long-chain-alcohol O-fatty-acyltransferase activity	3/676	12/15463	0.0136137	0.143177	0.1261	Solyc01g095960.3/Solyc06g066630.1/Solyc11g012240.1	3	2	1
Molecular function	GO:0102966	arachidoyl-CoA:1-dodecanol O-acyltransferase activity	3/676	12/15463	0.0136137	0.143177	0.1261	Solyc01g095960.3/Solyc06g066630.1/Solyc11g012240.1	3	2	1
Molecular function	GO:0103095	wax ester synthase activity	3/676	12/15463	0.0136137	0.143177	0.1261	Solyc01g095960.3/Solyc06g066630.1/Solyc11g012240.1	3	2	1
Molecular function	GO:0061134	peptidase regulator activity	7/676	59/15463	0.0140381	0.143177	0.1261	Solyc03g020010.1/Solyc03g098730.1/Solyc03g098740.1/Solyc03g098760.2/Solyc04g079450.3/Solyc04g079470.3/Solyc08g080630.3	7	7	0
Molecular function	GO:0016627	oxidoreductase activity, acting on the CH-CH group of donors	8/676	73/15463	0.0140999	0.143177	0.1261	Solyc02g069490.3/Solyc06g073560.3/Solyc06g074090.3/Solyc07g043460.3/Solyc09g009040.3/Solyc09g011870.2/Solyc09g091700.3/Solyc10g086500.1	8	1	7
Molecular function	GO:0004857	enzyme inhibitor activity	14/676	166/15463	0.0142163	0.143177	0.1261	Solyc01g095700.3/Solyc03g020010.1/Solyc03g078090.3/Solyc03g098730.1/Solyc03g098740.1/Solyc03g098760.2/Solyc04g079450.3/Solyc04g079470.3/Solyc05g053050.1/Solyc06g009190.3/Solyc06g050500.2/Solyc08g006690.1/Solyc08g080630.3/Solyc09g010980.1	14	11	3
Molecular function	GO:0016628	oxidoreductase activity, acting on the CH-CH group of donors, NAD or NADP as acceptor	6/676	46/15463	0.0144332	0.143177	0.1261	Solyc02g069490.3/Solyc06g074090.3/Solyc09g009040.3/Solyc09g011870.2/Solyc09g091700.3/Solyc10g086500.1	6	1	5
Molecular function	GO:0016831	carboxy-lyase activity	9/676	89/15463	0.0156312	0.149011	0.131238	Solyc01g005000.3/Solyc03g098240.3/Solyc04g006970.3/Solyc04g025530.3/Solyc05g054590.3/Solyc08g006740.3/Solyc08g006750.3/Solyc08g068600.3/Solyc08g068640.3	9	7	2
Molecular function	GO:0030170	pyridoxal phosphate binding	11/676	120/15463	0.0159874	0.149011	0.131238	Solyc01g005000.3/Solyc01g095080.3/Solyc02g091990.3/Solyc03g098240.3/Solyc04g025530.3/Solyc08g006740.3/Solyc08g006750.3/Solyc08g068600.3/Solyc08g068640.3/Solyc09g008670.3/Solyc12g006470.2	11	8	3
Molecular function	GO:0070279	vitamin B6 binding	11/676	120/15463	0.0159874	0.149011	0.131238	Solyc01g005000.3/Solyc01g095080.3/Solyc02g091990.3/Solyc03g098240.3/Solyc04g025530.3/Solyc08g006740.3/Solyc08g006750.3/Solyc08g068600.3/Solyc08g068640.3/Solyc09g008670.3/Solyc12g006470.2	11	8	3
Molecular function	GO:0005262	calcium channel activity	4/676	23/15463	0.0165233	0.149011	0.131238	Solyc02g065550.3/Solyc02g065555.1/Solyc02g077290.2/Solyc06g063210.3	4	4	0
Molecular function	GO:0005388	calcium-transporting ATPase activity	4/676	23/15463	0.0165233	0.149011	0.131238	Solyc02g092450.3/Solyc07g065300.2/Solyc09g082870.2/Solyc09g082890.2	4	4	0
Molecular function	GO:0016711	flavonoid 3'-monooxygenase activity	3/676	13/15463	0.0171317	0.151738	0.13364	Solyc03g122360.3/Solyc08g083500.2/Solyc11g030730.2	3	3	0
Molecular function	GO:0004364	glutathione transferase activity	6/676	48/15463	0.017578	0.152959	0.134716	Solyc01g081250.3/Solyc01g091330.3/Solyc06g069045.1/Solyc09g011550.3/Solyc09g011640.3/Solyc10g084960.2	6	5	1
Molecular function	GO:0016830	carbon-carbon lyase activity	11/676	125/15463	0.0210491	0.180006	0.158536	Solyc01g005000.3/Solyc03g098240.3/Solyc04g006970.3/Solyc04g009960.3/Solyc04g025530.3/Solyc05g054590.3/Solyc06g006080.3/Solyc08g006740.3/Solyc08g006750.3/Solyc08g068600.3/Solyc08g068640.3	11	7	4
Molecular function	GO:0019842	vitamin binding	14/676	178/15463	0.0244951	0.201195	0.177199	Solyc01g005000.3/Solyc01g095080.3/Solyc02g091990.3/Solyc03g098240.3/Solyc04g025530.3/Solyc07g043420.3/Solyc07g049550.3/Solyc08g006740.3/Solyc08g006750.3/Solyc08g068600.3/Solyc08g068640.3/Solyc09g008670.3/Solyc09g089780.3/Solyc12g006470.2	14	10	4
Molecular function	GO:0046873	metal ion transmembrane transporter activity	16/676	213/15463	0.0249355	0.201195	0.177199	Solyc02g065550.3/Solyc02g065555.1/Solyc02g077290.2/Solyc02g081600.3/Solyc02g092450.3/Solyc03g120980.3/Solyc04g076950.3/Solyc05g051220.3/Solyc06g006110.3/Solyc06g063210.3/Solyc07g043200.2/Solyc07g065300.2/Solyc08g028970.3/Solyc08g065190.3/Solyc09g082870.2/Solyc09g082890.2	16	13	3
Molecular function	GO:1990939	ATP-dependent microtubule motor activity	3/676	15/15463	0.0255456	0.201195	0.177199	Solyc02g080460.2/Solyc04g076310.3/Solyc09g007030.3	3	3	0
Molecular function	GO:0015267	channel activity	13/676	162/15463	0.0255551	0.201195	0.177199	Solyc02g065550.3/Solyc02g065555.1/Solyc02g068080.3/Solyc02g077290.2/Solyc03g005980.3/Solyc03g113210.3/Solyc05g009580.3/Solyc05g050350.2/Solyc05g051220.3/Solyc05g055990.3/Solyc06g011350.3/Solyc06g063210.3/Solyc09g014610.3	13	11	2
Molecular function	GO:0022803	passive transmembrane transporter activity	13/676	162/15463	0.0255551	0.201195	0.177199	Solyc02g065550.3/Solyc02g065555.1/Solyc02g068080.3/Solyc02g077290.2/Solyc03g005980.3/Solyc03g113210.3/Solyc05g009580.3/Solyc05g050350.2/Solyc05g051220.3/Solyc05g055990.3/Solyc06g011350.3/Solyc06g063210.3/Solyc09g014610.3	13	11	2
Molecular function	GO:0015112	nitrate transmembrane transporter activity	5/676	39/15463	0.0265127	0.205473	0.180966	Solyc02g068080.3/Solyc04g005070.3/Solyc05g005915.1/Solyc05g005960.3/Solyc05g006010.3	5	1	4
Molecular function	GO:0016679	oxidoreductase activity, acting on diphenols and related substances as donors	6/676	53/15463	0.027419	0.209228	0.184274	Solyc01g067620.3/Solyc02g071475.1/Solyc04g054690.3/Solyc04g072280.3/Solyc06g076330.3/Solyc09g014240.3	6	6	0
Molecular function	GO:0046915	transition metal ion transmembrane transporter activity	6/676	54/15463	0.0297487	0.223566	0.196902	Solyc02g081600.3/Solyc03g120980.3/Solyc04g076950.3/Solyc07g043200.2/Solyc08g028970.3/Solyc08g065190.3	6	4	2
Molecular function	GO:0016829	lyase activity	24/676	365/15463	0.0308366	0.228283	0.201055	Solyc01g005000.3/Solyc01g095080.3/Solyc02g067750.3/Solyc02g086820.3/Solyc02g091990.3/Solyc02g093580.3/Solyc03g036470.2/Solyc03g098240.3/Solyc03g112460.3/Solyc04g006970.3/Solyc04g009960.3/Solyc04g025530.3/Solyc05g054590.3/Solyc06g006080.3/Solyc07g005380.3/Solyc07g052135.1/Solyc08g006740.3/Solyc08g006750.3/Solyc08g068600.3/Solyc08g068640.3/Solyc09g008670.3/Solyc09g061890.3/Solyc09g090900.3/Solyc11g…	24	17	7
Molecular function	GO:0016706	oxidoreductase activity, acting on paired donors, with incorporation or reduction of molecular oxygen, 2-oxoglutarate as one donor, and incorporation of one atom each of oxygen into both donors	6/676	56/15463	0.0347885	0.244591	0.215418	Solyc06g073080.3/Solyc06g082030.3/Solyc07g043420.3/Solyc07g056670.3/Solyc08g062370.3/Solyc09g089780.3	6	2	4
Molecular function	GO:0000295	adenine nucleotide transmembrane transporter activity	3/676	17/15463	0.0357952	0.244591	0.215418	Solyc01g091840.3/Solyc03g119970.3/Solyc08g080270.3	3	1	2
Molecular function	GO:0005346	purine ribonucleotide transmembrane transporter activity	3/676	17/15463	0.0357952	0.244591	0.215418	Solyc01g091840.3/Solyc03g119970.3/Solyc08g080270.3	3	1	2
Molecular function	GO:0015216	purine nucleotide transmembrane transporter activity	3/676	17/15463	0.0357952	0.244591	0.215418	Solyc01g091840.3/Solyc03g119970.3/Solyc08g080270.3	3	1	2
Molecular function	GO:0005253	anion channel activity	4/676	29/15463	0.0361023	0.244591	0.215418	Solyc02g068080.3/Solyc03g113210.3/Solyc05g009580.3/Solyc09g014610.3	4	2	2
Molecular function	GO:0015605	organophosphate ester transmembrane transporter activity	4/676	29/15463	0.0361023	0.244591	0.215418	Solyc01g091840.3/Solyc02g086650.3/Solyc03g119970.3/Solyc08g080270.3	4	1	3
Molecular function	GO:0051536	iron-sulfur cluster binding	13/676	171/15463	0.0373289	0.244591	0.215418	Solyc04g011790.1/Solyc04g011800.1/Solyc04g011820.1/Solyc04g011830.1/Solyc04g011840.1/Solyc04g011850.1/Solyc04g011860.1/Solyc04g011870.1/Solyc04g011880.1/Solyc06g006080.3/Solyc09g090900.3/Solyc10g050890.2/Solyc10g079510.2	13	12	1
Molecular function	GO:0051540	metal cluster binding	13/676	171/15463	0.0373289	0.244591	0.215418	Solyc04g011790.1/Solyc04g011800.1/Solyc04g011820.1/Solyc04g011830.1/Solyc04g011840.1/Solyc04g011850.1/Solyc04g011860.1/Solyc04g011870.1/Solyc04g011880.1/Solyc06g006080.3/Solyc09g090900.3/Solyc10g050890.2/Solyc10g079510.2	13	12	1
Molecular function	GO:0003777	microtubule motor activity	7/676	72/15463	0.0374776	0.244591	0.215418	Solyc02g080460.2/Solyc04g076310.3/Solyc06g069130.3/Solyc09g007030.3/Solyc09g010060.3/Solyc09g010810.3/Solyc10g083310.2	7	7	0
Molecular function	GO:0015103	inorganic anion transmembrane transporter activity	9/676	104/15463	0.038259	0.246448	0.217054	Solyc02g068080.3/Solyc03g113210.3/Solyc04g005070.3/Solyc04g072760.3/Solyc05g005915.1/Solyc05g005960.3/Solyc05g006010.3/Solyc05g009580.3/Solyc09g014610.3	9	3	6
Molecular function	GO:0030246	carbohydrate binding	22/676	337/15463	0.040101	0.255001	0.224587	Solyc01g059965.1/Solyc02g079550.2/Solyc03g121540.3/Solyc07g005110.3/Solyc07g009500.2/Solyc07g043420.3/Solyc07g049550.3/Solyc07g053100.3/Solyc07g055690.2/Solyc07g062480.1/Solyc07g062490.1/Solyc08g078207.1/Solyc09g005170.2/Solyc09g089780.3/Solyc10g006690.3/Solyc10g006710.3/Solyc10g006720.3/Solyc11g068440.2/Solyc12g006840.2/Solyc12g036320.2/Solyc12g036325.1/Solyc12g088040.2	22	19	3
Molecular function	GO:0016229	steroid dehydrogenase activity	3/676	19/15463	0.04784	0.300362	0.264538	Solyc02g081730.3/Solyc03g097170.3/Solyc10g086500.1	3	1	2
Molecular function	GO:0005342	organic acid transmembrane transporter activity	11/676	143/15463	0.0490639	0.300441	0.264607	Solyc01g105450.3/Solyc02g086650.3/Solyc02g093870.3/Solyc03g032090.1/Solyc04g082220.2/Solyc05g009580.3/Solyc05g051530.3/Solyc10g051120.2/Solyc10g055740.2/Solyc11g006710.2/Solyc11g009100.2	11	7	4
Molecular function	GO:0046943	carboxylic acid transmembrane transporter activity	11/676	143/15463	0.0490639	0.300441	0.264607	Solyc01g105450.3/Solyc02g086650.3/Solyc02g093870.3/Solyc03g032090.1/Solyc04g082220.2/Solyc05g009580.3/Solyc05g051530.3/Solyc10g051120.2/Solyc10g055740.2/Solyc11g006710.2/Solyc11g009100.2	11	7	4
Molecular function	GO:0005385	zinc ion transmembrane transporter activity	3/676	20/15463	0.0545132	0.3181	0.280161	Solyc02g081600.3/Solyc07g043200.2/Solyc08g065190.3	3	3	0
Molecular function	GO:0008810	cellulase activity	3/676	20/15463	0.0545132	0.3181	0.280161	Solyc08g081620.3/Solyc11g008820.2/Solyc11g040340.2	3	2	1
Molecular function	GO:0015215	nucleotide transmembrane transporter activity	3/676	20/15463	0.0545132	0.3181	0.280161	Solyc01g091840.3/Solyc03g119970.3/Solyc08g080270.3	3	1	2
Molecular function	GO:0072509	divalent inorganic cation transmembrane transporter activity	3/676	20/15463	0.0545132	0.3181	0.280161	Solyc02g081600.3/Solyc07g043200.2/Solyc08g065190.3	3	3	0
Molecular function	GO:0008422	beta-glucosidase activity	6/676	64/15463	0.0602497	0.330884	0.29142	Solyc01g008620.3/Solyc01g059965.1/Solyc02g086700.3/Solyc04g016470.3/Solyc10g045240.2/Solyc11g068440.2	6	6	0
Molecular function	GO:0042973	glucan endo-1,3-beta-D-glucosidase activity	5/676	49/15463	0.0617956	0.330884	0.29142	Solyc01g008620.3/Solyc01g059965.1/Solyc02g086700.3/Solyc04g016470.3/Solyc11g068440.2	5	5	0
Molecular function	GO:0008374	O-acyltransferase activity	11/676	151/15463	0.0672271	0.330884	0.29142	Solyc01g095960.3/Solyc02g089690.3/Solyc03g046270.3/Solyc04g010250.3/Solyc06g051350.3/Solyc06g066630.1/Solyc07g053350.3/Solyc07g055730.3/Solyc09g014350.3/Solyc09g072710.3/Solyc11g012240.1	11	7	4
Molecular function	GO:0016298	lipase activity	9/676	116/15463	0.0676548	0.330884	0.29142	Solyc02g065250.2/Solyc02g077430.3/Solyc03g044790.3/Solyc03g096070.3/Solyc04g010250.3/Solyc07g014730.3/Solyc08g080130.3/Solyc11g051060.2/Solyc11g051100.2	9	5	4
Molecular function	GO:0003774	motor activity	8/676	99/15463	0.0680259	0.330884	0.29142	Solyc02g080400.2/Solyc02g080460.2/Solyc04g076310.3/Solyc06g069130.3/Solyc09g007030.3/Solyc09g010060.3/Solyc09g010810.3/Solyc10g083310.2	8	8	0
Molecular function	GO:0004089	carbonate dehydratase activity	2/676	10/15463	0.0680447	0.330884	0.29142	Solyc02g067750.3/Solyc02g086820.3	2	1	1
Molecular function	GO:0004970	ionotropic glutamate receptor activity	2/676	10/15463	0.0680447	0.330884	0.29142	Solyc02g077290.2/Solyc06g063210.3	2	2	0
Molecular function	GO:0005230	extracellular ligand-gated ion channel activity	2/676	10/15463	0.0680447	0.330884	0.29142	Solyc02g077290.2/Solyc06g063210.3	2	2	0
Molecular function	GO:0008066	glutamate receptor activity	2/676	10/15463	0.0680447	0.330884	0.29142	Solyc02g077290.2/Solyc06g063210.3	2	2	0
Molecular function	GO:0022824	transmitter-gated ion channel activity	2/676	10/15463	0.0680447	0.330884	0.29142	Solyc02g077290.2/Solyc06g063210.3	2	2	0
Molecular function	GO:0022835	transmitter-gated channel activity	2/676	10/15463	0.0680447	0.330884	0.29142	Solyc02g077290.2/Solyc06g063210.3	2	2	0
Molecular function	GO:0030594	neurotransmitter receptor activity	2/676	10/15463	0.0680447	0.330884	0.29142	Solyc02g077290.2/Solyc06g063210.3	2	2	0
Molecular function	GO:0045551	cinnamyl-alcohol dehydrogenase activity	2/676	10/15463	0.0680447	0.330884	0.29142	Solyc02g030480.3/Solyc02g069250.3	2	2	0
Molecular function	GO:0051740	ethylene binding	2/676	10/15463	0.0680447	0.330884	0.29142	Solyc06g053710.3/Solyc09g089610.3	2	0	2
Molecular function	GO:0051765	inositol tetrakisphosphate kinase activity	2/676	10/15463	0.0680447	0.330884	0.29142	Solyc03g097410.1/Solyc08g005130.1	2	1	1
Molecular function	GO:0052747	sinapyl alcohol dehydrogenase activity	2/676	10/15463	0.0680447	0.330884	0.29142	Solyc02g030480.3/Solyc02g069250.3	2	2	0
Molecular function	GO:0072328	alkene binding	2/676	10/15463	0.0680447	0.330884	0.29142	Solyc06g053710.3/Solyc09g089610.3	2	0	2
Molecular function	GO:0005319	lipid transporter activity	4/676	36/15463	0.0706884	0.340403	0.299803	Solyc01g105450.3/Solyc05g010120.3/Solyc05g051530.3/Solyc11g009100.2	4	4	0
Molecular function	GO:0050662	coenzyme binding	28/676	480/15463	0.0741254	0.352695	0.310629	Solyc01g005000.3/Solyc01g068080.3/Solyc01g095080.3/Solyc02g022850.1/Solyc02g067930.3/Solyc02g069490.3/Solyc02g079460.2/Solyc02g091990.3/Solyc03g098240.3/Solyc03g116910.3/Solyc04g015590.3/Solyc04g025530.3/Solyc04g025650.3/Solyc05g054590.3/Solyc06g069550.1/Solyc06g073560.3/Solyc07g043420.3/Solyc07g049550.3/Solyc08g006740.3/Solyc08g006750.3/Solyc08g063130.3/Solyc08g068600.3/Solyc08g068640.3/Solyc09g…	28	20	8
Molecular function	GO:0009055	electron transfer activity	12/676	172/15463	0.0746632	0.352695	0.310629	Solyc01g104400.3/Solyc04g011790.1/Solyc04g011800.1/Solyc04g011820.1/Solyc04g011830.1/Solyc04g011840.1/Solyc04g011850.1/Solyc04g011860.1/Solyc04g011870.1/Solyc04g011880.1/Solyc09g074570.1/Solyc10g008150.1	12	11	1
Molecular function	GO:0004867	serine-type endopeptidase inhibitor activity	4/676	37/15463	0.076645	0.356878	0.314313	Solyc03g098760.2/Solyc04g079450.3/Solyc04g079470.3/Solyc08g080630.3	4	4	0
Molecular function	GO:0052716	hydroquinone:oxygen oxidoreductase activity	3/676	23/15463	0.0769878	0.356878	0.314313	Solyc04g072280.3/Solyc06g076330.3/Solyc09g014240.3	3	3	0
Molecular function	GO:0015926	glucosidase activity	7/676	85/15463	0.0781112	0.358733	0.315947	Solyc01g008620.3/Solyc01g059965.1/Solyc02g086700.3/Solyc04g016470.3/Solyc10g045240.2/Solyc10g083290.2/Solyc11g068440.2	7	7	0
Molecular function	GO:0080031	methyl salicylate esterase activity	2/676	11/15463	0.0808217	0.364888	0.321368	Solyc02g065250.2/Solyc03g044790.3	2	1	1
Molecular function	GO:1901505	carbohydrate derivative transmembrane transporter activity	5/676	53/15463	0.0809228	0.364888	0.321368	Solyc01g091840.3/Solyc02g086650.3/Solyc03g119970.3/Solyc05g007150.3/Solyc08g080270.3	5	2	3
Molecular function	GO:0008308	voltage-gated anion channel activity	3/676	24/15463	0.0852491	0.379416	0.334163	Solyc02g068080.3/Solyc03g113210.3/Solyc09g014610.3	3	2	1
Molecular function	GO:0042802	identical protein binding	22/676	368/15463	0.0856745	0.379416	0.334163	Solyc01g005440.3/Solyc01g079940.3/Solyc01g095700.3/Solyc01g105450.3/Solyc02g067930.3/Solyc02g081120.3/Solyc03g033750.1/Solyc03g033790.3/Solyc03g083130.2/Solyc04g005800.3/Solyc04g073990.3/Solyc04g080250.3/Solyc05g006980.3/Solyc05g051530.3/Solyc06g008030.3/Solyc06g050500.2/Solyc07g043490.1/Solyc08g007270.3/Solyc09g008670.3/Solyc11g009100.2/Solyc11g065760.2/Solyc12g014500.2	22	12	10
Molecular function	GO:0015662	ATPase activity, coupled to transmembrane movement of ions, phosphorylative mechanism	4/676	39/15463	0.0892828	0.391896	0.345155	Solyc02g092450.3/Solyc07g065300.2/Solyc09g082870.2/Solyc09g082890.2	4	4	0
Molecular function	GO:0005102	signaling receptor binding	5/676	57/15463	0.102833	0.440895	0.388309	Solyc01g109110.3/Solyc01g109900.3/Solyc02g092120.3/Solyc06g076040.3/Solyc08g066270.2	5	5	0
Molecular function	GO:0001871	pattern binding	7/676	91/15463	0.103112	0.440895	0.388309	Solyc01g059965.1/Solyc08g078207.1/Solyc09g005170.2/Solyc11g068440.2/Solyc12g036320.2/Solyc12g036325.1/Solyc12g088040.2	7	7	0
Molecular function	GO:0030247	polysaccharide binding	7/676	91/15463	0.103112	0.440895	0.388309	Solyc01g059965.1/Solyc08g078207.1/Solyc09g005170.2/Solyc11g068440.2/Solyc12g036320.2/Solyc12g036325.1/Solyc12g088040.2	7	7	0
Molecular function	GO:0004860	protein kinase inhibitor activity	2/676	13/15463	0.108287	0.451348	0.397516	Solyc05g053050.1/Solyc09g010980.1	2	2	0
Molecular function	GO:0033764	steroid dehydrogenase activity, acting on the CH-OH group of donors, NAD or NADP as acceptor	2/676	13/15463	0.108287	0.451348	0.397516	Solyc02g081730.3/Solyc03g097170.3	2	1	1
Molecular function	GO:0045543	gibberellin 2-beta-dioxygenase activity	2/676	13/15463	0.108287	0.451348	0.397516	Solyc06g082030.3/Solyc07g056670.3	2	0	2
Molecular function	GO:0015932	nucleobase-containing compound transmembrane transporter activity	4/676	42/15463	0.109968	0.454535	0.400323	Solyc01g091840.3/Solyc03g119970.3/Solyc05g007150.3/Solyc08g080270.3	4	2	2
Molecular function	GO:0022839	ion gated channel activity	6/676	76/15463	0.114727	0.469342	0.413363	Solyc02g068080.3/Solyc02g077290.2/Solyc03g113210.3/Solyc05g051220.3/Solyc06g063210.3/Solyc09g014610.3	6	5	1
Molecular function	GO:0051213	dioxygenase activity	12/676	186/15463	0.115443	0.469342	0.413363	Solyc01g099180.3/Solyc01g105650.3/Solyc01g108880.3/Solyc06g067870.3/Solyc06g073080.3/Solyc06g082030.3/Solyc07g043420.3/Solyc07g056670.3/Solyc08g029000.3/Solyc08g062370.3/Solyc08g076390.3/Solyc09g089780.3	12	6	6
Molecular function	GO:0003993	acid phosphatase activity	4/676	43/15463	0.117299	0.473011	0.416595	Solyc04g080920.2/Solyc06g062390.3/Solyc07g008570.3/Solyc09g064510.3	4	2	2
Molecular function	GO:0016747	transferase activity, transferring acyl groups other than amino-acyl groups	23/676	405/15463	0.120952	0.475916	0.419153	Solyc01g095960.3/Solyc02g064690.3/Solyc02g089690.3/Solyc03g046270.3/Solyc04g010250.3/Solyc05g052650.2/Solyc05g052660.1/Solyc05g052670.1/Solyc06g051350.3/Solyc06g066630.1/Solyc06g071820.3/Solyc06g083030.3/Solyc07g045350.3/Solyc07g049660.3/Solyc07g053350.3/Solyc07g055730.3/Solyc08g075210.2/Solyc08g082620.3/Solyc09g014350.3/Solyc09g072710.3/Solyc11g012240.1/Solyc11g071470.1/Solyc12g087980.2	23	10	13
Molecular function	GO:0005381	iron ion transmembrane transporter activity	2/676	14/15463	0.122817	0.475916	0.419153	Solyc04g076950.3/Solyc08g028970.3	2	0	2
Molecular function	GO:0019187	beta-1,4-mannosyltransferase activity	2/676	14/15463	0.122817	0.475916	0.419153	Solyc03g097050.3/Solyc10g083670.2	2	1	1
Molecular function	GO:0019210	kinase inhibitor activity	2/676	14/15463	0.122817	0.475916	0.419153	Solyc05g053050.1/Solyc09g010980.1	2	2	0
Molecular function	GO:0051753	mannan synthase activity	2/676	14/15463	0.122817	0.475916	0.419153	Solyc03g097050.3/Solyc10g083670.2	2	1	1
Molecular function	GO:0001134	transcription regulator recruiting activity	7/676	97/15463	0.131936	0.503386	0.443347	Solyc03g093890.3/Solyc03g093930.3/Solyc04g079360.1/Solyc06g005310.3/Solyc06g005330.3/Solyc10g086250.2/Solyc10g086270.2	7	3	4
Molecular function	GO:0001135	RNA polymerase II transcription regulator recruiting activity	7/676	97/15463	0.131936	0.503386	0.443347	Solyc03g093890.3/Solyc03g093930.3/Solyc04g079360.1/Solyc06g005310.3/Solyc06g005330.3/Solyc10g086250.2/Solyc10g086270.2	7	3	4
Molecular function	GO:0005199	structural constituent of cell wall	2/676	15/15463	0.137782	0.517726	0.455976	Solyc05g026240.2/Solyc11g005150.2	2	2	0
Molecular function	GO:0015301	anion:anion antiporter activity	2/676	15/15463	0.137782	0.517726	0.455976	Solyc02g086650.3/Solyc03g119970.3	2	0	2
Molecular function	GO:0042562	hormone binding	4/676	46/15463	0.1405	0.523972	0.461477	Solyc01g095700.3/Solyc06g050500.2/Solyc06g053710.3/Solyc09g089610.3	4	1	3
Molecular function	GO:0022836	gated channel activity	6/676	81/15463	0.142893	0.528916	0.465832	Solyc02g068080.3/Solyc02g077290.2/Solyc03g113210.3/Solyc05g051220.3/Solyc06g063210.3/Solyc09g014610.3	6	5	1
Molecular function	GO:0005261	cation channel activity	5/676	64/15463	0.147348	0.541369	0.4768	Solyc02g065550.3/Solyc02g065555.1/Solyc02g077290.2/Solyc05g051220.3/Solyc06g063210.3	5	5	0
Molecular function	GO:0016746	transferase activity, transferring acyl groups	24/676	437/15463	0.148654	0.542149	0.477487	Solyc01g095960.3/Solyc02g064690.3/Solyc02g089690.3/Solyc03g046270.3/Solyc03g097230.1/Solyc04g010250.3/Solyc05g052650.2/Solyc05g052660.1/Solyc05g052670.1/Solyc06g051350.3/Solyc06g066630.1/Solyc06g071820.3/Solyc06g083030.3/Solyc07g045350.3/Solyc07g049660.3/Solyc07g053350.3/Solyc07g055730.3/Solyc08g075210.2/Solyc08g082620.3/Solyc09g014350.3/Solyc09g072710.3/Solyc11g012240.1/Solyc11g071470.1/Solyc12g…	24	11	13
Molecular function	GO:0016841	ammonia-lyase activity	2/676	16/15463	0.153116	0.55033	0.484692	Solyc03g036470.2/Solyc09g008670.3	2	1	1
Molecular function	GO:0016847	1-aminocyclopropane-1-carboxylate synthase activity	2/676	16/15463	0.153116	0.55033	0.484692	Solyc01g095080.3/Solyc02g091990.3	2	2	0
Molecular function	GO:0000287	magnesium ion binding	9/676	140/15463	0.159942	0.57073	0.502659	Solyc03g097410.1/Solyc04g080250.3/Solyc05g010120.3/Solyc06g061040.3/Solyc07g052135.1/Solyc08g005130.1/Solyc08g083370.3/Solyc09g008840.3/Solyc12g014500.2	9	5	4
Molecular function	GO:0030234	enzyme regulator activity	17/676	299/15463	0.162736	0.572516	0.504232	Solyc01g095700.3/Solyc03g020010.1/Solyc03g078090.3/Solyc03g098730.1/Solyc03g098740.1/Solyc03g098760.2/Solyc04g079450.3/Solyc04g079470.3/Solyc05g053050.1/Solyc06g009190.3/Solyc06g050500.2/Solyc07g049680.3/Solyc08g005420.3/Solyc08g006690.1/Solyc08g067930.3/Solyc08g080630.3/Solyc09g010980.1	17	13	4
Molecular function	GO:0016405	CoA-ligase activity	3/676	32/15463	0.162752	0.572516	0.504232	Solyc01g109180.3/Solyc02g081360.3/Solyc03g031870.2	3	3	0
Molecular function	GO:0010427	abscisic acid binding	2/676	17/15463	0.168759	0.589467	0.519162	Solyc01g095700.3/Solyc06g050500.2	2	1	1
Molecular function	GO:0005509	calcium ion binding	13/676	221/15463	0.171335	0.593813	0.522989	Solyc01g020378.1/Solyc02g079720.1/Solyc03g005040.1/Solyc03g115930.2/Solyc04g073990.3/Solyc06g068690.3/Solyc06g069740.1/Solyc06g073245.1/Solyc07g014730.3/Solyc07g063690.1/Solyc09g005170.2/Solyc10g006740.3/Solyc11g012020.2	13	9	4
Molecular function	GO:0016638	oxidoreductase activity, acting on the CH-NH2 group of donors	3/676	33/15463	0.173595	0.593813	0.522989	Solyc05g013440.3/Solyc06g033860.2/Solyc07g049550.3	3	2	1
Molecular function	GO:1901682	sulfur compound transmembrane transporter activity	3/676	33/15463	0.173595	0.593813	0.522989	Solyc01g091840.3/Solyc04g072760.3/Solyc08g080270.3	3	2	1
Molecular function	GO:0016614	oxidoreductase activity, acting on CH-OH group of donors	13/676	224/15463	0.183187	0.614687	0.541373	Solyc02g022850.1/Solyc02g030480.3/Solyc02g067930.3/Solyc02g069250.3/Solyc02g069490.3/Solyc02g079460.2/Solyc02g081730.3/Solyc03g097170.3/Solyc03g113460.1/Solyc06g069550.1/Solyc08g007420.3/Solyc09g005180.3/Solyc11g011330.2	13	10	3
Molecular function	GO:0043492	ATPase activity, coupled to movement of substances	13/676	224/15463	0.183187	0.614687	0.541373	Solyc01g105450.3/Solyc02g092450.3/Solyc03g120980.3/Solyc05g010120.3/Solyc05g014390.3/Solyc05g051530.3/Solyc05g051540.2/Solyc06g070950.2/Solyc06g070960.2/Solyc07g065300.2/Solyc09g082870.2/Solyc09g082890.2/Solyc11g009100.2	13	13	0
Molecular function	GO:0015276	ligand-gated ion channel activity	2/676	18/15463	0.184654	0.614687	0.541373	Solyc02g077290.2/Solyc06g063210.3	2	2	0
Molecular function	GO:0022834	ligand-gated channel activity	2/676	18/15463	0.184654	0.614687	0.541373	Solyc02g077290.2/Solyc06g063210.3	2	2	0
Molecular function	GO:0015291	secondary active transmembrane transporter activity	18/676	329/15463	0.194422	0.640096	0.563752	Solyc01g091840.3/Solyc02g065550.3/Solyc02g065555.1/Solyc02g068080.3/Solyc02g086650.3/Solyc02g093870.3/Solyc03g032040.3/Solyc03g118970.3/Solyc03g119970.3/Solyc04g072760.3/Solyc04g076950.3/Solyc05g007150.3/Solyc06g006110.3/Solyc08g048290.3/Solyc08g080270.3/Solyc09g013150.3/Solyc09g072690.1/Solyc12g006050.2	18	10	8
Molecular function	GO:0016878	acid-thiol ligase activity	3/676	35/15463	0.195852	0.640096	0.563752	Solyc01g109180.3/Solyc02g081360.3/Solyc03g031870.2	3	3	0
Molecular function	GO:0042626	ATPase activity, coupled to transmembrane movement of substances	12/676	207/15463	0.196159	0.640096	0.563752	Solyc01g105450.3/Solyc02g092450.3/Solyc03g120980.3/Solyc05g014390.3/Solyc05g051530.3/Solyc05g051540.2/Solyc06g070950.2/Solyc06g070960.2/Solyc07g065300.2/Solyc09g082870.2/Solyc09g082890.2/Solyc11g009100.2	12	12	0
Molecular function	GO:0005507	copper ion binding	8/676	128/15463	0.197692	0.640884	0.564446	Solyc01g079470.3/Solyc04g054690.3/Solyc04g072280.3/Solyc04g073990.3/Solyc04g082140.3/Solyc05g013440.3/Solyc06g076330.3/Solyc09g014240.3	8	6	2
Molecular function	GO:0042803	protein homodimerization activity	12/676	208/15463	0.200532	0.642399	0.56578	Solyc01g095700.3/Solyc01g105450.3/Solyc02g067930.3/Solyc02g081120.3/Solyc03g083130.2/Solyc04g005800.3/Solyc04g073990.3/Solyc05g006980.3/Solyc05g051530.3/Solyc06g050500.2/Solyc08g007270.3/Solyc11g009100.2	12	6	6
Molecular function	GO:0019840	isoprenoid binding	2/676	19/15463	0.20075	0.642399	0.56578	Solyc01g095700.3/Solyc06g050500.2	2	1	1
Molecular function	GO:0005372	water transmembrane transporter activity	3/676	36/15463	0.20723	0.654688	0.576604	Solyc03g005980.3/Solyc05g055990.3/Solyc06g011350.3	3	3	0
Molecular function	GO:0015250	water channel activity	3/676	36/15463	0.20723	0.654688	0.576604	Solyc03g005980.3/Solyc05g055990.3/Solyc06g011350.3	3	3	0
Molecular function	GO:0046982	protein heterodimerization activity	8/676	130/15463	0.209065	0.656305	0.578027	Solyc01g086820.3/Solyc04g011390.1/Solyc04g080740.1/Solyc05g054610.1/Solyc09g074300.1/Solyc10g008910.1/Solyc11g072840.1/Solyc11g072860.2	8	7	1
Molecular function	GO:0030545	receptor regulator activity	2/676	20/15463	0.216998	0.672695	0.592462	Solyc01g109900.3/Solyc02g092120.3	2	2	0
Molecular function	GO:0048018	receptor ligand activity	2/676	20/15463	0.216998	0.672695	0.592462	Solyc01g109900.3/Solyc02g092120.3	2	2	0
Molecular function	GO:0015149	hexose transmembrane transporter activity	3/676	37/15463	0.218752	0.67392	0.593541	Solyc01g099870.2/Solyc03g032040.3/Solyc08g048290.3	3	0	3
Molecular function	GO:0001067	regulatory region nucleic acid binding	23/676	442/15463	0.222116	0.675886	0.595273	Solyc01g090560.3/Solyc01g090760.3/Solyc02g032950.3/Solyc02g080890.3/Solyc02g090400.3/Solyc03g093890.3/Solyc03g093930.3/Solyc04g079360.1/Solyc04g080740.1/Solyc05g015850.3/Solyc06g005310.3/Solyc06g005330.3/Solyc06g050520.2/Solyc06g068390.1/Solyc07g005400.3/Solyc08g067340.3/Solyc08g067360.3/Solyc09g072725.1/Solyc10g008245.1/Solyc10g086250.2/Solyc10g086270.2/Solyc11g012980.1/Solyc12g010800.2	23	13	10
Molecular function	GO:0044212	transcription regulatory region DNA binding	23/676	442/15463	0.222116	0.675886	0.595273	Solyc01g090560.3/Solyc01g090760.3/Solyc02g032950.3/Solyc02g080890.3/Solyc02g090400.3/Solyc03g093890.3/Solyc03g093930.3/Solyc04g079360.1/Solyc04g080740.1/Solyc05g015850.3/Solyc06g005310.3/Solyc06g005330.3/Solyc06g050520.2/Solyc06g068390.1/Solyc07g005400.3/Solyc08g067340.3/Solyc08g067360.3/Solyc09g072725.1/Solyc10g008245.1/Solyc10g086250.2/Solyc10g086270.2/Solyc11g012980.1/Solyc12g010800.2	23	13	10
Molecular function	GO:0050660	flavin adenine dinucleotide binding	7/676	113/15463	0.225028	0.680572	0.5994	Solyc02g022850.1/Solyc02g069490.3/Solyc02g079460.2/Solyc04g025650.3/Solyc06g073560.3/Solyc08g063130.3/Solyc09g005180.3	7	5	2
Molecular function	GO:0004620	phospholipase activity	5/676	75/15463	0.23022	0.688428	0.606319	Solyc02g077430.3/Solyc03g096070.3/Solyc04g010250.3/Solyc07g014730.3/Solyc08g080130.3	5	3	2
Molecular function	GO:0015145	monosaccharide transmembrane transporter activity	3/676	38/15463	0.230401	0.688428	0.606319	Solyc01g099870.2/Solyc03g032040.3/Solyc08g048290.3	3	0	3
Molecular function	GO:0071949	FAD binding	2/676	21/15463	0.233355	0.69308	0.610416	Solyc04g025650.3/Solyc08g063130.3	2	2	0
Molecular function	GO:0004252	serine-type endopeptidase activity	7/676	115/15463	0.238023	0.699544	0.61611	Solyc01g087800.2/Solyc01g087810.2/Solyc01g087840.3/Solyc01g087850.2/Solyc08g079870.2/Solyc08g079900.2/Solyc08g079980.1	7	7	0
Molecular function	GO:0016413	O-acetyltransferase activity	5/676	76/15463	0.238353	0.699544	0.61611	Solyc02g089690.3/Solyc03g046270.3/Solyc06g051350.3/Solyc07g053350.3/Solyc07g055730.3	5	4	1
Molecular function	GO:0016722	oxidoreductase activity, oxidizing metal ions	3/676	39/15463	0.242161	0.706541	0.622272	Solyc04g072280.3/Solyc06g076330.3/Solyc09g014240.3	3	3	0
Molecular function	GO:0004864	protein phosphatase inhibitor activity	2/676	22/15463	0.249781	0.719954	0.634085	Solyc01g095700.3/Solyc06g050500.2	2	1	1
Molecular function	GO:0019212	phosphatase inhibitor activity	2/676	22/15463	0.249781	0.719954	0.634085	Solyc01g095700.3/Solyc06g050500.2	2	1	1
Molecular function	GO:0016846	carbon-sulfur lyase activity	3/676	40/15463	0.254016	0.719954	0.634085	Solyc01g095080.3/Solyc02g091990.3/Solyc03g112460.3	3	3	0
Molecular function	GO:0016866	intramolecular transferase activity	3/676	40/15463	0.254016	0.719954	0.634085	Solyc04g070983.1/Solyc04g070985.1/Solyc09g090900.3	3	1	2
Molecular function	GO:0099516	ion antiporter activity	3/676	40/15463	0.254016	0.719954	0.634085	Solyc02g086650.3/Solyc03g119970.3/Solyc06g006110.3	3	0	3
Molecular function	GO:0015144	carbohydrate transmembrane transporter activity	5/676	79/15463	0.263196	0.72557	0.639031	Solyc01g099870.2/Solyc02g086650.3/Solyc03g005880.3/Solyc03g032040.3/Solyc08g048290.3	5	0	5
Molecular function	GO:0004197	cysteine-type endopeptidase activity	3/676	41/15463	0.26595	0.72557	0.639031	Solyc02g076980.3/Solyc03g006210.2/Solyc12g094700.2	3	3	0
Molecular function	GO:0016641	oxidoreductase activity, acting on the CH-NH2 group of donors, oxygen as acceptor	2/676	23/15463	0.266237	0.72557	0.639031	Solyc05g013440.3/Solyc07g049550.3	2	1	1
Molecular function	GO:0016837	carbon-oxygen lyase activity, acting on polysaccharides	2/676	23/15463	0.266237	0.72557	0.639031	Solyc02g093580.3/Solyc09g061890.3	2	2	0
Molecular function	GO:0016840	carbon-nitrogen lyase activity	2/676	23/15463	0.266237	0.72557	0.639031	Solyc03g036470.2/Solyc09g008670.3	2	1	1
Molecular function	GO:0030570	pectate lyase activity	2/676	23/15463	0.266237	0.72557	0.639031	Solyc02g093580.3/Solyc09g061890.3	2	2	0
Molecular function	GO:1901981	phosphatidylinositol phosphate binding	2/676	23/15463	0.266237	0.72557	0.639031	Solyc06g075130.3/Solyc08g080130.3	2	2	0
Molecular function	GO:0098772	molecular function regulator	19/676	371/15463	0.270711	0.732161	0.644836	Solyc01g095700.3/Solyc01g109900.3/Solyc02g092120.3/Solyc03g020010.1/Solyc03g078090.3/Solyc03g098730.1/Solyc03g098740.1/Solyc03g098760.2/Solyc04g079450.3/Solyc04g079470.3/Solyc05g053050.1/Solyc06g009190.3/Solyc06g050500.2/Solyc07g049680.3/Solyc08g005420.3/Solyc08g006690.1/Solyc08g067930.3/Solyc08g080630.3/Solyc09g010980.1	19	15	4
Molecular function	GO:0015171	amino acid transmembrane transporter activity	5/676	80/15463	0.271608	0.732161	0.644836	Solyc02g093870.3/Solyc03g032090.1/Solyc04g082220.2/Solyc10g055740.2/Solyc11g006710.2	5	4	1
Molecular function	GO:0051119	sugar transmembrane transporter activity	4/676	61/15463	0.27673	0.741196	0.652794	Solyc01g099870.2/Solyc03g005880.3/Solyc03g032040.3/Solyc08g048290.3	4	0	4
Molecular function	GO:0031418	L-ascorbic acid binding	3/676	42/15463	0.277949	0.741196	0.652794	Solyc07g043420.3/Solyc07g049550.3/Solyc09g089780.3	3	2	1
Molecular function	GO:0008081	phosphoric diester hydrolase activity	3/676	43/15463	0.289997	0.76526	0.673988	Solyc01g009870.3/Solyc03g096070.3/Solyc08g080130.3	3	3	0
Molecular function	GO:0022890	inorganic cation transmembrane transporter activity	19/676	376/15463	0.290058	0.76526	0.673988	Solyc02g065550.3/Solyc02g065555.1/Solyc02g068080.3/Solyc02g077290.2/Solyc02g081600.3/Solyc02g092450.3/Solyc03g032040.3/Solyc03g120980.3/Solyc04g076950.3/Solyc05g051220.3/Solyc06g006110.3/Solyc06g063210.3/Solyc07g043200.2/Solyc07g065300.2/Solyc08g028970.3/Solyc08g048290.3/Solyc08g065190.3/Solyc09g082870.2/Solyc09g082890.2	19	14	5
Molecular function	GO:0016407	acetyltransferase activity	8/676	144/15463	0.294751	0.773528	0.681269	Solyc02g064690.3/Solyc02g089690.3/Solyc03g046270.3/Solyc06g051350.3/Solyc06g071820.3/Solyc07g045350.3/Solyc07g053350.3/Solyc07g055730.3	8	4	4
Molecular function	GO:0000030	mannosyltransferase activity	2/676	25/15463	0.29911	0.776336	0.683742	Solyc03g097050.3/Solyc10g083670.2	2	1	1
Molecular function	GO:0015399	primary active transmembrane transporter activity	12/676	229/15463	0.301043	0.776336	0.683742	Solyc01g105450.3/Solyc02g092450.3/Solyc03g120980.3/Solyc05g014390.3/Solyc05g051530.3/Solyc05g051540.2/Solyc06g070950.2/Solyc06g070960.2/Solyc07g065300.2/Solyc09g082870.2/Solyc09g082890.2/Solyc11g009100.2	12	12	0
Molecular function	GO:0015405	P-P-bond-hydrolysis-driven transmembrane transporter activity	12/676	229/15463	0.301043	0.776336	0.683742	Solyc01g105450.3/Solyc02g092450.3/Solyc03g120980.3/Solyc05g014390.3/Solyc05g051530.3/Solyc05g051540.2/Solyc06g070950.2/Solyc06g070960.2/Solyc07g065300.2/Solyc09g082870.2/Solyc09g082890.2/Solyc11g009100.2	12	12	0
Molecular function	GO:0004709	MAP kinase kinase kinase activity	3/676	44/15463	0.302082	0.776336	0.683742	Solyc01g098980.3/Solyc04g079400.3/Solyc11g006000.2	3	3	0
Molecular function	GO:0005244	voltage-gated ion channel activity	4/676	64/15463	0.306424	0.779418	0.686457	Solyc02g068080.3/Solyc03g113210.3/Solyc05g051220.3/Solyc09g014610.3	4	3	1
Molecular function	GO:0022832	voltage-gated channel activity	4/676	64/15463	0.306424	0.779418	0.686457	Solyc02g068080.3/Solyc03g113210.3/Solyc05g051220.3/Solyc09g014610.3	4	3	1
Molecular function	GO:0016836	hydro-lyase activity	5/676	85/15463	0.314411	0.790261	0.696006	Solyc02g067750.3/Solyc02g086820.3/Solyc07g005380.3/Solyc09g090900.3/Solyc11g066890.1	5	3	2
Molecular function	GO:0003714	transcription corepressor activity	2/676	26/15463	0.315467	0.790261	0.696006	Solyc01g005440.3/Solyc08g036660.3	2	1	1
Molecular function	GO:0033612	receptor serine/threonine kinase binding	2/676	26/15463	0.315467	0.790261	0.696006	Solyc06g076040.3/Solyc08g066270.2	2	2	0
Molecular function	GO:0031406	carboxylic acid binding	5/676	88/15463	0.340506	0.823907	0.72564	Solyc01g095700.3/Solyc06g050500.2/Solyc07g043420.3/Solyc07g049550.3/Solyc09g089780.3	5	3	2
Molecular function	GO:0043177	organic acid binding	5/676	88/15463	0.340506	0.823907	0.72564	Solyc01g095700.3/Solyc06g050500.2/Solyc07g043420.3/Solyc07g049550.3/Solyc09g089780.3	5	3	2
Molecular function	GO:0016877	ligase activity, forming carbon-sulfur bonds	3/676	48/15463	0.350525	0.823907	0.72564	Solyc01g109180.3/Solyc02g081360.3/Solyc03g031870.2	3	3	0
Molecular function	GO:0016616	oxidoreductase activity, acting on the CH-OH group of donors, NAD or NADP as acceptor	9/676	174/15463	0.351145	0.823907	0.72564	Solyc02g030480.3/Solyc02g067930.3/Solyc02g069250.3/Solyc02g081730.3/Solyc03g097170.3/Solyc03g113460.1/Solyc06g069550.1/Solyc08g007420.3/Solyc11g011330.2	9	7	2
Molecular function	GO:0003846	2-acylglycerol O-acyltransferase activity	1/676	10/15463	0.360552	0.823907	0.72564	Solyc04g010250.3	1	0	1
Molecular function	GO:0004130	cytochrome-c peroxidase activity	1/676	10/15463	0.360552	0.823907	0.72564	Solyc02g083620.3	1	0	1
Molecular function	GO:0004622	lysophospholipase activity	1/676	10/15463	0.360552	0.823907	0.72564	Solyc04g010250.3	1	0	1
Molecular function	GO:0004743	pyruvate kinase activity	1/676	10/15463	0.360552	0.823907	0.72564	Solyc09g008840.3	1	0	1
Molecular function	GO:0005247	voltage-gated chloride channel activity	1/676	10/15463	0.360552	0.823907	0.72564	Solyc02g068080.3	1	1	0
Molecular function	GO:0015165	pyrimidine nucleotide-sugar transmembrane transporter activity	1/676	10/15463	0.360552	0.823907	0.72564	Solyc05g007150.3	1	1	0
Molecular function	GO:0016688	L-ascorbate peroxidase activity	1/676	10/15463	0.360552	0.823907	0.72564	Solyc02g083620.3	1	0	1
Molecular function	GO:0030955	potassium ion binding	1/676	10/15463	0.360552	0.823907	0.72564	Solyc09g008840.3	1	0	1
Molecular function	GO:0031420	alkali metal ion binding	1/676	10/15463	0.360552	0.823907	0.72564	Solyc09g008840.3	1	0	1
Molecular function	GO:0035671	enone reductase activity	1/676	10/15463	0.360552	0.823907	0.72564	Solyc10g086500.1	1	0	1
Molecular function	GO:0045548	phenylalanine ammonia-lyase activity	1/676	10/15463	0.360552	0.823907	0.72564	Solyc03g036470.2	1	1	0
Molecular function	GO:0070403	NAD+ binding	1/676	10/15463	0.360552	0.823907	0.72564	Solyc05g054590.3	1	1	0
Molecular function	GO:0000155	phosphorelay sensor kinase activity	2/676	30/15463	0.379785	0.823907	0.72564	Solyc06g053710.3/Solyc09g089610.3	2	0	2
Molecular function	GO:0004869	cysteine-type endopeptidase inhibitor activity	1/676	11/15463	0.388525	0.823907	0.72564	Solyc04g079470.3	1	1	0
Molecular function	GO:0005179	hormone activity	1/676	11/15463	0.388525	0.823907	0.72564	Solyc01g109900.3	1	1	0
Molecular function	GO:0005254	chloride channel activity	1/676	11/15463	0.388525	0.823907	0.72564	Solyc02g068080.3	1	1	0
Molecular function	GO:0005347	ATP transmembrane transporter activity	1/676	11/15463	0.388525	0.823907	0.72564	Solyc03g119970.3	1	0	1
Molecular function	GO:0015217	ADP transmembrane transporter activity	1/676	11/15463	0.388525	0.823907	0.72564	Solyc03g119970.3	1	0	1
Molecular function	GO:0015368	calcium:cation antiporter activity	1/676	11/15463	0.388525	0.823907	0.72564	Solyc06g006110.3	1	0	1
Molecular function	GO:0016208	AMP binding	1/676	11/15463	0.388525	0.823907	0.72564	Solyc01g057000.3	1	1	0
Molecular function	GO:0016713	oxidoreductase activity, acting on paired donors, with incorporation or reduction of molecular oxygen, reduced iron-sulfur protein as one donor, and incorporation of one atom of oxygen	1/676	11/15463	0.388525	0.823907	0.72564	Solyc10g083400.1	1	0	1
Molecular function	GO:0016985	mannan endo-1,4-beta-mannosidase activity	1/676	11/15463	0.388525	0.823907	0.72564	Solyc12g013665.1	1	1	0
Molecular function	GO:0043495	protein membrane anchor	1/676	11/15463	0.388525	0.823907	0.72564	Solyc01g006950.3	1	1	0
Molecular function	GO:0050664	oxidoreductase activity, acting on NAD(P)H, oxygen as acceptor	1/676	11/15463	0.388525	0.823907	0.72564	Solyc06g068690.3	1	1	0
Molecular function	GO:0050734	hydroxycinnamoyltransferase activity	1/676	11/15463	0.388525	0.823907	0.72564	Solyc11g071470.1	1	1	0
Molecular function	GO:0052745	inositol phosphate phosphatase activity	1/676	11/15463	0.388525	0.823907	0.72564	Solyc08g005130.1	1	0	1
Molecular function	GO:0070696	transmembrane receptor protein serine/threonine kinase binding	1/676	11/15463	0.388525	0.823907	0.72564	Solyc06g076040.3	1	1	0
Molecular function	GO:0052689	carboxylic ester hydrolase activity	10/676	204/15463	0.401452	0.823907	0.72564	Solyc01g108780.3/Solyc02g065250.2/Solyc02g067660.3/Solyc02g077430.3/Solyc03g044790.3/Solyc03g078090.3/Solyc04g010250.3/Solyc06g009190.3/Solyc07g014730.3/Solyc12g005300.2	10	4	6
Molecular function	GO:0008236	serine-type peptidase activity	8/676	161/15463	0.407119	0.823907	0.72564	Solyc01g087800.2/Solyc01g087810.2/Solyc01g087840.3/Solyc01g087850.2/Solyc08g079870.2/Solyc08g079900.2/Solyc08g079980.1/Solyc11g066610.2	8	8	0
Molecular function	GO:0017171	serine hydrolase activity	8/676	161/15463	0.407119	0.823907	0.72564	Solyc01g087800.2/Solyc01g087810.2/Solyc01g087840.3/Solyc01g087850.2/Solyc08g079870.2/Solyc08g079900.2/Solyc08g079980.1/Solyc11g066610.2	8	8	0
Molecular function	GO:0015295	solute:proton symporter activity	3/676	53/15463	0.410451	0.823907	0.72564	Solyc02g068080.3/Solyc03g032040.3/Solyc08g048290.3	3	1	2
Molecular function	GO:0004673	protein histidine kinase activity	2/676	32/15463	0.411002	0.823907	0.72564	Solyc06g053710.3/Solyc09g089610.3	2	0	2
Molecular function	GO:0016775	phosphotransferase activity, nitrogenous group as acceptor	2/676	32/15463	0.411002	0.823907	0.72564	Solyc06g053710.3/Solyc09g089610.3	2	0	2
Molecular function	GO:0019887	protein kinase regulator activity	2/676	32/15463	0.411002	0.823907	0.72564	Solyc05g053050.1/Solyc09g010980.1	2	2	0
Molecular function	GO:0033293	monocarboxylic acid binding	2/676	32/15463	0.411002	0.823907	0.72564	Solyc01g095700.3/Solyc06g050500.2	2	1	1
Molecular function	GO:0016835	carbon-oxygen lyase activity	8/676	162/15463	0.413814	0.823907	0.72564	Solyc02g067750.3/Solyc02g086820.3/Solyc02g093580.3/Solyc07g005380.3/Solyc07g052135.1/Solyc09g061890.3/Solyc09g090900.3/Solyc11g066890.1	8	6	2
Molecular function	GO:0000150	recombinase activity	1/676	12/15463	0.415276	0.823907	0.72564	Solyc05g050960.3	1	1	0
Molecular function	GO:0003950	NAD+ ADP-ribosyltransferase activity	1/676	12/15463	0.415276	0.823907	0.72564	Solyc11g067250.2	1	1	0
Molecular function	GO:0004315	3-oxoacyl-[acyl-carrier-protein] synthase activity	1/676	12/15463	0.415276	0.823907	0.72564	Solyc08g082620.3	1	1	0
Molecular function	GO:0005545	1-phosphatidylinositol binding	1/676	12/15463	0.415276	0.823907	0.72564	Solyc11g044860.2	1	1	0
Molecular function	GO:0008146	sulfotransferase activity	1/676	12/15463	0.415276	0.823907	0.72564	Solyc05g011890.1	1	0	1
Molecular function	GO:0016157	sucrose synthase activity	1/676	12/15463	0.415276	0.823907	0.72564	Solyc07g042520.3	1	1	0
Molecular function	GO:0016778	diphosphotransferase activity	1/676	12/15463	0.415276	0.823907	0.72564	Solyc06g061040.3	1	0	1
Molecular function	GO:0016884	carbon-nitrogen ligase activity, with glutamine as amido-N-donor	1/676	12/15463	0.415276	0.823907	0.72564	Solyc06g007180.3	1	1	0
Molecular function	GO:0034485	phosphatidylinositol-3,4,5-trisphosphate 5-phosphatase activity	1/676	12/15463	0.415276	0.823907	0.72564	Solyc03g098030.3	1	0	1
Molecular function	GO:0046556	alpha-L-arabinofuranosidase activity	1/676	12/15463	0.415276	0.823907	0.72564	Solyc11g044910.2	1	1	0
Molecular function	GO:0090430	caffeoyl-CoA: alcohol caffeoyl transferase activity	1/676	12/15463	0.415276	0.823907	0.72564	Solyc04g010250.3	1	0	1
Molecular function	GO:0102391	decanoate-CoA ligase activity	1/676	12/15463	0.415276	0.823907	0.72564	Solyc01g109180.3	1	1	0
Molecular function	GO:0043178	alcohol binding	2/676	33/15463	0.426318	0.837259	0.7374	Solyc01g095700.3/Solyc06g050500.2	2	1	1
Molecular function	GO:0015297	antiporter activity	9/676	187/15463	0.432524	0.837259	0.7374	Solyc01g091840.3/Solyc02g086650.3/Solyc03g118970.3/Solyc03g119970.3/Solyc04g076950.3/Solyc05g007150.3/Solyc06g006110.3/Solyc08g080270.3/Solyc09g072690.1	9	3	6
Molecular function	GO:0000156	phosphorelay response regulator activity	1/676	13/15463	0.440858	0.837259	0.7374	Solyc06g048930.3	1	1	0
Molecular function	GO:0004567	beta-mannosidase activity	1/676	13/15463	0.440858	0.837259	0.7374	Solyc12g013665.1	1	1	0
Molecular function	GO:0008271	secondary active sulfate transmembrane transporter activity	1/676	13/15463	0.440858	0.837259	0.7374	Solyc04g072760.3	1	1	0
Molecular function	GO:0016408	C-acyltransferase activity	1/676	13/15463	0.440858	0.837259	0.7374	Solyc07g045350.3	1	0	1
Molecular function	GO:0032454	histone demethylase activity (H3-K9 specific)	1/676	13/15463	0.440858	0.837259	0.7374	Solyc08g076390.3	1	1	0
Molecular function	GO:0047372	acylglycerol lipase activity	1/676	13/15463	0.440858	0.837259	0.7374	Solyc02g077430.3	1	1	0
Molecular function	GO:0019207	kinase regulator activity	2/676	34/15463	0.441424	0.837259	0.7374	Solyc05g053050.1/Solyc09g010980.1	2	2	0
Molecular function	GO:0008324	cation transmembrane transporter activity	19/676	416/15463	0.455755	0.837259	0.7374	Solyc02g065550.3/Solyc02g065555.1/Solyc02g068080.3/Solyc02g077290.2/Solyc02g081600.3/Solyc02g092450.3/Solyc03g032040.3/Solyc03g120980.3/Solyc04g076950.3/Solyc05g051220.3/Solyc06g006110.3/Solyc06g063210.3/Solyc07g043200.2/Solyc07g065300.2/Solyc08g028970.3/Solyc08g048290.3/Solyc08g065190.3/Solyc09g082870.2/Solyc09g082890.2	19	14	5
Molecular function	GO:0003872	6-phosphofructokinase activity	1/676	14/15463	0.465323	0.837259	0.7374	Solyc05g024230.2	1	1	0
Molecular function	GO:0004467	long-chain fatty acid-CoA ligase activity	1/676	14/15463	0.465323	0.837259	0.7374	Solyc01g109180.3	1	1	0
Molecular function	GO:0005384	manganese ion transmembrane transporter activity	1/676	14/15463	0.465323	0.837259	0.7374	Solyc08g028970.3	1	0	1
Molecular function	GO:0005527	macrolide binding	1/676	14/15463	0.465323	0.837259	0.7374	Solyc09g092690.3	1	1	0
Molecular function	GO:0005528	FK506 binding	1/676	14/15463	0.465323	0.837259	0.7374	Solyc09g092690.3	1	1	0
Molecular function	GO:0010334	sesquiterpene synthase activity	1/676	14/15463	0.465323	0.837259	0.7374	Solyc07g052135.1	1	1	0
Molecular function	GO:0015645	fatty acid ligase activity	1/676	14/15463	0.465323	0.837259	0.7374	Solyc01g109180.3	1	1	0
Molecular function	GO:0016160	amylase activity	1/676	14/15463	0.465323	0.837259	0.7374	Solyc07g052695.1	1	0	1
Molecular function	GO:0019213	deacetylase activity	1/676	14/15463	0.465323	0.837259	0.7374	Solyc08g076970.3	1	0	1
Molecular function	GO:0031956	medium-chain fatty acid-CoA ligase activity	1/676	14/15463	0.465323	0.837259	0.7374	Solyc01g109180.3	1	1	0
Molecular function	GO:0034594	phosphatidylinositol trisphosphate phosphatase activity	1/676	14/15463	0.465323	0.837259	0.7374	Solyc03g098030.3	1	0	1
Molecular function	GO:1902936	phosphatidylinositol bisphosphate binding	1/676	14/15463	0.465323	0.837259	0.7374	Solyc08g080130.3	1	1	0
Molecular function	GO:1990538	xylan O-acetyltransferase activity	1/676	14/15463	0.465323	0.837259	0.7374	Solyc06g051350.3	1	1	0
Molecular function	GO:0003712	transcription coregulator activity	4/676	80/15463	0.465455	0.837259	0.7374	Solyc01g005440.3/Solyc06g071820.3/Solyc08g036660.3/Solyc11g006230.2	4	1	3
Molecular function	GO:0015294	solute:cation symporter activity	3/676	58/15463	0.46857	0.837259	0.7374	Solyc02g068080.3/Solyc03g032040.3/Solyc08g048290.3	3	1	2
Molecular function	GO:0048029	monosaccharide binding	3/676	58/15463	0.46857	0.837259	0.7374	Solyc07g043420.3/Solyc07g049550.3/Solyc09g089780.3	3	2	1
Molecular function	GO:0008234	cysteine-type peptidase activity	5/676	103/15463	0.470867	0.837259	0.7374	Solyc02g076730.2/Solyc02g076980.3/Solyc03g006210.2/Solyc08g065610.3/Solyc12g094700.2	5	3	2
Molecular function	GO:0005355	glucose transmembrane transporter activity	2/676	36/15463	0.470958	0.837259	0.7374	Solyc03g032040.3/Solyc08g048290.3	2	0	2
Molecular function	GO:0016411	acylglycerol O-acyltransferase activity	2/676	36/15463	0.470958	0.837259	0.7374	Solyc01g095960.3/Solyc04g010250.3	2	1	1
Molecular function	GO:0051539	4 iron, 4 sulfur cluster binding	4/676	81/15463	0.475085	0.841115	0.740795	Solyc06g006080.3/Solyc09g090900.3/Solyc10g050890.2/Solyc10g079510.2	4	3	1
Molecular function	GO:0000400	four-way junction DNA binding	1/676	15/15463	0.488719	0.841115	0.740795	Solyc05g050960.3	1	1	0
Molecular function	GO:0004144	diacylglycerol O-acyltransferase activity	1/676	15/15463	0.488719	0.841115	0.740795	Solyc01g095960.3	1	1	0
Molecular function	GO:0015108	chloride transmembrane transporter activity	1/676	15/15463	0.488719	0.841115	0.740795	Solyc02g068080.3	1	1	0
Molecular function	GO:0015116	sulfate transmembrane transporter activity	1/676	15/15463	0.488719	0.841115	0.740795	Solyc04g072760.3	1	1	0
Molecular function	GO:0015175	neutral amino acid transmembrane transporter activity	1/676	15/15463	0.488719	0.841115	0.740795	Solyc03g032090.1	1	0	1
Molecular function	GO:0019206	nucleoside kinase activity	1/676	15/15463	0.488719	0.841115	0.740795	Solyc11g065760.2	1	1	0
Molecular function	GO:0030674	protein binding, bridging	1/676	15/15463	0.488719	0.841115	0.740795	Solyc01g079470.3	1	0	1
Molecular function	GO:0102811	geraniol 10-hydroxylase activity	1/676	15/15463	0.488719	0.841115	0.740795	Solyc02g090350.3	1	0	1
Molecular function	GO:0015293	symporter activity	6/676	128/15463	0.490085	0.841115	0.740795	Solyc02g068080.3/Solyc02g093870.3/Solyc03g032040.3/Solyc04g072760.3/Solyc08g048290.3/Solyc12g006050.2	6	4	2
Molecular function	GO:0019208	phosphatase regulator activity	2/676	38/15463	0.499535	0.84238	0.74191	Solyc01g095700.3/Solyc06g050500.2	2	1	1
Molecular function	GO:0019888	protein phosphatase regulator activity	2/676	38/15463	0.499535	0.84238	0.74191	Solyc01g095700.3/Solyc06g050500.2	2	1	1
Molecular function	GO:0000981	DNA-binding transcription factor activity, RNA polymerase II-specific	9/676	198/15463	0.500785	0.84238	0.74191	Solyc01g090760.3/Solyc03g093890.3/Solyc03g093930.3/Solyc04g079360.1/Solyc06g005310.3/Solyc06g005330.3/Solyc07g005400.3/Solyc10g086250.2/Solyc10g086270.2	9	4	5
Molecular function	GO:0003951	NAD+ kinase activity	1/676	16/15463	0.511092	0.84238	0.74191	Solyc05g056420.3	1	1	0
Molecular function	GO:0004564	beta-fructofuranosidase activity	1/676	16/15463	0.511092	0.84238	0.74191	Solyc10g083290.2	1	1	0
Molecular function	GO:0004575	sucrose alpha-glucosidase activity	1/676	16/15463	0.511092	0.84238	0.74191	Solyc10g083290.2	1	1	0
Molecular function	GO:0005338	nucleotide-sugar transmembrane transporter activity	1/676	16/15463	0.511092	0.84238	0.74191	Solyc05g007150.3	1	1	0
Molecular function	GO:0005544	calcium-dependent phospholipid binding	1/676	16/15463	0.511092	0.84238	0.74191	Solyc04g073990.3	1	1	0
Molecular function	GO:0008443	phosphofructokinase activity	1/676	16/15463	0.511092	0.84238	0.74191	Solyc05g024230.2	1	1	0
Molecular function	GO:0032452	histone demethylase activity	1/676	16/15463	0.511092	0.84238	0.74191	Solyc08g076390.3	1	1	0
Molecular function	GO:0019829	cation-transporting ATPase activity	4/676	85/15463	0.512901	0.84238	0.74191	Solyc02g092450.3/Solyc07g065300.2/Solyc09g082870.2/Solyc09g082890.2	4	4	0
Molecular function	GO:0022853	active ion transmembrane transporter activity	4/676	85/15463	0.512901	0.84238	0.74191	Solyc02g092450.3/Solyc07g065300.2/Solyc09g082870.2/Solyc09g082890.2	4	4	0
Molecular function	GO:0042625	ATPase coupled ion transmembrane transporter activity	4/676	85/15463	0.512901	0.84238	0.74191	Solyc02g092450.3/Solyc07g065300.2/Solyc09g082870.2/Solyc09g082890.2	4	4	0
Molecular function	GO:0016765	transferase activity, transferring alkyl or aryl (other than methyl) groups	6/676	132/15463	0.520218	0.844911	0.744139	Solyc01g081250.3/Solyc01g091330.3/Solyc06g069045.1/Solyc09g011550.3/Solyc09g011640.3/Solyc10g084960.2	6	5	1
Molecular function	GO:0042623	ATPase activity, coupled	20/676	455/15463	0.523008	0.844911	0.744139	Solyc01g105450.3/Solyc02g080460.2/Solyc02g085390.3/Solyc02g092450.3/Solyc03g120980.3/Solyc04g076310.3/Solyc05g010120.3/Solyc05g014390.3/Solyc05g050960.3/Solyc05g051530.3/Solyc05g051540.2/Solyc06g070950.2/Solyc06g070960.2/Solyc07g065300.2/Solyc08g007330.3/Solyc09g007030.3/Solyc09g082870.2/Solyc09g082890.2/Solyc10g079510.2/Solyc11g009100.2	20	19	1
Molecular function	GO:0004012	phospholipid-translocating ATPase activity	1/676	17/15463	0.532488	0.844911	0.744139	Solyc05g010120.3	1	1	0
Molecular function	GO:0004439	phosphatidylinositol-4,5-bisphosphate 5-phosphatase activity	1/676	17/15463	0.532488	0.844911	0.744139	Solyc03g098030.3	1	0	1
Molecular function	GO:0005548	phospholipid transporter activity	1/676	17/15463	0.532488	0.844911	0.744139	Solyc05g010120.3	1	1	0
Molecular function	GO:0016717	oxidoreductase activity, acting on paired donors, with oxidation of a pair of donors resulting in the reduction of molecular oxygen to two molecules of water	1/676	17/15463	0.532488	0.844911	0.744139	Solyc06g007130.3	1	1	0
Molecular function	GO:0106019	phosphatidylinositol-4,5-bisphosphate phosphatase activity	1/676	17/15463	0.532488	0.844911	0.744139	Solyc03g098030.3	1	0	1
Molecular function	GO:0008134	transcription factor binding	8/676	181/15463	0.538429	0.844911	0.744139	Solyc01g090760.3/Solyc03g093890.3/Solyc03g093930.3/Solyc04g079360.1/Solyc06g005310.3/Solyc06g005330.3/Solyc10g086250.2/Solyc10g086270.2	8	3	5
Molecular function	GO:0046910	pectinesterase inhibitor activity	2/676	41/15463	0.540494	0.844911	0.744139	Solyc03g078090.3/Solyc08g006690.1	2	1	1
Molecular function	GO:0045735	nutrient reservoir activity	3/676	65/15463	0.545249	0.844911	0.744139	Solyc01g079940.3/Solyc07g064220.1/Solyc11g007730.2	3	3	0
Molecular function	GO:0008094	DNA-dependent ATPase activity	4/676	89/15463	0.549419	0.844911	0.744139	Solyc02g085390.3/Solyc05g050960.3/Solyc08g007330.3/Solyc10g079510.2	4	3	1
Molecular function	GO:0004427	inorganic diphosphatase activity	1/676	18/15463	0.552949	0.844911	0.744139	Solyc08g083370.3	1	0	1
Molecular function	GO:0004630	phospholipase D activity	1/676	18/15463	0.552949	0.844911	0.744139	Solyc08g080130.3	1	1	0
Molecular function	GO:0016899	oxidoreductase activity, acting on the CH-OH group of donors, oxygen as acceptor	1/676	18/15463	0.552949	0.844911	0.744139	Solyc09g005180.3	1	1	0
Molecular function	GO:0030551	cyclic nucleotide binding	1/676	18/15463	0.552949	0.844911	0.744139	Solyc05g050350.2	1	1	0
Molecular function	GO:0030552	cAMP binding	1/676	18/15463	0.552949	0.844911	0.744139	Solyc05g050350.2	1	1	0
Molecular function	GO:0030553	cGMP binding	1/676	18/15463	0.552949	0.844911	0.744139	Solyc05g050350.2	1	1	0
Molecular function	GO:0034593	phosphatidylinositol bisphosphate phosphatase activity	1/676	18/15463	0.552949	0.844911	0.744139	Solyc03g098030.3	1	0	1
Molecular function	GO:0034595	phosphatidylinositol phosphate 5-phosphatase activity	1/676	18/15463	0.552949	0.844911	0.744139	Solyc03g098030.3	1	0	1
Molecular function	GO:0060090	molecular adaptor activity	1/676	18/15463	0.552949	0.844911	0.744139	Solyc01g079470.3	1	0	1
Molecular function	GO:0070290	N-acylphosphatidylethanolamine-specific phospholipase D activity	1/676	18/15463	0.552949	0.844911	0.744139	Solyc08g080130.3	1	1	0
Molecular function	GO:0005351	carbohydrate:proton symporter activity	2/676	42/15463	0.553621	0.844911	0.744139	Solyc03g032040.3/Solyc08g048290.3	2	0	2
Molecular function	GO:0005402	carbohydrate:cation symporter activity	2/676	42/15463	0.553621	0.844911	0.744139	Solyc03g032040.3/Solyc08g048290.3	2	0	2
Molecular function	GO:0004722	protein serine/threonine phosphatase activity	4/676	91/15463	0.56713	0.856249	0.754124	Solyc01g065700.3/Solyc03g096670.3/Solyc06g084100.3/Solyc08g065540.3	4	2	2
Molecular function	GO:0038023	signaling receptor activity	13/676	303/15463	0.568026	0.856249	0.754124	Solyc01g005300.3/Solyc01g010660.3/Solyc01g091230.3/Solyc01g098440.2/Solyc02g077290.2/Solyc03g006080.3/Solyc04g012190.2/Solyc06g006020.2/Solyc06g053710.3/Solyc06g063210.3/Solyc09g008010.3/Solyc09g089610.3/Solyc10g005300.3	13	9	4
Molecular function	GO:0004565	beta-galactosidase activity	1/676	19/15463	0.572516	0.856249	0.754124	Solyc03g121540.3	1	1	0
Molecular function	GO:0015288	porin activity	1/676	19/15463	0.572516	0.856249	0.754124	Solyc03g113210.3	1	0	1
Molecular function	GO:0016832	aldehyde-lyase activity	1/676	19/15463	0.572516	0.856249	0.754124	Solyc04g009960.3	1	0	1
Molecular function	GO:0022829	wide pore channel activity	1/676	19/15463	0.572516	0.856249	0.754124	Solyc03g113210.3	1	0	1
Molecular function	GO:0008017	microtubule binding	7/676	163/15463	0.573425	0.856249	0.754124	Solyc02g080460.2/Solyc04g076310.3/Solyc06g069130.3/Solyc09g007030.3/Solyc09g010060.3/Solyc09g010810.3/Solyc10g083310.2	7	7	0
Molecular function	GO:0042578	phosphoric ester hydrolase activity	17/676	398/15463	0.574861	0.856249	0.754124	Solyc01g009870.3/Solyc01g065700.3/Solyc03g096070.3/Solyc03g096670.3/Solyc03g098030.3/Solyc04g080920.2/Solyc05g051880.3/Solyc06g062390.3/Solyc06g084100.3/Solyc07g008570.3/Solyc07g049560.3/Solyc08g005130.1/Solyc08g065540.3/Solyc08g080130.3/Solyc09g014350.3/Solyc09g064510.3/Solyc11g044455.1	17	9	8
Molecular function	GO:0042393	histone binding	4/676	93/15463	0.58445	0.867926	0.764409	Solyc04g011390.1/Solyc05g054610.1/Solyc11g072840.1/Solyc11g072860.2	4	4	0
Molecular function	GO:0003887	DNA-directed DNA polymerase activity	1/676	20/15463	0.591227	0.870174	0.766388	Solyc08g068120.2	1	1	0
Molecular function	GO:0004725	protein tyrosine phosphatase activity	1/676	20/15463	0.591227	0.870174	0.766388	Solyc07g049560.3	1	1	0
Molecular function	GO:0031409	pigment binding	1/676	20/15463	0.591227	0.870174	0.766388	Solyc08g067320.2	1	1	0
Molecular function	GO:0030599	pectinesterase activity	2/676	46/15463	0.603441	0.88291	0.777605	Solyc03g078090.3/Solyc06g009190.3	2	1	1
Molecular function	GO:0045330	aspartyl esterase activity	2/676	46/15463	0.603441	0.88291	0.777605	Solyc03g078090.3/Solyc06g009190.3	2	1	1
Molecular function	GO:0035091	phosphatidylinositol binding	3/676	71/15463	0.605564	0.883403	0.77804	Solyc06g075130.3/Solyc08g080130.3/Solyc11g044860.2	3	3	0
Molecular function	GO:0015923	mannosidase activity	1/676	21/15463	0.609121	0.883403	0.77804	Solyc12g013665.1	1	1	0
Molecular function	GO:0090599	alpha-glucosidase activity	1/676	21/15463	0.609121	0.883403	0.77804	Solyc10g083290.2	1	1	0
Molecular function	GO:0080043	quercetin 3-O-glucosyltransferase activity	2/676	47/15463	0.615219	0.88706	0.781261	Solyc03g078810.3/Solyc09g061860.3	2	1	1
Molecular function	GO:0080044	quercetin 7-O-glucosyltransferase activity	2/676	47/15463	0.615219	0.88706	0.781261	Solyc03g078810.3/Solyc09g061860.3	2	1	1
Molecular function	GO:0000987	proximal promoter sequence-specific DNA binding	1/676	22/15463	0.626232	0.890003	0.783852	Solyc05g015850.3	1	1	0
Molecular function	GO:0005315	inorganic phosphate transmembrane transporter activity	1/676	22/15463	0.626232	0.890003	0.783852	Solyc09g013150.3	1	1	0
Molecular function	GO:0015140	malate transmembrane transporter activity	1/676	22/15463	0.626232	0.890003	0.783852	Solyc05g009580.3	1	0	1
Molecular function	GO:0032451	demethylase activity	1/676	22/15463	0.626232	0.890003	0.783852	Solyc08g076390.3	1	1	0
Molecular function	GO:0044183	protein binding involved in protein folding	1/676	22/15463	0.626232	0.890003	0.783852	Solyc05g010240.3	1	0	1
Molecular function	GO:0004888	transmembrane signaling receptor activity	10/676	246/15463	0.6383	0.90307	0.79536	Solyc01g010660.3/Solyc01g091230.3/Solyc01g098440.2/Solyc02g077290.2/Solyc03g006080.3/Solyc04g012190.2/Solyc06g006020.2/Solyc06g063210.3/Solyc09g008010.3/Solyc10g005300.3	10	9	1
Molecular function	GO:0008970	phospholipase A1 activity	1/676	23/15463	0.642595	0.90307	0.79536	Solyc02g077430.3	1	1	0
Molecular function	GO:0015556	C4-dicarboxylate transmembrane transporter activity	1/676	23/15463	0.642595	0.90307	0.79536	Solyc05g009580.3	1	0	1
Molecular function	GO:0004527	exonuclease activity	3/676	75/15463	0.642709	0.90307	0.79536	Solyc02g067720.2/Solyc02g086850.2/Solyc08g068120.2	3	1	2
Molecular function	GO:0004003	ATP-dependent DNA helicase activity	2/676	50/15463	0.648939	0.905599	0.797589	Solyc02g085390.3/Solyc10g079510.2	2	2	0
Molecular function	GO:0016702	oxidoreductase activity, acting on single donors with incorporation of molecular oxygen, incorporation of two atoms of oxygen	2/676	50/15463	0.648939	0.905599	0.797589	Solyc01g099180.3/Solyc08g029000.3	2	1	1
Molecular function	GO:0005543	phospholipid binding	5/676	126/15463	0.649987	0.905599	0.797589	Solyc04g073990.3/Solyc04g074830.1/Solyc06g075130.3/Solyc08g080130.3/Solyc11g044860.2	5	5	0
Molecular function	GO:0015631	tubulin binding	7/676	176/15463	0.654123	0.90881	0.800416	Solyc02g080460.2/Solyc04g076310.3/Solyc06g069130.3/Solyc09g007030.3/Solyc09g010060.3/Solyc09g010810.3/Solyc10g083310.2	7	7	0
Molecular function	GO:0015925	galactosidase activity	1/676	24/15463	0.658243	0.909439	0.800971	Solyc03g121540.3	1	1	0
Molecular function	GO:0052866	phosphatidylinositol phosphate phosphatase activity	1/676	24/15463	0.658243	0.909439	0.800971	Solyc03g098030.3	1	0	1
Molecular function	GO:0016791	phosphatase activity	14/676	348/15463	0.663857	0.914648	0.805558	Solyc01g065700.3/Solyc03g096670.3/Solyc03g098030.3/Solyc04g080920.2/Solyc05g051880.3/Solyc06g062390.3/Solyc06g084100.3/Solyc07g008570.3/Solyc07g049560.3/Solyc08g005130.1/Solyc08g065540.3/Solyc09g014350.3/Solyc09g064510.3/Solyc11g044455.1	14	6	8
Molecular function	GO:0008559	xenobiotic transmembrane transporting ATPase activity	1/676	25/15463	0.673207	0.917337	0.807927	Solyc05g014390.3	1	1	0
Molecular function	GO:0015491	cation:cation antiporter activity	1/676	25/15463	0.673207	0.917337	0.807927	Solyc06g006110.3	1	0	1
Molecular function	GO:0042910	xenobiotic transmembrane transporter activity	1/676	25/15463	0.673207	0.917337	0.807927	Solyc05g014390.3	1	1	0
Molecular function	GO:0047262	polygalacturonate 4-alpha-galacturonosyltransferase activity	1/676	25/15463	0.673207	0.917337	0.807927	Solyc02g065530.3	1	0	1
Molecular function	GO:0019203	carbohydrate phosphatase activity	1/676	26/15463	0.687517	0.931717	0.820591	Solyc05g051880.3	1	0	1
Molecular function	GO:0051087	chaperone binding	1/676	26/15463	0.687517	0.931717	0.820591	Solyc06g072430.2	1	0	1
Molecular function	GO:0008408	3'-5' exonuclease activity	2/676	55/15463	0.699862	0.939751	0.827667	Solyc02g067720.2/Solyc02g086850.2	2	0	2
Molecular function	GO:0000217	DNA secondary structure binding	1/676	27/15463	0.701201	0.939751	0.827667	Solyc05g050960.3	1	1	0
Molecular function	GO:0008237	metallopeptidase activity	3/676	82/15463	0.701606	0.939751	0.827667	Solyc01g080790.3/Solyc01g080800.3/Solyc01g107520.3	3	3	0
Molecular function	GO:0060089	molecular transducer activity	14/676	358/15463	0.703987	0.939751	0.827667	Solyc01g005300.3/Solyc01g010660.3/Solyc01g091230.3/Solyc01g098440.2/Solyc02g077290.2/Solyc03g006080.3/Solyc04g012190.2/Solyc06g006020.2/Solyc06g048930.3/Solyc06g053710.3/Solyc06g063210.3/Solyc09g008010.3/Solyc09g089610.3/Solyc10g005300.3	14	10	4
Molecular function	GO:0043531	ADP binding	9/676	236/15463	0.709083	0.939751	0.827667	Solyc01g014840.3/Solyc03g094100.1/Solyc05g007170.3/Solyc05g007610.3/Solyc05g007630.3/Solyc05g012900.3/Solyc09g092310.1/Solyc12g005530.1/Solyc12g097000.2	9	9	0
Molecular function	GO:0003678	DNA helicase activity	2/676	56/15463	0.709279	0.939751	0.827667	Solyc02g085390.3/Solyc10g079510.2	2	2	0
Molecular function	GO:0008483	transaminase activity	2/676	56/15463	0.709279	0.939751	0.827667	Solyc03g112460.3/Solyc12g006470.2	2	1	1
Molecular function	GO:0016769	transferase activity, transferring nitrogenous groups	2/676	56/15463	0.709279	0.939751	0.827667	Solyc03g112460.3/Solyc12g006470.2	2	1	1
Molecular function	GO:0005310	dicarboxylic acid transmembrane transporter activity	1/676	28/15463	0.714286	0.939751	0.827667	Solyc05g009580.3	1	0	1
Molecular function	GO:0030276	clathrin binding	1/676	28/15463	0.714286	0.939751	0.827667	Solyc11g044860.2	1	1	0
Molecular function	GO:0030983	mismatched DNA binding	1/676	28/15463	0.714286	0.939751	0.827667	Solyc08g007330.3	1	0	1
Molecular function	GO:0016874	ligase activity	9/676	239/15463	0.722891	0.94692	0.833981	Solyc01g107390.3/Solyc01g109180.3/Solyc02g064830.3/Solyc02g081360.3/Solyc02g082910.3/Solyc03g031870.2/Solyc03g117330.3/Solyc06g007180.3/Solyc11g067250.2	9	9	0
Molecular function	GO:0004402	histone acetyltransferase activity	1/676	29/15463	0.7268	0.94692	0.833981	Solyc06g071820.3	1	0	1
Molecular function	GO:0061733	peptide-lysine-N-acetyltransferase activity	1/676	29/15463	0.7268	0.94692	0.833981	Solyc06g071820.3	1	0	1
Molecular function	GO:0008080	N-acetyltransferase activity	2/676	58/15463	0.727372	0.94692	0.833981	Solyc02g064690.3/Solyc06g071820.3	2	0	2
Molecular function	GO:0047134	protein-disulfide reductase activity	1/676	30/15463	0.738766	0.959235	0.844827	Solyc01g108020.3	1	0	1
Molecular function	GO:0004177	aminopeptidase activity	1/676	31/15463	0.750208	0.961609	0.846918	Solyc11g066610.2	1	1	0
Molecular function	GO:0005249	voltage-gated potassium channel activity	1/676	31/15463	0.750208	0.961609	0.846918	Solyc05g051220.3	1	1	0
Molecular function	GO:0034212	peptide N-acetyltransferase activity	1/676	31/15463	0.750208	0.961609	0.846918	Solyc06g071820.3	1	0	1
Molecular function	GO:0019900	kinase binding	2/676	61/15463	0.752716	0.961609	0.846918	Solyc03g096670.3/Solyc08g005420.3	2	0	2
Molecular function	GO:0004675	transmembrane receptor protein serine/threonine kinase activity	7/676	195/15463	0.754116	0.961609	0.846918	Solyc01g010660.3/Solyc01g091230.3/Solyc01g098440.2/Solyc03g006080.3/Solyc06g006020.2/Solyc09g008010.3/Solyc10g005300.3	7	6	1
Molecular function	GO:0060589	nucleoside-triphosphatase regulator activity	2/676	62/15463	0.760701	0.961609	0.846918	Solyc07g049680.3/Solyc08g067930.3	2	2	0
Molecular function	GO:0004791	thioredoxin-disulfide reductase activity	1/676	32/15463	0.76115	0.961609	0.846918	Solyc01g108020.3	1	0	1
Molecular function	GO:0016782	transferase activity, transferring sulfur-containing groups	1/676	32/15463	0.76115	0.961609	0.846918	Solyc05g011890.1	1	0	1
Molecular function	GO:0019199	transmembrane receptor protein kinase activity	8/676	223/15463	0.764185	0.961609	0.846918	Solyc01g010660.3/Solyc01g091230.3/Solyc01g098440.2/Solyc03g006080.3/Solyc04g012190.2/Solyc06g006020.2/Solyc09g008010.3/Solyc10g005300.3	8	7	1
Molecular function	GO:0016701	oxidoreductase activity, acting on single donors with incorporation of molecular oxygen	2/676	63/15463	0.768463	0.961609	0.846918	Solyc01g099180.3/Solyc08g029000.3	2	1	1
Molecular function	GO:0000977	RNA polymerase II regulatory region sequence-specific DNA binding	5/676	146/15463	0.770439	0.961609	0.846918	Solyc01g090760.3/Solyc05g015850.3/Solyc09g072725.1/Solyc10g008245.1/Solyc12g010800.2	5	3	2
Molecular function	GO:0001012	RNA polymerase II regulatory region DNA binding	5/676	146/15463	0.770439	0.961609	0.846918	Solyc01g090760.3/Solyc05g015850.3/Solyc09g072725.1/Solyc10g008245.1/Solyc12g010800.2	5	3	2
Molecular function	GO:0001046	core promoter sequence-specific DNA binding	1/676	33/15463	0.771614	0.961609	0.846918	Solyc07g005400.3	1	1	0
Molecular function	GO:0001047	core promoter binding	1/676	33/15463	0.771614	0.961609	0.846918	Solyc07g005400.3	1	1	0
Molecular function	GO:0032182	ubiquitin-like protein binding	1/676	33/15463	0.771614	0.961609	0.846918	Solyc01g105225.1	1	1	0
Molecular function	GO:0043130	ubiquitin binding	1/676	33/15463	0.771614	0.961609	0.846918	Solyc01g105225.1	1	1	0
Molecular function	GO:0009881	photoreceptor activity	1/676	34/15463	0.78162	0.969208	0.853611	Solyc01g005300.3	1	0	1
Molecular function	GO:0022843	voltage-gated cation channel activity	1/676	34/15463	0.78162	0.969208	0.853611	Solyc05g051220.3	1	1	0
Molecular function	GO:0016410	N-acyltransferase activity	2/676	66/15463	0.790444	0.976192	0.859762	Solyc02g064690.3/Solyc06g071820.3	2	0	2
Molecular function	GO:0019200	carbohydrate kinase activity	1/676	35/15463	0.791188	0.976192	0.859762	Solyc05g024230.2	1	1	0
Molecular function	GO:0051287	NAD binding	3/676	96/15463	0.796711	0.978978	0.862215	Solyc02g067930.3/Solyc05g054590.3/Solyc06g069550.1	3	3	0
Molecular function	GO:0004312	fatty acid synthase activity	1/676	36/15463	0.800337	0.978978	0.862215	Solyc08g082620.3	1	1	0
Molecular function	GO:0010333	terpene synthase activity	1/676	36/15463	0.800337	0.978978	0.862215	Solyc07g052135.1	1	1	0
Molecular function	GO:0008289	lipid binding	11/676	310/15463	0.801341	0.978978	0.862215	Solyc01g095700.3/Solyc03g034375.1/Solyc04g073990.3/Solyc04g074830.1/Solyc06g035940.3/Solyc06g050500.2/Solyc06g075130.3/Solyc08g007460.2/Solyc08g080130.3/Solyc11g044860.2/Solyc12g009700.2	11	10	1
Molecular function	GO:0051082	unfolded protein binding	3/676	98/15463	0.807992	0.984679	0.867236	Solyc01g079610.3/Solyc05g008120.3/Solyc05g010240.3	3	1	2
Molecular function	GO:0005267	potassium channel activity	1/676	38/15463	0.817452	0.993766	0.875239	Solyc05g051220.3	1	1	0
Molecular function	GO:0001085	RNA polymerase II transcription factor binding	1/676	39/15463	0.825453	0.996364	0.877528	Solyc01g090760.3	1	0	1
Molecular function	GO:0019205	nucleobase-containing compound kinase activity	1/676	39/15463	0.825453	0.996364	0.877528	Solyc11g065760.2	1	1	0
Molecular function	GO:0003713	transcription coactivator activity	1/676	40/15463	0.833103	0.996364	0.877528	Solyc11g006230.2	1	0	1
Molecular function	GO:0004180	carboxypeptidase activity	1/676	40/15463	0.833103	0.996364	0.877528	Solyc06g083030.3	1	0	1
Molecular function	GO:0016668	oxidoreductase activity, acting on a sulfur group of donors, NAD(P) as acceptor	1/676	40/15463	0.833103	0.996364	0.877528	Solyc01g108020.3	1	0	1
Molecular function	GO:0016671	oxidoreductase activity, acting on a sulfur group of donors, disulfide as acceptor	1/676	40/15463	0.833103	0.996364	0.877528	Solyc01g108020.3	1	0	1
Molecular function	GO:0003697	single-stranded DNA binding	2/676	73/15463	0.834704	0.996364	0.877528	Solyc05g050960.3/Solyc09g065840.3	2	1	1
Molecular function	GO:0004721	phosphoprotein phosphatase activity	6/676	188/15463	0.83566	0.996364	0.877528	Solyc01g065700.3/Solyc03g096670.3/Solyc06g084100.3/Solyc07g049560.3/Solyc08g065540.3/Solyc11g044455.1	6	3	3
Molecular function	GO:0016838	carbon-oxygen lyase activity, acting on phosphates	1/676	41/15463	0.840418	0.999634	0.880407	Solyc07g052135.1	1	1	0
Molecular function	GO:0000149	SNARE binding	1/676	45/15463	0.866614	1	0.88073	Solyc01g006950.3	1	1	0
Molecular function	GO:0003746	translation elongation factor activity	1/676	45/15463	0.866614	1	0.88073	Solyc11g069700.2	1	1	0
Molecular function	GO:0001228	DNA-binding transcription activator activity, RNA polymerase II-specific	2/676	80/15463	0.870344	1	0.88073	Solyc01g090760.3/Solyc07g005400.3	2	1	1
Molecular function	GO:0004650	polygalacturonase activity	1/676	46/15463	0.872462	1	0.88073	Solyc06g068040.3	1	0	1
Molecular function	GO:0008378	galactosyltransferase activity	1/676	46/15463	0.872462	1	0.88073	Solyc07g044960.1	1	1	0
Molecular function	GO:0015299	solute:proton antiporter activity	1/676	46/15463	0.872462	1	0.88073	Solyc06g006110.3	1	0	1
Molecular function	GO:0019904	protein domain specific binding	1/676	46/15463	0.872462	1	0.88073	Solyc06g006080.3	1	0	1
Molecular function	GO:0008238	exopeptidase activity	2/676	81/15463	0.874817	1	0.88073	Solyc06g083030.3/Solyc11g066610.2	2	1	1
Molecular function	GO:0008047	enzyme activator activity	2/676	83/15463	0.883339	1	0.88073	Solyc07g049680.3/Solyc08g067930.3	2	2	0
Molecular function	GO:0005048	signal sequence binding	1/676	48/15463	0.883402	1	0.88073	Solyc06g083270.3	1	1	0
Molecular function	GO:0005484	SNAP receptor activity	1/676	48/15463	0.883402	1	0.88073	Solyc01g006950.3	1	1	0
Molecular function	GO:0004713	protein tyrosine kinase activity	1/676	50/15463	0.893404	1	0.88073	Solyc09g083200.3	1	1	0
Molecular function	GO:0015298	solute:cation antiporter activity	1/676	51/15463	0.89808	1	0.88073	Solyc06g006110.3	1	0	1
Molecular function	GO:0019901	protein kinase binding	1/676	51/15463	0.89808	1	0.88073	Solyc03g096670.3	1	0	1
Molecular function	GO:0008092	cytoskeletal protein binding	9/676	295/15463	0.902749	1	0.88073	Solyc02g080400.2/Solyc02g080460.2/Solyc04g076310.3/Solyc06g069130.3/Solyc09g007030.3/Solyc09g010060.3/Solyc09g010810.3/Solyc10g083310.2/Solyc10g084660.2	9	9	0
Molecular function	GO:0016879	ligase activity, forming carbon-nitrogen bonds	1/676	53/15463	0.906825	1	0.88073	Solyc06g007180.3	1	1	0
Molecular function	GO:0015238	drug transmembrane transporter activity	4/676	154/15463	0.909259	1	0.88073	Solyc03g118970.3/Solyc03g119970.3/Solyc04g076950.3/Solyc05g014390.3	4	2	2
Molecular function	GO:0016620	oxidoreductase activity, acting on the aldehyde or oxo group of donors, NAD or NADP as acceptor	1/676	54/15463	0.910912	1	0.88073	Solyc03g116910.3	1	1	0
Molecular function	GO:0003755	peptidyl-prolyl cis-trans isomerase activity	1/676	55/15463	0.91482	1	0.88073	Solyc09g092690.3	1	1	0
Molecular function	GO:0004812	aminoacyl-tRNA ligase activity	1/676	56/15463	0.918557	1	0.88073	Solyc03g117330.3	1	1	0
Molecular function	GO:0005096	GTPase activator activity	1/676	56/15463	0.918557	1	0.88073	Solyc08g067930.3	1	1	0
Molecular function	GO:0016875	ligase activity, forming carbon-oxygen bonds	1/676	56/15463	0.918557	1	0.88073	Solyc03g117330.3	1	1	0
Molecular function	GO:0016811	hydrolase activity, acting on carbon-nitrogen (but not peptide) bonds, in linear amides	1/676	57/15463	0.922131	1	0.88073	Solyc08g076970.3	1	0	1
Molecular function	GO:0030695	GTPase regulator activity	1/676	57/15463	0.922131	1	0.88073	Solyc08g067930.3	1	1	0
Molecular function	GO:0048038	quinone binding	1/676	57/15463	0.922131	1	0.88073	Solyc05g013440.3	1	0	1
Molecular function	GO:0050661	NADP binding	1/676	58/15463	0.925548	1	0.88073	Solyc09g009040.3	1	0	1
Molecular function	GO:0000976	transcription regulatory region sequence-specific DNA binding	6/676	226/15463	0.93393	1	0.88073	Solyc01g090760.3/Solyc05g015850.3/Solyc07g005400.3/Solyc09g072725.1/Solyc10g008245.1/Solyc12g010800.2	6	4	2
Molecular function	GO:0016859	cis-trans isomerase activity	1/676	61/15463	0.934926	1	0.88073	Solyc09g092690.3	1	1	0
Molecular function	GO:0016853	isomerase activity	7/676	258/15463	0.937875	1	0.88073	Solyc01g021600.3/Solyc01g111230.3/Solyc02g082740.1/Solyc04g070983.1/Solyc04g070985.1/Solyc09g090900.3/Solyc09g092690.3	7	5	2
Molecular function	GO:0042277	peptide binding	1/676	63/15463	0.940513	1	0.88073	Solyc06g083270.3	1	1	0
Molecular function	GO:0015078	proton transmembrane transporter activity	4/676	172/15463	0.946333	1	0.88073	Solyc02g068080.3/Solyc03g032040.3/Solyc06g006110.3/Solyc08g048290.3	4	1	3
Molecular function	GO:0031625	ubiquitin protein ligase binding	2/676	106/15463	0.949372	1	0.88073	Solyc06g071820.3/Solyc07g055690.2	2	1	1
Molecular function	GO:0044389	ubiquitin-like protein ligase binding	2/676	106/15463	0.949372	1	0.88073	Solyc06g071820.3/Solyc07g055690.2	2	1	1
Molecular function	GO:0003899	DNA-directed 5'-3' RNA polymerase activity	1/676	67/15463	0.950291	1	0.88073	Solyc08g080220.2	1	0	1
Molecular function	GO:0016810	hydrolase activity, acting on carbon-nitrogen (but not peptide) bonds	2/676	107/15463	0.951219	1	0.88073	Solyc08g076970.3/Solyc09g064510.3	2	1	1
Molecular function	GO:0003779	actin binding	2/676	108/15463	0.953002	1	0.88073	Solyc02g080400.2/Solyc10g084660.2	2	2	0
Molecular function	GO:0016168	chlorophyll binding	1/676	69/15463	0.95456	1	0.88073	Solyc08g067320.2	1	1	0
Molecular function	GO:0044877	protein-containing complex binding	2/676	113/15463	0.961019	1	0.88073	Solyc01g109110.3/Solyc08g005420.3	2	1	1
Molecular function	GO:0004712	protein serine/threonine/tyrosine kinase activity	1/676	76/15463	0.966819	1	0.88073	Solyc01g111880.3	1	1	0
Molecular function	GO:1990837	sequence-specific double-stranded DNA binding	6/676	255/15463	0.969417	1	0.88073	Solyc01g090760.3/Solyc05g015850.3/Solyc07g005400.3/Solyc09g072725.1/Solyc10g008245.1/Solyc12g010800.2	6	4	2
Molecular function	GO:0033218	amide binding	1/676	78/15463	0.969671	1	0.88073	Solyc06g083270.3	1	1	0
Molecular function	GO:0015079	potassium ion transmembrane transporter activity	1/676	79/15463	0.971003	1	0.88073	Solyc05g051220.3	1	1	0
Molecular function	GO:0016903	oxidoreductase activity, acting on the aldehyde or oxo group of donors	1/676	85/15463	0.977857	1	0.88073	Solyc03g116910.3	1	1	0
Molecular function	GO:0004190	aspartic-type endopeptidase activity	7/676	300/15463	0.978913	1	0.88073	Solyc01g079940.3/Solyc02g081060.3/Solyc02g083460.3/Solyc03g005280.3/Solyc09g082760.3/Solyc12g009747.1/Solyc12g077395.1	7	3	4
Molecular function	GO:0070001	aspartic-type peptidase activity	7/676	300/15463	0.978913	1	0.88073	Solyc01g079940.3/Solyc02g081060.3/Solyc02g083460.3/Solyc03g005280.3/Solyc09g082760.3/Solyc12g009747.1/Solyc12g077395.1	7	3	4
Molecular function	GO:0140101	catalytic activity, acting on a tRNA	1/676	89/15463	0.981502	1	0.88073	Solyc03g117330.3	1	1	0
Molecular function	GO:0003682	chromatin binding	2/676	133/15463	0.981802	1	0.88073	Solyc01g090760.3/Solyc07g049680.3	2	1	1
Molecular function	GO:0008026	ATP-dependent helicase activity	2/676	133/15463	0.981802	1	0.88073	Solyc02g085390.3/Solyc10g079510.2	2	2	0
Molecular function	GO:0070035	purine NTP-dependent helicase activity	2/676	133/15463	0.981802	1	0.88073	Solyc02g085390.3/Solyc10g079510.2	2	2	0
Molecular function	GO:0015077	monovalent inorganic cation transmembrane transporter activity	5/676	243/15463	0.98303	1	0.88073	Solyc02g068080.3/Solyc03g032040.3/Solyc05g051220.3/Solyc06g006110.3/Solyc08g048290.3	5	2	3
Molecular function	GO:0034062	5'-3' RNA polymerase activity	1/676	93/15463	0.984547	1	0.88073	Solyc08g080220.2	1	0	1
Molecular function	GO:0043621	protein self-association	1/676	93/15463	0.984547	1	0.88073	Solyc08g066270.2	1	1	0
Molecular function	GO:0051020	GTPase binding	1/676	93/15463	0.984547	1	0.88073	Solyc01g098440.2	1	1	0
Molecular function	GO:0097747	RNA polymerase activity	1/676	93/15463	0.984547	1	0.88073	Solyc08g080220.2	1	0	1
Molecular function	GO:0008168	methyltransferase activity	5/676	250/15463	0.986296	1	0.88073	Solyc01g005230.3/Solyc03g045140.3/Solyc04g055260.3/Solyc08g062370.3/Solyc12g014500.2	5	2	3
Molecular function	GO:0016651	oxidoreductase activity, acting on NAD(P)H	2/676	145/15463	0.98858	1	0.88073	Solyc01g108020.3/Solyc06g068690.3	2	1	1
Molecular function	GO:0016741	transferase activity, transferring one-carbon groups	5/676	263/15463	0.99085	1	0.88073	Solyc01g005230.3/Solyc03g045140.3/Solyc04g055260.3/Solyc08g062370.3/Solyc12g014500.2	5	2	3
Molecular function	GO:0019899	enzyme binding	7/676	345/15463	0.994063	1	0.88073	Solyc01g079470.3/Solyc01g098440.2/Solyc03g096670.3/Solyc06g071820.3/Solyc07g049680.3/Solyc07g055690.2/Solyc08g005420.3	7	3	4
Molecular function	GO:0004386	helicase activity	4/676	245/15463	0.994889	1	0.88073	Solyc01g088380.2/Solyc02g085390.3/Solyc08g068120.2/Solyc10g079510.2	4	4	0
Molecular function	GO:0003690	double-stranded DNA binding	8/676	385/15463	0.995147	1	0.88073	Solyc01g090760.3/Solyc05g015850.3/Solyc05g050960.3/Solyc07g005400.3/Solyc08g007330.3/Solyc09g072725.1/Solyc10g008245.1/Solyc12g010800.2	8	5	3
Molecular function	GO:0008135	translation factor activity, RNA binding	1/676	120/15463	0.995417	1	0.88073	Solyc11g069700.2	1	1	0
Molecular function	GO:0140097	catalytic activity, acting on DNA	8/676	396/15463	0.99646	1	0.88073	Solyc02g081060.3/Solyc02g085390.3/Solyc05g050960.3/Solyc08g068120.2/Solyc10g079510.2/Solyc11g067250.2/Solyc12g009747.1/Solyc12g077395.1	8	6	2
Molecular function	GO:0034061	DNA polymerase activity	4/676	256/15463	0.996497	1	0.88073	Solyc02g081060.3/Solyc08g068120.2/Solyc12g009747.1/Solyc12g077395.1	4	2	2
Molecular function	GO:0061630	ubiquitin protein ligase activity	4/676	263/15463	0.997253	1	0.88073	Solyc03g032060.1/Solyc04g072375.1/Solyc08g078207.1/Solyc10g008080.2	4	3	1
Molecular function	GO:0061659	ubiquitin-like protein ligase activity	4/676	263/15463	0.997253	1	0.88073	Solyc03g032060.1/Solyc04g072375.1/Solyc08g078207.1/Solyc10g008080.2	4	3	1
Molecular function	GO:0003924	GTPase activity	2/676	188/15463	0.997937	1	0.88073	Solyc01g109110.3/Solyc11g069700.2	2	2	0
Molecular function	GO:0003964	RNA-directed DNA polymerase activity	3/676	236/15463	0.99827	1	0.88073	Solyc02g081060.3/Solyc12g009747.1/Solyc12g077395.1	3	1	2
Molecular function	GO:0019001	guanyl nucleotide binding	4/676	287/15463	0.998823	1	0.88073	Solyc01g109110.3/Solyc05g050350.2/Solyc11g012020.2/Solyc11g069700.2	4	4	0
Molecular function	GO:0032561	guanyl ribonucleotide binding	4/676	287/15463	0.998823	1	0.88073	Solyc01g109110.3/Solyc05g050350.2/Solyc11g012020.2/Solyc11g069700.2	4	4	0
Molecular function	GO:0001883	purine nucleoside binding	3/676	269/15463	0.999507	1	0.88073	Solyc01g109110.3/Solyc11g012020.2/Solyc11g069700.2	3	3	0
Molecular function	GO:0005525	GTP binding	3/676	269/15463	0.999507	1	0.88073	Solyc01g109110.3/Solyc11g012020.2/Solyc11g069700.2	3	3	0
Molecular function	GO:0032550	purine ribonucleoside binding	3/676	269/15463	0.999507	1	0.88073	Solyc01g109110.3/Solyc11g012020.2/Solyc11g069700.2	3	3	0
Molecular function	GO:0008757	S-adenosylmethionine-dependent methyltransferase activity	1/676	174/15463	0.9996	1	0.88073	Solyc03g045140.3	1	0	1
Molecular function	GO:0032549	ribonucleoside binding	3/676	282/15463	0.999702	1	0.88073	Solyc01g109110.3/Solyc11g012020.2/Solyc11g069700.2	3	3	0
Molecular function	GO:0001882	nucleoside binding	3/676	283/15463	0.999713	1	0.88073	Solyc01g109110.3/Solyc11g012020.2/Solyc11g069700.2	3	3	0
Molecular function	GO:0016779	nucleotidyltransferase activity	5/676	389/15463	0.999872	1	0.88073	Solyc02g081060.3/Solyc08g068120.2/Solyc08g080220.2/Solyc12g009747.1/Solyc12g077395.1	5	2	3
Molecular function	GO:0003729	mRNA binding	2/676	291/15463	0.999971	1	0.88073	Solyc01g088380.2/Solyc10g007107.1	2	1	1
Molecular function	GO:0140098	catalytic activity, acting on RNA	2/676	387/15463	1	1	0.88073	Solyc03g117330.3/Solyc08g080220.2	2	1	1
Molecular function	GO:0005198	structural molecule activity	3/676	456/15463	1	1	0.88073	Solyc03g120900.2/Solyc05g026240.2/Solyc11g005150.2	3	3	0
Biological process	GO:0042737	drug catabolic process	31/652	262/15101	3.52737e-07	0.000498418	0.000465613	Solyc01g006290.3/Solyc01g006300.3/Solyc01g105650.3/Solyc01g108880.3/Solyc02g061770.3/Solyc02g079500.3/Solyc02g083620.3/Solyc02g092580.3/Solyc02g093580.3/Solyc02g094180.3/Solyc03g006700.3/Solyc03g036470.2/Solyc03g044097.1/Solyc03g078090.3/Solyc04g014730.3/Solyc04g071900.3/Solyc04g072000.3/Solyc05g050130.3/Solyc05g052280.3/Solyc06g009190.3/Solyc06g050440.3/Solyc06g073080.3/Solyc07g005100.3/Solyc09g…	31	27	4
Biological process	GO:0017001	antibiotic catabolic process	18/652	118/15101	2.96236e-06	0.00192165	0.00179517	Solyc01g006290.3/Solyc01g006300.3/Solyc01g105650.3/Solyc01g108880.3/Solyc02g079500.3/Solyc02g083620.3/Solyc02g092580.3/Solyc02g094180.3/Solyc03g006700.3/Solyc03g044097.1/Solyc04g071900.3/Solyc05g052280.3/Solyc06g050440.3/Solyc06g073080.3/Solyc10g084240.2/Solyc11g018775.1/Solyc11g018777.1/Solyc11g018800.2	18	16	2
Biological process	GO:0008202	steroid metabolic process	17/652	109/15101	4.07993e-06	0.00192165	0.00179517	Solyc01g080900.3/Solyc01g091320.3/Solyc02g063240.3/Solyc02g069490.3/Solyc02g081730.3/Solyc02g086180.3/Solyc03g097170.3/Solyc04g071150.3/Solyc05g011890.1/Solyc06g005750.3/Solyc06g005755.1/Solyc06g074090.3/Solyc07g045350.3/Solyc09g009040.3/Solyc09g061860.3/Solyc09g072710.3/Solyc10g086500.1	17	3	14
Biological process	GO:1901136	carbohydrate derivative catabolic process	11/652	52/15101	1.07101e-05	0.00378334	0.00353433	Solyc02g061770.3/Solyc02g067930.3/Solyc03g120980.3/Solyc04g072000.3/Solyc04g080250.3/Solyc05g050130.3/Solyc06g073560.3/Solyc07g005100.3/Solyc10g055800.2/Solyc10g055810.2/Solyc10g055820.2	11	10	1
Biological process	GO:0006694	steroid biosynthetic process	14/652	87/15101	1.98692e-05	0.00561504	0.00524547	Solyc01g080900.3/Solyc01g091320.3/Solyc02g063240.3/Solyc02g069490.3/Solyc02g081730.3/Solyc02g086180.3/Solyc03g097170.3/Solyc04g071150.3/Solyc06g005750.3/Solyc06g005755.1/Solyc06g074090.3/Solyc09g009040.3/Solyc09g061860.3/Solyc10g086500.1	14	3	11
Biological process	GO:0042744	hydrogen peroxide catabolic process	15/652	104/15101	3.86627e-05	0.00910508	0.0085058	Solyc01g006290.3/Solyc01g006300.3/Solyc02g079500.3/Solyc02g083620.3/Solyc02g092580.3/Solyc02g094180.3/Solyc03g006700.3/Solyc03g044097.1/Solyc04g071900.3/Solyc05g052280.3/Solyc06g050440.3/Solyc10g084240.2/Solyc11g018775.1/Solyc11g018777.1/Solyc11g018800.2	15	14	1
Biological process	GO:0016125	sterol metabolic process	13/652	82/15101	4.59776e-05	0.0092809	0.00867006	Solyc01g080900.3/Solyc01g091320.3/Solyc02g063240.3/Solyc02g081730.3/Solyc02g086180.3/Solyc04g071150.3/Solyc06g005750.3/Solyc06g005755.1/Solyc06g074090.3/Solyc07g045350.3/Solyc09g009040.3/Solyc09g061860.3/Solyc09g072710.3	13	2	11
Biological process	GO:0006022	aminoglycan metabolic process	8/652	33/15101	6.153e-05	0.00960479	0.00897262	Solyc02g061770.3/Solyc04g072000.3/Solyc05g050130.3/Solyc06g069550.1/Solyc07g005100.3/Solyc10g055800.2/Solyc10g055810.2/Solyc10g055820.2	8	8	0
Biological process	GO:0009751	response to salicylic acid	23/652	216/15101	6.16165e-05	0.00960479	0.00897262	Solyc01g088380.2/Solyc02g065250.2/Solyc02g082900.3/Solyc03g033750.1/Solyc03g033790.3/Solyc03g044790.3/Solyc03g093890.3/Solyc03g093930.3/Solyc04g079360.1/Solyc05g011890.1/Solyc06g005310.3/Solyc06g005330.3/Solyc06g071820.3/Solyc06g073080.3/Solyc06g075130.3/Solyc08g067340.3/Solyc08g067360.3/Solyc09g005170.2/Solyc10g008150.1/Solyc10g078670.2/Solyc11g011210.2/Solyc11g012980.1/Solyc11g051060.2	23	18	5
Biological process	GO:0006820	anion transport	28/652	292/15101	6.79744e-05	0.00960479	0.00897262	Solyc01g105450.3/Solyc02g068080.3/Solyc02g086650.3/Solyc02g088240.3/Solyc02g089470.1/Solyc02g093870.3/Solyc03g006080.3/Solyc03g032060.1/Solyc03g032090.1/Solyc03g096670.3/Solyc04g005070.3/Solyc04g012190.2/Solyc04g082220.2/Solyc05g005915.1/Solyc05g005960.3/Solyc05g006010.3/Solyc05g007150.3/Solyc05g009580.3/Solyc05g051530.3/Solyc06g006020.2/Solyc06g006057.1/Solyc07g014730.3/Solyc09g013150.3/Solyc09g…	28	16	12
Biological process	GO:0051187	cofactor catabolic process	17/652	140/15101	0.000112295	0.0144248	0.0134754	Solyc01g006290.3/Solyc01g006300.3/Solyc02g079500.3/Solyc02g083620.3/Solyc02g092580.3/Solyc02g094180.3/Solyc03g006700.3/Solyc03g044097.1/Solyc04g071900.3/Solyc05g052280.3/Solyc06g050440.3/Solyc06g073560.3/Solyc10g084240.2/Solyc11g018775.1/Solyc11g018777.1/Solyc11g018800.2/Solyc12g005300.2	17	14	3
Biological process	GO:0042445	hormone metabolic process	29/652	323/15101	0.000162064	0.0152928	0.0142863	Solyc01g080900.3/Solyc01g095080.3/Solyc01g105650.3/Solyc01g108880.3/Solyc02g069490.3/Solyc02g091990.3/Solyc03g111280.2/Solyc03g111300.1/Solyc03g112460.3/Solyc04g008330.1/Solyc04g016200.1/Solyc04g071150.3/Solyc04g077860.3/Solyc05g011890.1/Solyc05g053400.2/Solyc06g073080.3/Solyc06g074090.3/Solyc06g082030.3/Solyc07g043480.1/Solyc07g049550.3/Solyc07g056670.3/Solyc09g008010.3/Solyc09g092580.3/Solyc10g…	29	13	16
Biological process	GO:0006026	aminoglycan catabolic process	7/652	29/15101	0.00018399	0.0152928	0.0142863	Solyc02g061770.3/Solyc04g072000.3/Solyc05g050130.3/Solyc07g005100.3/Solyc10g055800.2/Solyc10g055810.2/Solyc10g055820.2	7	7	0
Biological process	GO:0006030	chitin metabolic process	7/652	29/15101	0.00018399	0.0152928	0.0142863	Solyc02g061770.3/Solyc04g072000.3/Solyc05g050130.3/Solyc07g005100.3/Solyc10g055800.2/Solyc10g055810.2/Solyc10g055820.2	7	7	0
Biological process	GO:0006032	chitin catabolic process	7/652	29/15101	0.00018399	0.0152928	0.0142863	Solyc02g061770.3/Solyc04g072000.3/Solyc05g050130.3/Solyc07g005100.3/Solyc10g055800.2/Solyc10g055810.2/Solyc10g055820.2	7	7	0
Biological process	GO:0046348	amino sugar catabolic process	7/652	29/15101	0.00018399	0.0152928	0.0142863	Solyc02g061770.3/Solyc04g072000.3/Solyc05g050130.3/Solyc07g005100.3/Solyc10g055800.2/Solyc10g055810.2/Solyc10g055820.2	7	7	0
Biological process	GO:1901072	glucosamine-containing compound catabolic process	7/652	29/15101	0.00018399	0.0152928	0.0142863	Solyc02g061770.3/Solyc04g072000.3/Solyc05g050130.3/Solyc07g005100.3/Solyc10g055800.2/Solyc10g055810.2/Solyc10g055820.2	7	7	0
Biological process	GO:0016126	sterol biosynthetic process	9/652	49/15101	0.000215122	0.0168871	0.0157756	Solyc01g091320.3/Solyc02g063240.3/Solyc02g081730.3/Solyc02g086180.3/Solyc06g005750.3/Solyc06g005755.1/Solyc06g074090.3/Solyc09g009040.3/Solyc09g061860.3	9	1	8
Biological process	GO:1901071	glucosamine-containing compound metabolic process	7/652	30/15101	0.000231133	0.017189	0.0160577	Solyc02g061770.3/Solyc04g072000.3/Solyc05g050130.3/Solyc07g005100.3/Solyc10g055800.2/Solyc10g055810.2/Solyc10g055820.2	7	7	0
Biological process	GO:0048439	flower morphogenesis	8/652	41/15101	0.000312126	0.0208496	0.0194773	Solyc04g008330.1/Solyc04g016200.1/Solyc08g076390.3/Solyc10g086640.2/Solyc11g066680.2/Solyc12g009920.1/Solyc12g009930.2/Solyc12g049617.1	8	2	6
Biological process	GO:0042743	hydrogen peroxide metabolic process	15/652	125/15101	0.000318445	0.0208496	0.0194773	Solyc01g006290.3/Solyc01g006300.3/Solyc02g079500.3/Solyc02g083620.3/Solyc02g092580.3/Solyc02g094180.3/Solyc03g006700.3/Solyc03g044097.1/Solyc04g071900.3/Solyc05g052280.3/Solyc06g050440.3/Solyc10g084240.2/Solyc11g018775.1/Solyc11g018777.1/Solyc11g018800.2	15	14	1
Biological process	GO:0016999	antibiotic metabolic process	21/652	211/15101	0.000324622	0.0208496	0.0194773	Solyc01g006290.3/Solyc01g006300.3/Solyc01g105650.3/Solyc01g108880.3/Solyc02g079500.3/Solyc02g083620.3/Solyc02g092580.3/Solyc02g094180.3/Solyc03g006700.3/Solyc03g044097.1/Solyc04g006970.3/Solyc04g071900.3/Solyc05g052280.3/Solyc06g050440.3/Solyc06g073080.3/Solyc09g008010.3/Solyc10g084240.2/Solyc11g018775.1/Solyc11g018777.1/Solyc11g018800.2/Solyc12g036390.2	21	18	3
Biological process	GO:0009620	response to fungus	32/652	388/15101	0.000356222	0.0218844	0.0204441	Solyc01g005710.2/Solyc01g006950.3/Solyc01g088400.3/Solyc01g097270.3/Solyc01g109180.3/Solyc02g082900.3/Solyc03g118190.3/Solyc03g120980.3/Solyc04g025650.3/Solyc04g051690.3/Solyc04g079400.3/Solyc06g036420.2/Solyc06g073080.3/Solyc06g075130.3/Solyc07g005380.3/Solyc07g007760.3/Solyc07g008630.1/Solyc08g062490.3/Solyc08g067340.3/Solyc08g067360.3/Solyc08g080650.2/Solyc09g005830.1/Solyc09g059630.2/Solyc09g…	32	29	3
Biological process	GO:0090698	post-embryonic plant morphogenesis	22/652	233/15101	0.000491836	0.0289568	0.027051	Solyc01g105225.1/Solyc01g105450.3/Solyc01g109180.3/Solyc02g069510.1/Solyc02g087840.3/Solyc02g090400.3/Solyc04g008330.1/Solyc04g009980.3/Solyc04g016200.1/Solyc04g077170.3/Solyc04g078800.3/Solyc05g051530.3/Solyc08g066320.3/Solyc08g076390.3/Solyc09g007260.3/Solyc10g086640.2/Solyc11g009100.2/Solyc11g066680.2/Solyc12g009920.1/Solyc12g009930.2/Solyc12g014140.2/Solyc12g049617.1	22	10	12
Biological process	GO:0044070	regulation of anion transport	8/652	44/15101	0.000516571	0.0291966	0.027275	Solyc02g089470.1/Solyc03g006080.3/Solyc03g032060.1/Solyc03g096670.3/Solyc04g012190.2/Solyc06g006020.2/Solyc06g006057.1/Solyc12g096490.2	8	5	3
Biological process	GO:0009965	leaf morphogenesis	15/652	132/15101	0.000573176	0.0311499	0.0290997	Solyc01g105450.3/Solyc02g087840.3/Solyc02g092550.3/Solyc04g005800.3/Solyc04g008330.1/Solyc04g016200.1/Solyc05g006980.3/Solyc05g051530.3/Solyc06g050950.3/Solyc11g009100.2/Solyc11g066680.2/Solyc12g009920.1/Solyc12g009930.2/Solyc12g014140.2/Solyc12g049617.1	15	6	9
Biological process	GO:0010016	shoot system morphogenesis	22/652	237/15101	0.000619762	0.0324342	0.0302995	Solyc01g105450.3/Solyc02g086300.3/Solyc02g087840.3/Solyc02g092550.3/Solyc04g005800.3/Solyc04g008330.1/Solyc04g016200.1/Solyc04g077170.3/Solyc04g077860.3/Solyc05g006980.3/Solyc05g051530.3/Solyc06g050950.3/Solyc07g066330.3/Solyc08g007270.3/Solyc08g076390.3/Solyc10g086640.2/Solyc11g009100.2/Solyc11g066680.2/Solyc12g009920.1/Solyc12g009930.2/Solyc12g014140.2/Solyc12g049617.1	22	9	13
Biological process	GO:0009820	alkaloid metabolic process	7/652	36/15101	0.000756792	0.038191	0.0356773	Solyc01g097380.2/Solyc01g097390.3/Solyc01g108780.3/Solyc07g005380.3/Solyc07g043460.3/Solyc08g062370.3/Solyc09g089780.3	7	4	3
Biological process	GO:0010083	regulation of vegetative meristem growth	6/652	27/15101	0.000861031	0.0397012	0.0370881	Solyc04g008330.1/Solyc04g016200.1/Solyc11g066680.2/Solyc12g009920.1/Solyc12g009930.2/Solyc12g049617.1	6	1	5
Biological process	GO:0010448	vegetative meristem growth	6/652	27/15101	0.000861031	0.0397012	0.0370881	Solyc04g008330.1/Solyc04g016200.1/Solyc11g066680.2/Solyc12g009920.1/Solyc12g009930.2/Solyc12g049617.1	6	1	5
Biological process	GO:0015908	fatty acid transport	4/652	11/15101	0.000891036	0.0397012	0.0370881	Solyc01g105450.3/Solyc05g051530.3/Solyc07g014730.3/Solyc11g009100.2	4	3	1
Biological process	GO:0006040	amino sugar metabolic process	7/652	37/15101	0.000899106	0.0397012	0.0370881	Solyc02g061770.3/Solyc04g072000.3/Solyc05g050130.3/Solyc07g005100.3/Solyc10g055800.2/Solyc10g055810.2/Solyc10g055820.2	7	7	0
Biological process	GO:0016998	cell wall macromolecule catabolic process	6/652	28/15101	0.00105633	0.0452302	0.0422533	Solyc02g061770.3/Solyc04g072000.3/Solyc10g055800.2/Solyc10g055810.2/Solyc10g055820.2/Solyc12g013665.1	6	6	0
Biological process	GO:1901615	organic hydroxy compound metabolic process	26/652	313/15101	0.00111347	0.0462745	0.0432289	Solyc01g009870.3/Solyc01g080900.3/Solyc01g091320.3/Solyc01g105650.3/Solyc01g108880.3/Solyc02g063240.3/Solyc02g069490.3/Solyc02g081730.3/Solyc02g086180.3/Solyc03g097410.1/Solyc03g113460.1/Solyc04g014730.3/Solyc04g071150.3/Solyc05g011890.1/Solyc06g005750.3/Solyc06g005755.1/Solyc06g073080.3/Solyc06g074090.3/Solyc07g045350.3/Solyc08g005130.1/Solyc09g008010.3/Solyc09g009040.3/Solyc09g061860.3/Solyc09g…	26	8	18
Biological process	GO:0050832	defense response to fungus	26/652	317/15101	0.00133622	0.0539452	0.0503947	Solyc01g005710.2/Solyc01g006950.3/Solyc01g088400.3/Solyc01g097270.3/Solyc01g109180.3/Solyc03g118190.3/Solyc03g120980.3/Solyc04g051690.3/Solyc04g079400.3/Solyc06g036420.2/Solyc06g075130.3/Solyc07g007760.3/Solyc07g008630.1/Solyc08g062490.3/Solyc08g067340.3/Solyc08g067360.3/Solyc08g080650.2/Solyc09g059630.2/Solyc09g083200.3/Solyc10g008245.1/Solyc10g051225.1/Solyc10g084240.2/Solyc11g069220.2/Solyc12g…	26	23	3
Biological process	GO:0009611	response to wounding	18/652	189/15101	0.00140449	0.0551262	0.0514979	Solyc01g005440.3/Solyc01g088380.2/Solyc01g105450.3/Solyc02g082900.3/Solyc03g111280.2/Solyc03g111300.1/Solyc04g011490.3/Solyc04g072000.3/Solyc05g051530.3/Solyc05g056420.3/Solyc06g071820.3/Solyc08g007240.3/Solyc08g036660.3/Solyc08g067340.3/Solyc08g067360.3/Solyc08g080630.3/Solyc10g083400.1/Solyc11g009100.2	18	14	4
Biological process	GO:1903959	regulation of anion transmembrane transport	7/652	40/15101	0.00145555	0.0555862	0.0519277	Solyc02g089470.1/Solyc03g006080.3/Solyc03g096670.3/Solyc04g012190.2/Solyc06g006020.2/Solyc06g006057.1/Solyc12g096490.2	7	5	2
Biological process	GO:0098656	anion transmembrane transport	15/652	146/15101	0.00162148	0.0602936	0.0563252	Solyc02g068080.3/Solyc02g086650.3/Solyc02g089470.1/Solyc03g006080.3/Solyc03g032090.1/Solyc03g096670.3/Solyc04g012190.2/Solyc04g082220.2/Solyc05g007150.3/Solyc06g006020.2/Solyc06g006057.1/Solyc09g013150.3/Solyc10g051120.2/Solyc10g055740.2/Solyc12g096490.2	15	10	5
Biological process	GO:0044550	secondary metabolite biosynthetic process	19/652	208/15101	0.00171123	0.0619993	0.0579187	Solyc02g030480.3/Solyc02g069250.3/Solyc03g031870.2/Solyc03g036470.2/Solyc03g097170.3/Solyc03g116030.3/Solyc03g116910.3/Solyc03g122360.3/Solyc04g010250.3/Solyc05g021090.3/Solyc05g047680.3/Solyc05g052280.3/Solyc08g063130.3/Solyc09g014240.3/Solyc09g059240.3/Solyc09g090900.3/Solyc09g092580.3/Solyc10g009310.3/Solyc11g030730.2	19	16	3
Biological process	GO:0045926	negative regulation of growth	8/652	53/15101	0.00183715	0.0648974	0.060626	Solyc01g065700.3/Solyc01g105225.1/Solyc04g008330.1/Solyc04g016200.1/Solyc11g066680.2/Solyc12g009920.1/Solyc12g009930.2/Solyc12g049617.1	8	3	5
Biological process	GO:0043269	regulation of ion transport	11/652	93/15101	0.00218209	0.0752024	0.0702528	Solyc02g068080.3/Solyc02g089470.1/Solyc03g006080.3/Solyc03g032060.1/Solyc03g096670.3/Solyc04g012190.2/Solyc05g051220.3/Solyc06g006020.2/Solyc06g006057.1/Solyc08g068850.3/Solyc12g096490.2	11	8	3
Biological process	GO:0019748	secondary metabolic process	26/652	330/15101	0.00234559	0.0789122	0.0737184	Solyc02g030480.3/Solyc02g069250.3/Solyc02g069490.3/Solyc03g031870.2/Solyc03g036470.2/Solyc03g097170.3/Solyc03g116030.3/Solyc03g116910.3/Solyc03g120980.3/Solyc03g122360.3/Solyc04g010250.3/Solyc04g072280.3/Solyc04g077510.3/Solyc05g021090.3/Solyc05g047680.3/Solyc05g052280.3/Solyc06g069045.1/Solyc06g076330.3/Solyc06g083030.3/Solyc08g063130.3/Solyc09g014240.3/Solyc09g059240.3/Solyc09g090900.3/Solyc09g…	26	20	6
Biological process	GO:0015849	organic acid transport	13/652	123/15101	0.00251949	0.0809098	0.0755846	Solyc01g105450.3/Solyc02g086650.3/Solyc02g089470.1/Solyc02g093870.3/Solyc03g032090.1/Solyc04g082220.2/Solyc05g009580.3/Solyc05g051530.3/Solyc07g014730.3/Solyc10g051120.2/Solyc10g055740.2/Solyc11g009100.2/Solyc12g096490.2	13	7	6
Biological process	GO:0046942	carboxylic acid transport	13/652	123/15101	0.00251949	0.0809098	0.0755846	Solyc01g105450.3/Solyc02g086650.3/Solyc02g089470.1/Solyc02g093870.3/Solyc03g032090.1/Solyc04g082220.2/Solyc05g009580.3/Solyc05g051530.3/Solyc07g014730.3/Solyc10g051120.2/Solyc10g055740.2/Solyc11g009100.2/Solyc12g096490.2	13	7	6
Biological process	GO:0052542	defense response by callose deposition	6/652	33/15101	0.00258569	0.0811906	0.0758469	Solyc03g006080.3/Solyc03g120980.3/Solyc04g079400.3/Solyc06g006020.2/Solyc06g006057.1/Solyc09g092580.3	6	5	1
Biological process	GO:0034765	regulation of ion transmembrane transport	10/652	82/15101	0.00272342	0.0836563	0.0781503	Solyc02g068080.3/Solyc02g089470.1/Solyc03g006080.3/Solyc03g096670.3/Solyc04g012190.2/Solyc05g051220.3/Solyc06g006020.2/Solyc06g006057.1/Solyc08g068850.3/Solyc12g096490.2	10	8	2
Biological process	GO:0034762	regulation of transmembrane transport	10/652	84/15101	0.0032551	0.0964708	0.0901213	Solyc02g068080.3/Solyc02g089470.1/Solyc03g006080.3/Solyc03g096670.3/Solyc04g012190.2/Solyc05g051220.3/Solyc06g006020.2/Solyc06g006057.1/Solyc08g068850.3/Solyc12g096490.2	10	8	2
Biological process	GO:1905392	plant organ morphogenesis	29/652	392/15101	0.00342457	0.0964708	0.0901213	Solyc01g105225.1/Solyc01g105450.3/Solyc01g109180.3/Solyc01g109900.3/Solyc02g087840.3/Solyc02g090400.3/Solyc02g092550.3/Solyc03g112460.3/Solyc04g005800.3/Solyc04g008330.1/Solyc04g016200.1/Solyc04g076950.3/Solyc04g078800.3/Solyc05g006980.3/Solyc05g015850.3/Solyc05g051530.3/Solyc06g035940.3/Solyc06g050950.3/Solyc07g005400.3/Solyc08g066320.3/Solyc09g007260.3/Solyc11g005150.2/Solyc11g009100.2/Solyc11g…	29	18	11
Biological process	GO:0010143	cutin biosynthetic process	6/652	35/15101	0.00352249	0.0964708	0.0901213	Solyc01g010910.2/Solyc01g109180.3/Solyc03g116030.3/Solyc05g052660.1/Solyc05g052670.1/Solyc09g014350.3	6	4	2
Biological process	GO:0016131	brassinosteroid metabolic process	6/652	35/15101	0.00352249	0.0964708	0.0901213	Solyc01g080900.3/Solyc02g069490.3/Solyc04g071150.3/Solyc05g011890.1/Solyc06g074090.3/Solyc10g086500.1	6	1	5
Biological process	GO:1905613	regulation of developmental vegetative growth	6/652	35/15101	0.00352249	0.0964708	0.0901213	Solyc04g008330.1/Solyc04g016200.1/Solyc11g066680.2/Solyc12g009920.1/Solyc12g009930.2/Solyc12g049617.1	6	1	5
Biological process	GO:0009808	lignin metabolic process	10/652	85/15101	0.00355023	0.0964708	0.0901213	Solyc02g030480.3/Solyc02g069250.3/Solyc02g069490.3/Solyc03g097170.3/Solyc03g116910.3/Solyc04g010250.3/Solyc04g072280.3/Solyc05g052280.3/Solyc06g076330.3/Solyc09g014240.3	10	8	2
Biological process	GO:0009690	cytokinin metabolic process	8/652	60/15101	0.00407374	0.107393	0.100325	Solyc04g008330.1/Solyc04g016200.1/Solyc05g053400.2/Solyc07g043480.1/Solyc11g066680.2/Solyc12g009920.1/Solyc12g009930.2/Solyc12g049617.1	8	1	7
Biological process	GO:0034754	cellular hormone metabolic process	9/652	74/15101	0.00444935	0.107393	0.100325	Solyc04g008330.1/Solyc04g016200.1/Solyc05g053400.2/Solyc07g043480.1/Solyc09g092580.3/Solyc11g066680.2/Solyc12g009920.1/Solyc12g009930.2/Solyc12g049617.1	9	1	8
Biological process	GO:0014070	response to organic cyclic compound	27/652	364/15101	0.00448438	0.107393	0.100325	Solyc01g088380.2/Solyc02g065250.2/Solyc02g082900.3/Solyc03g033750.1/Solyc03g033790.3/Solyc03g044790.3/Solyc03g093890.3/Solyc03g093930.3/Solyc03g120980.3/Solyc04g074410.2/Solyc04g074450.2/Solyc04g079360.1/Solyc05g011890.1/Solyc06g005310.3/Solyc06g005330.3/Solyc06g006080.3/Solyc06g071820.3/Solyc06g073080.3/Solyc06g075130.3/Solyc08g067340.3/Solyc08g067360.3/Solyc09g005170.2/Solyc10g008150.1/Solyc10g…	27	21	6
Biological process	GO:0048826	cotyledon morphogenesis	5/652	26/15101	0.00456858	0.107393	0.100325	Solyc01g105450.3/Solyc02g087840.3/Solyc05g051530.3/Solyc11g009100.2/Solyc12g014140.2	5	3	2
Biological process	GO:0052482	defense response by cell wall thickening	5/652	26/15101	0.00456858	0.107393	0.100325	Solyc03g006080.3/Solyc03g120980.3/Solyc06g006020.2/Solyc06g006057.1/Solyc09g092580.3	5	4	1
Biological process	GO:0052544	defense response by callose deposition in cell wall	5/652	26/15101	0.00456858	0.107393	0.100325	Solyc03g006080.3/Solyc03g120980.3/Solyc06g006020.2/Solyc06g006057.1/Solyc09g092580.3	5	4	1
Biological process	GO:0015711	organic anion transport	14/652	147/15101	0.0045707	0.107393	0.100325	Solyc01g105450.3/Solyc02g086650.3/Solyc02g089470.1/Solyc02g093870.3/Solyc03g032090.1/Solyc04g082220.2/Solyc05g007150.3/Solyc05g009580.3/Solyc05g051530.3/Solyc07g014730.3/Solyc10g051120.2/Solyc10g055740.2/Solyc11g009100.2/Solyc12g096490.2	14	8	6
Biological process	GO:0046677	response to antibiotic	25/652	330/15101	0.00468461	0.107393	0.100325	Solyc01g088380.2/Solyc02g065250.2/Solyc02g082900.3/Solyc03g033750.1/Solyc03g033790.3/Solyc03g044790.3/Solyc03g093890.3/Solyc03g093930.3/Solyc04g010250.3/Solyc04g071990.3/Solyc04g079360.1/Solyc05g011890.1/Solyc06g005310.3/Solyc06g005330.3/Solyc06g071820.3/Solyc06g073080.3/Solyc06g075130.3/Solyc08g067340.3/Solyc08g067360.3/Solyc09g005170.2/Solyc10g008150.1/Solyc10g078670.2/Solyc11g011210.2/Solyc11g…	25	18	7
Biological process	GO:0015718	monocarboxylic acid transport	6/652	37/15101	0.00469044	0.107393	0.100325	Solyc01g105450.3/Solyc02g086650.3/Solyc05g051530.3/Solyc07g014730.3/Solyc10g051120.2/Solyc11g009100.2	6	3	3
Biological process	GO:1901617	organic hydroxy compound biosynthetic process	17/652	195/15101	0.00471223	0.107393	0.100325	Solyc01g080900.3/Solyc01g091320.3/Solyc02g063240.3/Solyc02g069490.3/Solyc02g081730.3/Solyc02g086180.3/Solyc03g113460.1/Solyc04g071150.3/Solyc06g005750.3/Solyc06g005755.1/Solyc06g074090.3/Solyc08g005130.1/Solyc09g008010.3/Solyc09g009040.3/Solyc09g061860.3/Solyc10g086500.1/Solyc12g036390.2	17	4	13
Biological process	GO:0070838	divalent metal ion transport	7/652	49/15101	0.00479898	0.107634	0.10055	Solyc02g077290.2/Solyc02g081600.3/Solyc02g092450.3/Solyc03g120980.3/Solyc04g073990.3/Solyc06g063210.3/Solyc07g043200.2	7	7	0
Biological process	GO:0019336	phenol-containing compound catabolic process	4/652	17/15101	0.00522649	0.115391	0.107796	Solyc01g105650.3/Solyc01g108880.3/Solyc04g014730.3/Solyc06g073080.3	4	2	2
Biological process	GO:0072511	divalent inorganic cation transport	7/652	50/15101	0.0053773	0.116894	0.109201	Solyc02g077290.2/Solyc02g081600.3/Solyc02g092450.3/Solyc03g120980.3/Solyc04g073990.3/Solyc06g063210.3/Solyc07g043200.2	7	7	0
Biological process	GO:0000272	polysaccharide catabolic process	15/652	166/15101	0.00554684	0.118753	0.110937	Solyc02g061770.3/Solyc02g093580.3/Solyc03g078090.3/Solyc04g072000.3/Solyc05g050130.3/Solyc06g009190.3/Solyc07g052695.1/Solyc08g081620.3/Solyc09g061890.3/Solyc10g055800.2/Solyc10g055810.2/Solyc10g055820.2/Solyc11g008820.2/Solyc11g040340.2/Solyc12g013665.1	15	12	3
Biological process	GO:1901616	organic hydroxy compound catabolic process	6/652	39/15101	0.0061207	0.129083	0.120587	Solyc01g105650.3/Solyc01g108880.3/Solyc04g014730.3/Solyc04g071150.3/Solyc06g073080.3/Solyc09g072710.3	6	2	4
Biological process	GO:0016132	brassinosteroid biosynthetic process	5/652	28/15101	0.00635791	0.132114	0.123418	Solyc01g080900.3/Solyc02g069490.3/Solyc04g071150.3/Solyc06g074090.3/Solyc10g086500.1	5	1	4
Biological process	GO:0030243	cellulose metabolic process	9/652	79/15101	0.00685412	0.14036	0.131122	Solyc03g097050.3/Solyc03g113450.3/Solyc07g043390.3/Solyc07g043395.1/Solyc08g081620.3/Solyc09g072820.3/Solyc11g008820.2/Solyc11g040340.2/Solyc12g015770.2	9	5	4
Biological process	GO:0010411	xyloglucan metabolic process	6/652	41/15101	0.00784448	0.153855	0.143729	Solyc03g093080.3/Solyc03g093120.3/Solyc03g093130.3/Solyc04g008210.2/Solyc07g044960.1/Solyc08g076080.3	6	5	1
Biological process	GO:0052545	callose localization	6/652	41/15101	0.00784448	0.153855	0.143729	Solyc03g006080.3/Solyc03g120980.3/Solyc04g079400.3/Solyc06g006020.2/Solyc06g006057.1/Solyc09g092580.3	6	5	1
Biological process	GO:0080186	developmental vegetative growth	6/652	41/15101	0.00784448	0.153855	0.143729	Solyc04g008330.1/Solyc04g016200.1/Solyc11g066680.2/Solyc12g009920.1/Solyc12g009930.2/Solyc12g049617.1	6	1	5
Biological process	GO:0009833	plant-type primary cell wall biogenesis	4/652	19/15101	0.00794864	0.153855	0.143729	Solyc07g043390.3/Solyc07g043395.1/Solyc09g072820.3/Solyc12g015770.2	4	1	3
Biological process	GO:0052386	cell wall thickening	5/652	30/15101	0.00858858	0.156613	0.146305	Solyc03g006080.3/Solyc03g120980.3/Solyc06g006020.2/Solyc06g006057.1/Solyc09g092580.3	5	4	1
Biological process	GO:0052543	callose deposition in cell wall	5/652	30/15101	0.00858858	0.156613	0.146305	Solyc03g006080.3/Solyc03g120980.3/Solyc06g006020.2/Solyc06g006057.1/Solyc09g092580.3	5	4	1
Biological process	GO:0034220	ion transmembrane transport	24/652	329/15101	0.00867552	0.156613	0.146305	Solyc02g068080.3/Solyc02g081600.3/Solyc02g086650.3/Solyc02g089470.1/Solyc02g092450.3/Solyc03g005980.3/Solyc03g006080.3/Solyc03g032090.1/Solyc03g096670.3/Solyc04g012190.2/Solyc04g073990.3/Solyc04g082220.2/Solyc05g007150.3/Solyc05g051220.3/Solyc06g006020.2/Solyc06g006057.1/Solyc06g011350.3/Solyc07g043200.2/Solyc08g028970.3/Solyc08g068850.3/Solyc09g013150.3/Solyc10g051120.2/Solyc10g055740.2/Solyc12g…	24	18	6
Biological process	GO:0072593	reactive oxygen species metabolic process	16/652	191/15101	0.00870681	0.156613	0.146305	Solyc01g006290.3/Solyc01g006300.3/Solyc02g079500.3/Solyc02g083620.3/Solyc02g092580.3/Solyc02g094180.3/Solyc03g006700.3/Solyc03g044097.1/Solyc03g098030.3/Solyc04g071900.3/Solyc05g052280.3/Solyc06g050440.3/Solyc10g084240.2/Solyc11g018775.1/Solyc11g018777.1/Solyc11g018800.2	16	14	2
Biological process	GO:0016128	phytosteroid metabolic process	6/652	42/15101	0.00882608	0.156613	0.146305	Solyc01g080900.3/Solyc02g069490.3/Solyc04g071150.3/Solyc05g011890.1/Solyc06g074090.3/Solyc10g086500.1	6	1	5
Biological process	GO:0033037	polysaccharide localization	6/652	42/15101	0.00882608	0.156613	0.146305	Solyc03g006080.3/Solyc03g120980.3/Solyc04g079400.3/Solyc06g006020.2/Solyc06g006057.1/Solyc09g092580.3	6	5	1
Biological process	GO:0009753	response to jasmonic acid	19/652	242/15101	0.00886699	0.156613	0.146305	Solyc01g005440.3/Solyc01g088380.2/Solyc02g079460.2/Solyc02g082900.3/Solyc03g093890.3/Solyc03g093930.3/Solyc04g011490.3/Solyc04g051690.3/Solyc06g036420.2/Solyc06g071820.3/Solyc07g005100.3/Solyc08g036660.3/Solyc08g062490.3/Solyc10g008150.1/Solyc10g078670.2/Solyc10g086250.2/Solyc10g086270.2/Solyc11g012980.1/Solyc11g051060.2	19	15	4
Biological process	GO:0002239	response to oomycetes	8/652	69/15101	0.00950058	0.160308	0.149757	Solyc01g105650.3/Solyc01g108880.3/Solyc02g067660.3/Solyc03g078810.3/Solyc04g011490.3/Solyc06g073080.3/Solyc09g083200.3/Solyc12g036390.2	8	7	1
Biological process	GO:0006816	calcium ion transport	4/652	20/15101	0.00960235	0.160308	0.149757	Solyc02g077290.2/Solyc02g092450.3/Solyc04g073990.3/Solyc06g063210.3	4	4	0
Biological process	GO:0016045	detection of bacterium	4/652	20/15101	0.00960235	0.160308	0.149757	Solyc03g006080.3/Solyc04g012190.2/Solyc06g006020.2/Solyc06g006057.1	4	4	0
Biological process	GO:0098543	detection of other organism	4/652	20/15101	0.00960235	0.160308	0.149757	Solyc03g006080.3/Solyc04g012190.2/Solyc06g006020.2/Solyc06g006057.1	4	4	0
Biological process	GO:0010817	regulation of hormone levels	29/652	423/15101	0.00964344	0.160308	0.149757	Solyc01g080900.3/Solyc01g095080.3/Solyc01g105650.3/Solyc01g108880.3/Solyc02g069490.3/Solyc02g091990.3/Solyc03g111280.2/Solyc03g111300.1/Solyc03g112460.3/Solyc04g008330.1/Solyc04g016200.1/Solyc04g071150.3/Solyc04g077860.3/Solyc05g011890.1/Solyc05g053400.2/Solyc06g073080.3/Solyc06g074090.3/Solyc06g082030.3/Solyc07g043480.1/Solyc07g049550.3/Solyc07g056670.3/Solyc09g008010.3/Solyc09g092580.3/Solyc10g…	29	13	16
Biological process	GO:0010359	regulation of anion channel activity	5/652	31/15101	0.00988458	0.162406	0.151717	Solyc03g006080.3/Solyc03g096670.3/Solyc04g012190.2/Solyc06g006020.2/Solyc06g006057.1	5	4	1
Biological process	GO:0010075	regulation of meristem growth	7/652	56/15101	0.0100035	0.162471	0.151778	Solyc04g008330.1/Solyc04g016200.1/Solyc08g066270.2/Solyc11g066680.2/Solyc12g009920.1/Solyc12g009930.2/Solyc12g049617.1	7	2	5
Biological process	GO:0010380	regulation of chlorophyll biosynthetic process	6/652	44/15101	0.0110475	0.177388	0.165713	Solyc04g008330.1/Solyc04g016200.1/Solyc11g066680.2/Solyc12g009920.1/Solyc12g009930.2/Solyc12g049617.1	6	1	5
Biological process	GO:0009595	detection of biotic stimulus	4/652	21/15101	0.0114643	0.17999	0.168143	Solyc03g006080.3/Solyc04g012190.2/Solyc06g006020.2/Solyc06g006057.1	4	4	0
Biological process	GO:0098581	detection of external biotic stimulus	4/652	21/15101	0.0114643	0.17999	0.168143	Solyc03g006080.3/Solyc04g012190.2/Solyc06g006020.2/Solyc06g006057.1	4	4	0
Biological process	GO:0005976	polysaccharide metabolic process	29/652	430/15101	0.0119007	0.182779	0.170749	Solyc02g061770.3/Solyc02g065530.3/Solyc02g093580.3/Solyc03g078090.3/Solyc03g093080.3/Solyc03g093120.3/Solyc03g093130.3/Solyc03g097050.3/Solyc03g113450.3/Solyc04g008210.2/Solyc04g072000.3/Solyc05g050130.3/Solyc06g009190.3/Solyc06g051350.3/Solyc07g043390.3/Solyc07g043395.1/Solyc07g044960.1/Solyc07g052695.1/Solyc08g076080.3/Solyc08g081620.3/Solyc09g061890.3/Solyc09g072820.3/Solyc10g055800.2/Solyc10g…	29	21	8
Biological process	GO:0048366	leaf development	29/652	430/15101	0.0119007	0.182779	0.170749	Solyc01g067620.3/Solyc01g105225.1/Solyc01g105450.3/Solyc02g067660.3/Solyc02g071475.1/Solyc02g076980.3/Solyc02g087840.3/Solyc02g092550.3/Solyc03g006210.2/Solyc03g078810.3/Solyc04g005800.3/Solyc04g008330.1/Solyc04g016200.1/Solyc05g006980.3/Solyc05g021090.3/Solyc05g051530.3/Solyc05g056420.3/Solyc06g050950.3/Solyc06g073080.3/Solyc06g075130.3/Solyc09g072710.3/Solyc10g081970.2/Solyc11g006230.2/Solyc11g…	29	18	11
Biological process	GO:0022898	regulation of transmembrane transporter activity	5/652	33/15101	0.0128664	0.19092	0.178354	Solyc03g006080.3/Solyc03g096670.3/Solyc04g012190.2/Solyc06g006020.2/Solyc06g006057.1	5	4	1
Biological process	GO:0032409	regulation of transporter activity	5/652	33/15101	0.0128664	0.19092	0.178354	Solyc03g006080.3/Solyc03g096670.3/Solyc04g012190.2/Solyc06g006020.2/Solyc06g006057.1	5	4	1
Biological process	GO:0032412	regulation of ion transmembrane transporter activity	5/652	33/15101	0.0128664	0.19092	0.178354	Solyc03g006080.3/Solyc03g096670.3/Solyc04g012190.2/Solyc06g006020.2/Solyc06g006057.1	5	4	1
Biological process	GO:0016042	lipid catabolic process	18/652	234/15101	0.0129712	0.19092	0.178354	Solyc01g009870.3/Solyc01g079160.3/Solyc02g067660.3/Solyc02g071610.3/Solyc02g071700.3/Solyc02g077330.3/Solyc02g077430.3/Solyc03g096070.3/Solyc04g050730.3/Solyc04g071150.3/Solyc05g050210.3/Solyc07g014730.3/Solyc07g045350.3/Solyc08g080130.3/Solyc09g072710.3/Solyc11g051060.2/Solyc11g051100.2/Solyc12g017460.1	18	12	6
Biological process	GO:0046244	salicylic acid catabolic process	3/652	12/15101	0.0131612	0.191719	0.179101	Solyc01g105650.3/Solyc01g108880.3/Solyc06g073080.3	3	2	1
Biological process	GO:1901463	regulation of tetrapyrrole biosynthetic process	6/652	46/15101	0.0136375	0.196631	0.183689	Solyc04g008330.1/Solyc04g016200.1/Solyc11g066680.2/Solyc12g009920.1/Solyc12g009930.2/Solyc12g049617.1	6	1	5
Biological process	GO:0010200	response to chitin	12/652	135/15101	0.013951	0.199118	0.186013	Solyc01g005160.3/Solyc02g032950.3/Solyc02g080890.3/Solyc03g032060.1/Solyc04g008100.2/Solyc04g079360.1/Solyc04g079400.3/Solyc08g067340.3/Solyc08g067360.3/Solyc08g081610.3/Solyc11g006030.1/Solyc11g073060.2	12	11	1
Biological process	GO:0016129	phytosteroid biosynthetic process	5/652	35/15101	0.0164028	0.207872	0.194191	Solyc01g080900.3/Solyc02g069490.3/Solyc04g071150.3/Solyc06g074090.3/Solyc10g086500.1	5	1	4
Biological process	GO:0010222	stem vascular tissue pattern formation	3/652	13/15101	0.016569	0.207872	0.194191	Solyc01g105450.3/Solyc05g051530.3/Solyc11g009100.2	3	3	0
Biological process	GO:0052033	pathogen-associated molecular pattern dependent induction by symbiont of host innate immune response	3/652	13/15101	0.016569	0.207872	0.194191	Solyc01g079610.3/Solyc05g008120.3/Solyc09g008010.3	3	2	1
Biological process	GO:0052166	positive regulation by symbiont of host innate immune response	3/652	13/15101	0.016569	0.207872	0.194191	Solyc01g079610.3/Solyc05g008120.3/Solyc09g008010.3	3	2	1
Biological process	GO:0052167	modulation by symbiont of host innate immune response	3/652	13/15101	0.016569	0.207872	0.194191	Solyc01g079610.3/Solyc05g008120.3/Solyc09g008010.3	3	2	1
Biological process	GO:0052169	pathogen-associated molecular pattern dependent modulation by symbiont of host innate immune response	3/652	13/15101	0.016569	0.207872	0.194191	Solyc01g079610.3/Solyc05g008120.3/Solyc09g008010.3	3	2	1
Biological process	GO:0052257	pathogen-associated molecular pattern dependent induction by organism of innate immune response of other organism involved in symbiotic interaction	3/652	13/15101	0.016569	0.207872	0.194191	Solyc01g079610.3/Solyc05g008120.3/Solyc09g008010.3	3	2	1
Biological process	GO:0052305	positive regulation by organism of innate immune response in other organism involved in symbiotic interaction	3/652	13/15101	0.016569	0.207872	0.194191	Solyc01g079610.3/Solyc05g008120.3/Solyc09g008010.3	3	2	1
Biological process	GO:0052306	modulation by organism of innate immune response in other organism involved in symbiotic interaction	3/652	13/15101	0.016569	0.207872	0.194191	Solyc01g079610.3/Solyc05g008120.3/Solyc09g008010.3	3	2	1
Biological process	GO:0052308	pathogen-associated molecular pattern dependent modulation by organism of innate immune response in other organism involved in symbiotic interaction	3/652	13/15101	0.016569	0.207872	0.194191	Solyc01g079610.3/Solyc05g008120.3/Solyc09g008010.3	3	2	1
Biological process	GO:0052509	positive regulation by symbiont of host defense response	3/652	13/15101	0.016569	0.207872	0.194191	Solyc01g079610.3/Solyc05g008120.3/Solyc09g008010.3	3	2	1
Biological process	GO:0052510	positive regulation by organism of defense response of other organism involved in symbiotic interaction	3/652	13/15101	0.016569	0.207872	0.194191	Solyc01g079610.3/Solyc05g008120.3/Solyc09g008010.3	3	2	1
Biological process	GO:0018958	phenol-containing compound metabolic process	6/652	48/15101	0.0166239	0.207872	0.194191	Solyc01g105650.3/Solyc01g108880.3/Solyc04g014730.3/Solyc06g073080.3/Solyc09g008010.3/Solyc12g036390.2	6	4	2
Biological process	GO:0090056	regulation of chlorophyll metabolic process	6/652	48/15101	0.0166239	0.207872	0.194191	Solyc04g008330.1/Solyc04g016200.1/Solyc11g066680.2/Solyc12g009920.1/Solyc12g009930.2/Solyc12g049617.1	6	1	5
Biological process	GO:0002229	defense response to oomycetes	7/652	62/15101	0.0170155	0.210903	0.197021	Solyc01g105650.3/Solyc01g108880.3/Solyc02g067660.3/Solyc04g011490.3/Solyc06g073080.3/Solyc09g083200.3/Solyc12g036390.2	7	6	1
Biological process	GO:0051273	beta-glucan metabolic process	9/652	92/15101	0.0177177	0.217697	0.203369	Solyc03g097050.3/Solyc03g113450.3/Solyc07g043390.3/Solyc07g043395.1/Solyc08g081620.3/Solyc09g072820.3/Solyc11g008820.2/Solyc11g040340.2/Solyc12g015770.2	9	5	4
Biological process	GO:0006323	DNA packaging	7/652	64/15101	0.0199753	0.223706	0.208982	Solyc02g087980.3/Solyc03g093260.3/Solyc04g011390.1/Solyc05g054610.1/Solyc07g049680.3/Solyc11g072840.1/Solyc11g072860.2	7	7	0
Biological process	GO:1901401	regulation of tetrapyrrole metabolic process	6/652	50/15101	0.0200325	0.223706	0.208982	Solyc04g008330.1/Solyc04g016200.1/Solyc11g066680.2/Solyc12g009920.1/Solyc12g009930.2/Solyc12g049617.1	6	1	5
Biological process	GO:0044036	cell wall macromolecule metabolic process	13/652	159/15101	0.020379	0.223706	0.208982	Solyc02g061770.3/Solyc03g093080.3/Solyc03g093120.3/Solyc03g093130.3/Solyc04g008210.2/Solyc04g072000.3/Solyc06g051350.3/Solyc07g044960.1/Solyc08g076080.3/Solyc10g055800.2/Solyc10g055810.2/Solyc10g055820.2/Solyc12g013665.1	13	12	1
Biological process	GO:0052031	modulation by symbiont of host defense response	3/652	14/15101	0.0204233	0.223706	0.208982	Solyc01g079610.3/Solyc05g008120.3/Solyc09g008010.3	3	2	1
Biological process	GO:0052173	response to defenses of other organism involved in symbiotic interaction	3/652	14/15101	0.0204233	0.223706	0.208982	Solyc01g079610.3/Solyc05g008120.3/Solyc09g008010.3	3	2	1
Biological process	GO:0052200	response to host defenses	3/652	14/15101	0.0204233	0.223706	0.208982	Solyc01g079610.3/Solyc05g008120.3/Solyc09g008010.3	3	2	1
Biological process	GO:0052255	modulation by organism of defense response of other organism involved in symbiotic interaction	3/652	14/15101	0.0204233	0.223706	0.208982	Solyc01g079610.3/Solyc05g008120.3/Solyc09g008010.3	3	2	1
Biological process	GO:0052552	modulation by organism of immune response of other organism involved in symbiotic interaction	3/652	14/15101	0.0204233	0.223706	0.208982	Solyc01g079610.3/Solyc05g008120.3/Solyc09g008010.3	3	2	1
Biological process	GO:0052553	modulation by symbiont of host immune response	3/652	14/15101	0.0204233	0.223706	0.208982	Solyc01g079610.3/Solyc05g008120.3/Solyc09g008010.3	3	2	1
Biological process	GO:0052555	positive regulation by organism of immune response of other organism involved in symbiotic interaction	3/652	14/15101	0.0204233	0.223706	0.208982	Solyc01g079610.3/Solyc05g008120.3/Solyc09g008010.3	3	2	1
Biological process	GO:0052556	positive regulation by symbiont of host immune response	3/652	14/15101	0.0204233	0.223706	0.208982	Solyc01g079610.3/Solyc05g008120.3/Solyc09g008010.3	3	2	1
Biological process	GO:0052564	response to immune response of other organism involved in symbiotic interaction	3/652	14/15101	0.0204233	0.223706	0.208982	Solyc01g079610.3/Solyc05g008120.3/Solyc09g008010.3	3	2	1
Biological process	GO:0052572	response to host immune response	3/652	14/15101	0.0204233	0.223706	0.208982	Solyc01g079610.3/Solyc05g008120.3/Solyc09g008010.3	3	2	1
Biological process	GO:0075136	response to host	3/652	14/15101	0.0204233	0.223706	0.208982	Solyc01g079610.3/Solyc05g008120.3/Solyc09g008010.3	3	2	1
Biological process	GO:0009809	lignin biosynthetic process	7/652	65/15101	0.0215822	0.234582	0.219142	Solyc02g030480.3/Solyc02g069250.3/Solyc03g097170.3/Solyc03g116910.3/Solyc04g010250.3/Solyc05g052280.3/Solyc09g014240.3	7	6	1
Biological process	GO:0006073	cellular glucan metabolic process	15/652	197/15101	0.0239057	0.2559	0.239057	Solyc03g093080.3/Solyc03g093120.3/Solyc03g093130.3/Solyc03g097050.3/Solyc03g113450.3/Solyc04g008210.2/Solyc07g043390.3/Solyc07g043395.1/Solyc07g044960.1/Solyc08g076080.3/Solyc08g081620.3/Solyc09g072820.3/Solyc11g008820.2/Solyc11g040340.2/Solyc12g015770.2	15	10	5
Biological process	GO:0044042	glucan metabolic process	15/652	197/15101	0.0239057	0.2559	0.239057	Solyc03g093080.3/Solyc03g093120.3/Solyc03g093130.3/Solyc03g097050.3/Solyc03g113450.3/Solyc04g008210.2/Solyc07g043390.3/Solyc07g043395.1/Solyc07g044960.1/Solyc08g076080.3/Solyc08g081620.3/Solyc09g072820.3/Solyc11g008820.2/Solyc11g040340.2/Solyc12g015770.2	15	10	5
Biological process	GO:0009696	salicylic acid metabolic process	5/652	39/15101	0.0252861	0.268641	0.250959	Solyc01g105650.3/Solyc01g108880.3/Solyc06g073080.3/Solyc09g008010.3/Solyc12g036390.2	5	4	1
Biological process	GO:0007568	aging	16/652	218/15101	0.0272117	0.286941	0.268055	Solyc01g067620.3/Solyc01g095080.3/Solyc01g105225.1/Solyc02g067660.3/Solyc02g071475.1/Solyc02g076980.3/Solyc02g091990.3/Solyc03g006210.2/Solyc03g078810.3/Solyc05g021090.3/Solyc06g073080.3/Solyc06g075130.3/Solyc07g049550.3/Solyc08g081620.3/Solyc09g072710.3/Solyc10g081970.2	16	14	2
Biological process	GO:0009617	response to bacterium	31/652	500/15101	0.0277107	0.290038	0.270949	Solyc01g088380.2/Solyc01g088400.3/Solyc01g097270.3/Solyc02g067660.3/Solyc02g081040.3/Solyc03g006080.3/Solyc03g033750.1/Solyc03g033790.3/Solyc03g097170.3/Solyc03g112460.3/Solyc03g113960.3/Solyc03g119340.3/Solyc03g120980.3/Solyc04g011490.3/Solyc04g012190.2/Solyc04g051690.3/Solyc04g072000.3/Solyc06g006020.2/Solyc06g006057.1/Solyc06g073080.3/Solyc06g076040.3/Solyc08g067340.3/Solyc08g067360.3/Solyc08g…	31	28	3
Biological process	GO:0048598	embryonic morphogenesis	5/652	41/15101	0.0306927	0.318888	0.2979	Solyc01g105450.3/Solyc02g087840.3/Solyc05g051530.3/Solyc11g009100.2/Solyc12g014140.2	5	3	2
Biological process	GO:0002237	response to molecule of bacterial origin	7/652	70/15101	0.0309675	0.319395	0.298373	Solyc03g033750.1/Solyc03g033790.3/Solyc08g067340.3/Solyc08g067360.3/Solyc09g005830.1/Solyc09g083200.3/Solyc12g036390.2	7	7	0
Biological process	GO:0010243	response to organonitrogen compound	17/652	240/15101	0.0313975	0.321483	0.300324	Solyc01g005160.3/Solyc02g032950.3/Solyc02g077290.2/Solyc02g080890.3/Solyc03g032060.1/Solyc03g116030.3/Solyc03g120980.3/Solyc04g008100.2/Solyc04g079360.1/Solyc04g079400.3/Solyc06g006080.3/Solyc06g063210.3/Solyc08g067340.3/Solyc08g067360.3/Solyc08g081610.3/Solyc11g006030.1/Solyc11g073060.2	17	15	2
Biological process	GO:0016052	carbohydrate catabolic process	18/652	259/15101	0.0322083	0.327412	0.305863	Solyc02g061770.3/Solyc02g093580.3/Solyc03g078090.3/Solyc04g072000.3/Solyc05g024230.2/Solyc05g050130.3/Solyc06g009190.3/Solyc07g052695.1/Solyc08g081620.3/Solyc09g008840.3/Solyc09g061890.3/Solyc10g045240.2/Solyc10g055800.2/Solyc10g055810.2/Solyc10g055820.2/Solyc11g008820.2/Solyc11g040340.2/Solyc12g013665.1	18	14	4
Biological process	GO:0010588	cotyledon vascular tissue pattern formation	3/652	17/15101	0.0346747	0.349101	0.326124	Solyc01g105450.3/Solyc05g051530.3/Solyc11g009100.2	3	3	0
Biological process	GO:0045454	cell redox homeostasis	12/652	154/15101	0.0348359	0.349101	0.326124	Solyc01g108020.3/Solyc04g011790.1/Solyc04g011800.1/Solyc04g011820.1/Solyc04g011830.1/Solyc04g011840.1/Solyc04g011850.1/Solyc04g011860.1/Solyc04g011870.1/Solyc04g011880.1/Solyc09g074570.1/Solyc10g008150.1	12	10	2
Biological process	GO:0042537	benzene-containing compound metabolic process	6/652	57/15101	0.035608	0.354325	0.331004	Solyc01g105650.3/Solyc01g108880.3/Solyc03g036470.2/Solyc06g073080.3/Solyc09g008010.3/Solyc12g036390.2	6	5	1
Biological process	GO:0007018	microtubule-based movement	7/652	73/15101	0.0377435	0.372948	0.348402	Solyc02g080460.2/Solyc04g076310.3/Solyc06g069130.3/Solyc09g007030.3/Solyc09g010060.3/Solyc09g010810.3/Solyc10g083310.2	7	7	0
Biological process	GO:0030244	cellulose biosynthetic process	6/652	58/15101	0.0383264	0.376078	0.351326	Solyc03g097050.3/Solyc03g113450.3/Solyc07g043390.3/Solyc07g043395.1/Solyc09g072820.3/Solyc12g015770.2	6	3	3
Biological process	GO:0006979	response to oxidative stress	24/652	380/15101	0.0405563	0.395214	0.369202	Solyc01g006290.3/Solyc01g006300.3/Solyc01g108020.3/Solyc02g079500.3/Solyc02g083620.3/Solyc02g092580.3/Solyc02g094180.3/Solyc03g006700.3/Solyc03g044097.1/Solyc03g119340.3/Solyc04g010250.3/Solyc04g071900.3/Solyc04g071990.3/Solyc05g052280.3/Solyc06g050440.3/Solyc06g066590.3/Solyc06g071820.3/Solyc07g056600.1/Solyc09g091700.3/Solyc10g084240.2/Solyc11g018775.1/Solyc11g018777.1/Solyc11g018800.2/Solyc12g…	24	17	7
Biological process	GO:0050826	response to freezing	4/652	31/15101	0.0430041	0.412802	0.385633	Solyc03g093890.3/Solyc03g093930.3/Solyc06g051350.3/Solyc11g012980.1	4	4	0
Biological process	GO:0071417	cellular response to organonitrogen compound	4/652	31/15101	0.0430041	0.412802	0.385633	Solyc02g077290.2/Solyc03g120980.3/Solyc04g079400.3/Solyc06g063210.3	4	4	0
Biological process	GO:0070085	glycosylation	15/652	213/15101	0.0432376	0.412802	0.385633	Solyc01g086640.2/Solyc04g008330.1/Solyc04g016200.1/Solyc05g053400.2/Solyc06g060710.3/Solyc07g043480.1/Solyc07g044960.1/Solyc08g078640.2/Solyc09g011860.3/Solyc09g061860.3/Solyc09g083200.3/Solyc11g066680.2/Solyc12g009920.1/Solyc12g009930.2/Solyc12g049617.1	15	7	8
Biological process	GO:0009698	phenylpropanoid metabolic process	12/652	160/15101	0.0445882	0.420021	0.392376	Solyc02g030480.3/Solyc02g069250.3/Solyc02g069490.3/Solyc03g036470.2/Solyc03g097170.3/Solyc03g116030.3/Solyc03g116910.3/Solyc04g010250.3/Solyc04g072280.3/Solyc05g052280.3/Solyc06g076330.3/Solyc09g014240.3	12	10	2
Biological process	GO:0010150	leaf senescence	12/652	160/15101	0.0445882	0.420021	0.392376	Solyc01g067620.3/Solyc01g105225.1/Solyc02g067660.3/Solyc02g071475.1/Solyc02g076980.3/Solyc03g006210.2/Solyc03g078810.3/Solyc05g021090.3/Solyc06g073080.3/Solyc06g075130.3/Solyc09g072710.3/Solyc10g081970.2	12	11	1
Biological process	GO:0035266	meristem growth	7/652	76/15101	0.0454268	0.425086	0.397108	Solyc04g008330.1/Solyc04g016200.1/Solyc08g066270.2/Solyc11g066680.2/Solyc12g009920.1/Solyc12g009930.2/Solyc12g049617.1	7	2	5
Biological process	GO:0042446	hormone biosynthetic process	15/652	215/15101	0.0462645	0.425554	0.397545	Solyc01g080900.3/Solyc01g095080.3/Solyc02g069490.3/Solyc02g091990.3/Solyc03g112460.3/Solyc04g071150.3/Solyc04g077860.3/Solyc06g074090.3/Solyc06g082030.3/Solyc07g049550.3/Solyc07g056670.3/Solyc09g008010.3/Solyc09g092580.3/Solyc10g086500.1/Solyc12g036390.2	15	8	7
Biological process	GO:0080001	mucilage extrusion from seed coat	3/652	19/15101	0.0463789	0.425554	0.397545	Solyc08g079870.2/Solyc08g079900.2/Solyc08g079980.1	3	3	0
Biological process	GO:0090693	plant organ senescence	12/652	161/15101	0.0463802	0.425554	0.397545	Solyc01g067620.3/Solyc01g105225.1/Solyc02g067660.3/Solyc02g071475.1/Solyc02g076980.3/Solyc03g006210.2/Solyc03g078810.3/Solyc05g021090.3/Solyc06g073080.3/Solyc06g075130.3/Solyc09g072710.3/Solyc10g081970.2	12	11	1
Biological process	GO:0010214	seed coat development	5/652	46/15101	0.0471907	0.428298	0.400108	Solyc08g006690.1/Solyc08g079870.2/Solyc08g079900.2/Solyc08g079980.1/Solyc11g044910.2	5	4	1
Biological process	GO:0070417	cellular response to cold	4/652	32/15101	0.047532	0.428298	0.400108	Solyc01g079470.3/Solyc01g099870.2/Solyc03g032060.1/Solyc11g012980.1	4	1	3
Biological process	GO:0009064	glutamine family amino acid metabolic process	7/652	77/15101	0.0481948	0.428298	0.400108	Solyc01g005000.3/Solyc02g086300.3/Solyc03g098240.3/Solyc04g025530.3/Solyc05g021090.3/Solyc06g007180.3/Solyc08g076970.3	7	5	2
Biological process	GO:1903825	organic acid transmembrane transport	7/652	77/15101	0.0481948	0.428298	0.400108	Solyc02g086650.3/Solyc02g089470.1/Solyc03g032090.1/Solyc04g082220.2/Solyc10g051120.2/Solyc10g055740.2/Solyc12g096490.2	7	3	4
Biological process	GO:1905039	carboxylic acid transmembrane transport	7/652	77/15101	0.0481948	0.428298	0.400108	Solyc02g086650.3/Solyc02g089470.1/Solyc03g032090.1/Solyc04g082220.2/Solyc10g051120.2/Solyc10g055740.2/Solyc12g096490.2	7	3	4
Biological process	GO:0010876	lipid localization	10/652	128/15101	0.0503976	0.445074	0.41578	Solyc01g105450.3/Solyc02g077430.3/Solyc03g034375.1/Solyc05g051530.3/Solyc06g070950.2/Solyc06g070960.2/Solyc07g014730.3/Solyc08g007460.2/Solyc11g009100.2/Solyc12g009700.2	10	9	1
Biological process	GO:0048825	cotyledon development	5/652	47/15101	0.0510135	0.447715	0.418247	Solyc01g105450.3/Solyc02g087840.3/Solyc05g051530.3/Solyc11g009100.2/Solyc12g014140.2	5	3	2
Biological process	GO:0055062	phosphate ion homeostasis	3/652	20/15101	0.0528689	0.458305	0.428141	Solyc01g009870.3/Solyc02g088240.3/Solyc06g006110.3	3	2	1
Biological process	GO:0072506	trivalent inorganic anion homeostasis	3/652	20/15101	0.0528689	0.458305	0.428141	Solyc01g009870.3/Solyc02g088240.3/Solyc06g006110.3	3	2	1
Biological process	GO:0002833	positive regulation of response to biotic stimulus	5/652	49/15101	0.0591871	0.508762	0.475277	Solyc02g067660.3/Solyc09g005830.1/Solyc09g083200.3/Solyc10g080400.2/Solyc12g036390.2	5	5	0
Biological process	GO:0030245	cellulose catabolic process	3/652	21/15101	0.0597697	0.508762	0.475277	Solyc08g081620.3/Solyc11g008820.2/Solyc11g040340.2	3	2	1
Biological process	GO:0051275	beta-glucan catabolic process	3/652	21/15101	0.0597697	0.508762	0.475277	Solyc08g081620.3/Solyc11g008820.2/Solyc11g040340.2	3	2	1
Biological process	GO:0048467	gynoecium development	7/652	81/15101	0.0603245	0.509784	0.476231	Solyc01g105225.1/Solyc02g081120.3/Solyc03g111280.2/Solyc03g111300.1/Solyc03g112460.3/Solyc04g078800.3/Solyc09g007260.3	7	5	2
Biological process	GO:0006869	lipid transport	9/652	115/15101	0.060857	0.509784	0.476231	Solyc01g105450.3/Solyc03g034375.1/Solyc05g051530.3/Solyc06g070950.2/Solyc06g070960.2/Solyc07g014730.3/Solyc08g007460.2/Solyc11g009100.2/Solyc12g009700.2	9	8	1
Biological process	GO:0042546	cell wall biogenesis	15/652	224/15101	0.061734	0.509784	0.476231	Solyc02g069490.3/Solyc03g093080.3/Solyc03g093120.3/Solyc03g093130.3/Solyc04g008210.2/Solyc06g051350.3/Solyc07g043390.3/Solyc07g043395.1/Solyc08g076080.3/Solyc09g014240.3/Solyc09g018200.1/Solyc09g072820.3/Solyc10g076180.1/Solyc11g069250.2/Solyc12g015770.2	15	10	5
Biological process	GO:0009308	amine metabolic process	10/652	133/15101	0.0621887	0.509784	0.476231	Solyc04g008330.1/Solyc04g016200.1/Solyc05g013440.3/Solyc05g053400.2/Solyc07g043480.1/Solyc09g092580.3/Solyc11g066680.2/Solyc12g009920.1/Solyc12g009930.2/Solyc12g049617.1	10	1	9
Biological process	GO:1900426	positive regulation of defense response to bacterium	4/652	35/15101	0.0626299	0.509784	0.476231	Solyc02g067660.3/Solyc09g005830.1/Solyc10g080400.2/Solyc12g036390.2	4	4	0
Biological process	GO:0048653	anther development	5/652	50/15101	0.0635376	0.509784	0.476231	Solyc01g090730.3/Solyc03g111280.2/Solyc03g111300.1/Solyc10g018780.2/Solyc10g078700.2	5	2	3
Biological process	GO:0010015	root morphogenesis	16/652	244/15101	0.0639471	0.509784	0.476231	Solyc01g109180.3/Solyc01g109900.3/Solyc03g112460.3/Solyc04g008330.1/Solyc04g016200.1/Solyc04g076950.3/Solyc05g015850.3/Solyc06g035940.3/Solyc07g005400.3/Solyc08g066320.3/Solyc11g005150.2/Solyc11g010440.2/Solyc11g066680.2/Solyc12g009920.1/Solyc12g009930.2/Solyc12g049617.1	16	10	6
Biological process	GO:0031349	positive regulation of defense response	10/652	134/15101	0.0647438	0.509784	0.476231	Solyc01g079610.3/Solyc02g067660.3/Solyc04g012190.2/Solyc05g008120.3/Solyc06g083270.3/Solyc09g005830.1/Solyc09g008010.3/Solyc09g083200.3/Solyc10g080400.2/Solyc12g036390.2	10	9	1
Biological process	GO:0006486	protein glycosylation	14/652	207/15101	0.0650313	0.509784	0.476231	Solyc01g086640.2/Solyc04g008330.1/Solyc04g016200.1/Solyc05g053400.2/Solyc06g060710.3/Solyc07g043480.1/Solyc07g044960.1/Solyc08g078640.2/Solyc09g011860.3/Solyc09g083200.3/Solyc11g066680.2/Solyc12g009920.1/Solyc12g009930.2/Solyc12g049617.1	14	7	7
Biological process	GO:0043413	macromolecule glycosylation	14/652	207/15101	0.0650313	0.509784	0.476231	Solyc01g086640.2/Solyc04g008330.1/Solyc04g016200.1/Solyc05g053400.2/Solyc06g060710.3/Solyc07g043480.1/Solyc07g044960.1/Solyc08g078640.2/Solyc09g011860.3/Solyc09g083200.3/Solyc11g066680.2/Solyc12g009920.1/Solyc12g009930.2/Solyc12g049617.1	14	7	7
Biological process	GO:0009554	megasporogenesis	2/652	10/15101	0.0665598	0.509784	0.476231	Solyc01g090730.3/Solyc10g018780.2	2	0	2
Biological process	GO:0010586	miRNA metabolic process	2/652	10/15101	0.0665598	0.509784	0.476231	Solyc02g067720.2/Solyc02g086850.2	2	0	2
Biological process	GO:0051438	regulation of ubiquitin-protein transferase activity	2/652	10/15101	0.0665598	0.509784	0.476231	Solyc08g005420.3/Solyc10g080400.2	2	1	1
Biological process	GO:0071577	zinc ion transmembrane transport	2/652	10/15101	0.0665598	0.509784	0.476231	Solyc02g081600.3/Solyc07g043200.2	2	2	0
Biological process	GO:1904666	regulation of ubiquitin protein ligase activity	2/652	10/15101	0.0665598	0.509784	0.476231	Solyc08g005420.3/Solyc10g080400.2	2	1	1
Biological process	GO:0006536	glutamate metabolic process	3/652	22/15101	0.0670686	0.509784	0.476231	Solyc01g005000.3/Solyc03g098240.3/Solyc04g025530.3	3	2	1
Biological process	GO:0016144	S-glycoside biosynthetic process	3/652	22/15101	0.0670686	0.509784	0.476231	Solyc03g031870.2/Solyc09g090900.3/Solyc09g092580.3	3	2	1
Biological process	GO:0019758	glycosinolate biosynthetic process	3/652	22/15101	0.0670686	0.509784	0.476231	Solyc03g031870.2/Solyc09g090900.3/Solyc09g092580.3	3	2	1
Biological process	GO:0019761	glucosinolate biosynthetic process	3/652	22/15101	0.0670686	0.509784	0.476231	Solyc03g031870.2/Solyc09g090900.3/Solyc09g092580.3	3	2	1
Biological process	GO:0009101	glycoprotein biosynthetic process	14/652	208/15101	0.0671053	0.509784	0.476231	Solyc01g086640.2/Solyc04g008330.1/Solyc04g016200.1/Solyc05g053400.2/Solyc06g060710.3/Solyc07g043480.1/Solyc07g044960.1/Solyc08g078640.2/Solyc09g011860.3/Solyc09g083200.3/Solyc11g066680.2/Solyc12g009920.1/Solyc12g009930.2/Solyc12g049617.1	14	7	7
Biological process	GO:0044264	cellular polysaccharide metabolic process	17/652	265/15101	0.0676074	0.510852	0.477229	Solyc03g093080.3/Solyc03g093120.3/Solyc03g093130.3/Solyc03g097050.3/Solyc03g113450.3/Solyc04g008210.2/Solyc06g051350.3/Solyc07g043390.3/Solyc07g043395.1/Solyc07g044960.1/Solyc08g076080.3/Solyc08g081620.3/Solyc09g072820.3/Solyc11g008820.2/Solyc11g040340.2/Solyc12g013665.1/Solyc12g015770.2	17	12	5
Biological process	GO:0055088	lipid homeostasis	4/652	36/15101	0.0681598	0.510925	0.477297	Solyc01g080900.3/Solyc04g071150.3/Solyc06g005070.2/Solyc10g086500.1	4	1	3
Biological process	GO:0006865	amino acid transport	6/652	67/15101	0.0687019	0.510925	0.477297	Solyc02g089470.1/Solyc02g093870.3/Solyc03g032090.1/Solyc04g082220.2/Solyc10g055740.2/Solyc12g096490.2	6	4	2
Biological process	GO:0072329	monocarboxylic acid catabolic process	6/652	67/15101	0.0687019	0.510925	0.477297	Solyc01g105650.3/Solyc01g108880.3/Solyc04g014730.3/Solyc04g071150.3/Solyc06g073080.3/Solyc07g045350.3	6	2	4
Biological process	GO:0032103	positive regulation of response to external stimulus	5/652	52/15101	0.0727628	0.53426	0.499096	Solyc02g067660.3/Solyc09g005830.1/Solyc09g083200.3/Solyc10g080400.2/Solyc12g036390.2	5	5	0
Biological process	GO:0031347	regulation of defense response	20/652	326/15101	0.072877	0.53426	0.499096	Solyc01g005440.3/Solyc01g006950.3/Solyc01g079610.3/Solyc02g067660.3/Solyc03g113960.3/Solyc03g120980.3/Solyc04g012190.2/Solyc04g079400.3/Solyc05g008120.3/Solyc06g036420.2/Solyc06g075130.3/Solyc06g083270.3/Solyc08g036660.3/Solyc08g067340.3/Solyc08g067360.3/Solyc09g005830.1/Solyc09g008010.3/Solyc09g083200.3/Solyc10g080400.2/Solyc12g036390.2	20	18	2
Biological process	GO:0009733	response to auxin	28/652	486/15101	0.074037	0.53426	0.499096	Solyc01g107390.3/Solyc01g110843.1/Solyc01g110860.1/Solyc02g037550.3/Solyc02g064830.3/Solyc02g079720.1/Solyc02g091650.3/Solyc03g031990.3/Solyc03g093890.3/Solyc03g093930.3/Solyc03g120980.3/Solyc03g122360.3/Solyc04g079360.1/Solyc06g036420.2/Solyc06g069045.1/Solyc06g071820.3/Solyc06g075150.3/Solyc07g063690.1/Solyc07g066330.3/Solyc08g007270.3/Solyc09g011550.3/Solyc09g011640.3/Solyc10g006740.3/Solyc10g…	28	19	9
Biological process	GO:0046274	lignin catabolic process	3/652	23/15101	0.0747518	0.53426	0.499096	Solyc04g072280.3/Solyc06g076330.3/Solyc09g014240.3	3	3	0
Biological process	GO:0055083	monovalent inorganic anion homeostasis	3/652	23/15101	0.0747518	0.53426	0.499096	Solyc01g009870.3/Solyc02g088240.3/Solyc06g006110.3	3	2	1
Biological process	GO:0051049	regulation of transport	12/652	175/15101	0.0768028	0.53426	0.499096	Solyc02g068080.3/Solyc02g089470.1/Solyc03g006080.3/Solyc03g032060.1/Solyc03g096670.3/Solyc03g098030.3/Solyc04g012190.2/Solyc05g051220.3/Solyc06g006020.2/Solyc06g006057.1/Solyc08g068850.3/Solyc12g096490.2	12	8	4
Biological process	GO:0048440	carpel development	6/652	69/15101	0.076919	0.53426	0.499096	Solyc01g105225.1/Solyc02g081120.3/Solyc03g111280.2/Solyc03g111300.1/Solyc04g078800.3/Solyc09g007260.3	6	4	2
Biological process	GO:0051193	regulation of cofactor metabolic process	6/652	69/15101	0.076919	0.53426	0.499096	Solyc04g008330.1/Solyc04g016200.1/Solyc11g066680.2/Solyc12g009920.1/Solyc12g009930.2/Solyc12g049617.1	6	1	5
Biological process	GO:0043902	positive regulation of multi-organism process	5/652	53/15101	0.0776351	0.53426	0.499096	Solyc02g067660.3/Solyc09g005830.1/Solyc09g083200.3/Solyc10g080400.2/Solyc12g036390.2	5	5	0
Biological process	GO:0002764	immune response-regulating signaling pathway	2/652	11/15101	0.0790856	0.53426	0.499096	Solyc04g012190.2/Solyc09g008010.3	2	2	0
Biological process	GO:0006772	thiamine metabolic process	2/652	11/15101	0.0790856	0.53426	0.499096	Solyc06g006080.3/Solyc09g064510.3	2	1	1
Biological process	GO:0009095	aromatic amino acid family biosynthetic process, prephenate pathway	2/652	11/15101	0.0790856	0.53426	0.499096	Solyc09g011870.2/Solyc11g066890.1	2	1	1
Biological process	GO:0009228	thiamine biosynthetic process	2/652	11/15101	0.0790856	0.53426	0.499096	Solyc06g006080.3/Solyc09g064510.3	2	1	1
Biological process	GO:0031396	regulation of protein ubiquitination	2/652	11/15101	0.0790856	0.53426	0.499096	Solyc08g005420.3/Solyc10g080400.2	2	1	1
Biological process	GO:0031540	regulation of anthocyanin biosynthetic process	2/652	11/15101	0.0790856	0.53426	0.499096	Solyc10g086250.2/Solyc10g086270.2	2	0	2
Biological process	GO:0032957	inositol trisphosphate metabolic process	2/652	11/15101	0.0790856	0.53426	0.499096	Solyc03g097410.1/Solyc08g005130.1	2	1	1
Biological process	GO:0042723	thiamine-containing compound metabolic process	2/652	11/15101	0.0790856	0.53426	0.499096	Solyc06g006080.3/Solyc09g064510.3	2	1	1
Biological process	GO:0042724	thiamine-containing compound biosynthetic process	2/652	11/15101	0.0790856	0.53426	0.499096	Solyc06g006080.3/Solyc09g064510.3	2	1	1
Biological process	GO:0009100	glycoprotein metabolic process	14/652	214/15101	0.0804701	0.53426	0.499096	Solyc01g086640.2/Solyc04g008330.1/Solyc04g016200.1/Solyc05g053400.2/Solyc06g060710.3/Solyc07g043480.1/Solyc07g044960.1/Solyc08g078640.2/Solyc09g011860.3/Solyc09g083200.3/Solyc11g066680.2/Solyc12g009920.1/Solyc12g009930.2/Solyc12g049617.1	14	7	7
Biological process	GO:0010073	meristem maintenance	10/652	140/15101	0.0814786	0.53426	0.499096	Solyc03g112460.3/Solyc04g008330.1/Solyc04g016200.1/Solyc08g066270.2/Solyc09g007260.3/Solyc10g086640.2/Solyc11g066680.2/Solyc12g009920.1/Solyc12g009930.2/Solyc12g049617.1	10	3	7
Biological process	GO:0032101	regulation of response to external stimulus	10/652	140/15101	0.0814786	0.53426	0.499096	Solyc02g067660.3/Solyc03g113960.3/Solyc04g079400.3/Solyc05g015850.3/Solyc06g036420.2/Solyc06g075130.3/Solyc09g005830.1/Solyc09g083200.3/Solyc10g080400.2/Solyc12g036390.2	10	10	0
Biological process	GO:0015995	chlorophyll biosynthetic process	7/652	87/15101	0.0817376	0.53426	0.499096	Solyc04g008330.1/Solyc04g016200.1/Solyc06g008030.3/Solyc11g066680.2/Solyc12g009920.1/Solyc12g009930.2/Solyc12g049617.1	7	1	6
Biological process	GO:0016143	S-glycoside metabolic process	5/652	54/15101	0.0826786	0.53426	0.499096	Solyc03g031870.2/Solyc03g120980.3/Solyc04g077510.3/Solyc09g090900.3/Solyc09g092580.3	5	3	2
Biological process	GO:0019757	glycosinolate metabolic process	5/652	54/15101	0.0826786	0.53426	0.499096	Solyc03g031870.2/Solyc03g120980.3/Solyc04g077510.3/Solyc09g090900.3/Solyc09g092580.3	5	3	2
Biological process	GO:0019760	glucosinolate metabolic process	5/652	54/15101	0.0826786	0.53426	0.499096	Solyc03g031870.2/Solyc03g120980.3/Solyc04g077510.3/Solyc09g090900.3/Solyc09g092580.3	5	3	2
Biological process	GO:0006833	water transport	3/652	24/15101	0.0828046	0.53426	0.499096	Solyc01g006950.3/Solyc07g062480.1/Solyc07g062490.1	3	3	0
Biological process	GO:0042044	fluid transport	3/652	24/15101	0.0828046	0.53426	0.499096	Solyc01g006950.3/Solyc07g062480.1/Solyc07g062490.1	3	3	0
Biological process	GO:0046271	phenylpropanoid catabolic process	3/652	24/15101	0.0828046	0.53426	0.499096	Solyc04g072280.3/Solyc06g076330.3/Solyc09g014240.3	3	3	0
Biological process	GO:0072505	divalent inorganic anion homeostasis	3/652	24/15101	0.0828046	0.53426	0.499096	Solyc01g009870.3/Solyc02g088240.3/Solyc06g006110.3	3	2	1
Biological process	GO:0032879	regulation of localization	13/652	197/15101	0.0852143	0.547309	0.511286	Solyc02g068080.3/Solyc02g089470.1/Solyc03g006080.3/Solyc03g032060.1/Solyc03g096670.3/Solyc03g098030.3/Solyc04g012190.2/Solyc04g079400.3/Solyc05g051220.3/Solyc06g006020.2/Solyc06g006057.1/Solyc08g068850.3/Solyc12g096490.2	13	9	4
Biological process	GO:0051274	beta-glucan biosynthetic process	6/652	71/15101	0.0856669	0.547725	0.511675	Solyc03g097050.3/Solyc03g113450.3/Solyc07g043390.3/Solyc07g043395.1/Solyc09g072820.3/Solyc12g015770.2	6	3	3
Biological process	GO:0006898	receptor-mediated endocytosis	4/652	39/15101	0.0861918	0.548599	0.512492	Solyc03g006080.3/Solyc03g098030.3/Solyc06g006020.2/Solyc06g006057.1	4	3	1
Biological process	GO:0042742	defense response to bacterium	24/652	415/15101	0.0897722	0.562046	0.525054	Solyc01g088380.2/Solyc01g088400.3/Solyc01g097270.3/Solyc02g067660.3/Solyc03g006080.3/Solyc03g097170.3/Solyc03g112460.3/Solyc03g113960.3/Solyc03g119340.3/Solyc03g120980.3/Solyc04g011490.3/Solyc04g051690.3/Solyc06g006020.2/Solyc06g006057.1/Solyc06g073080.3/Solyc06g076040.3/Solyc08g067340.3/Solyc08g067360.3/Solyc08g080130.3/Solyc09g005830.1/Solyc09g008010.3/Solyc09g092580.3/Solyc10g080400.2/Solyc12g…	24	22	2
Biological process	GO:0009863	salicylic acid mediated signaling pathway	6/652	72/15101	0.0902379	0.562046	0.525054	Solyc01g088380.2/Solyc02g065250.2/Solyc03g033750.1/Solyc03g033790.3/Solyc03g044790.3/Solyc10g008150.1	6	5	1
Biological process	GO:0010268	brassinosteroid homeostasis	3/652	25/15101	0.0912113	0.562046	0.525054	Solyc01g080900.3/Solyc04g071150.3/Solyc10g086500.1	3	1	2
Biological process	GO:0042447	hormone catabolic process	3/652	25/15101	0.0912113	0.562046	0.525054	Solyc01g105650.3/Solyc01g108880.3/Solyc06g073080.3	3	2	1
Biological process	GO:0030026	cellular manganese ion homeostasis	2/652	12/15101	0.0922705	0.562046	0.525054	Solyc06g006110.3/Solyc08g028970.3	2	0	2
Biological process	GO:0032973	amino acid export across plasma membrane	2/652	12/15101	0.0922705	0.562046	0.525054	Solyc02g089470.1/Solyc12g096490.2	2	1	1
Biological process	GO:0071230	cellular response to amino acid stimulus	2/652	12/15101	0.0922705	0.562046	0.525054	Solyc02g077290.2/Solyc06g063210.3	2	2	0
Biological process	GO:0140115	export across plasma membrane	2/652	12/15101	0.0922705	0.562046	0.525054	Solyc02g089470.1/Solyc12g096490.2	2	1	1
Biological process	GO:1903320	regulation of protein modification by small protein conjugation or removal	2/652	12/15101	0.0922705	0.562046	0.525054	Solyc08g005420.3/Solyc10g080400.2	2	1	1
Biological process	GO:0048438	floral whorl development	11/652	162/15101	0.0922822	0.562046	0.525054	Solyc01g090730.3/Solyc01g105225.1/Solyc02g081120.3/Solyc03g111280.2/Solyc03g111300.1/Solyc03g112460.3/Solyc04g078800.3/Solyc09g007260.3/Solyc10g018780.2/Solyc10g078700.2/Solyc10g086640.2	11	5	6
Biological process	GO:0003333	amino acid transmembrane transport	5/652	56/15101	0.0932711	0.565631	0.528403	Solyc02g089470.1/Solyc03g032090.1/Solyc04g082220.2/Solyc10g055740.2/Solyc12g096490.2	5	3	2
Biological process	GO:0009699	phenylpropanoid biosynthetic process	9/652	126/15101	0.0950688	0.57407	0.536286	Solyc02g030480.3/Solyc02g069250.3/Solyc03g036470.2/Solyc03g097170.3/Solyc03g116030.3/Solyc03g116910.3/Solyc04g010250.3/Solyc05g052280.3/Solyc09g014240.3	9	8	1
Biological process	GO:1901698	response to nitrogen compound	18/652	300/15101	0.0999261	0.598463	0.559074	Solyc01g005160.3/Solyc02g032950.3/Solyc02g077290.2/Solyc02g080890.3/Solyc03g032060.1/Solyc03g116030.3/Solyc03g120980.3/Solyc04g008100.2/Solyc04g079360.1/Solyc04g079400.3/Solyc06g006080.3/Solyc06g063210.3/Solyc06g071820.3/Solyc08g067340.3/Solyc08g067360.3/Solyc08g081610.3/Solyc11g006030.1/Solyc11g073060.2	18	15	3
Biological process	GO:0010187	negative regulation of seed germination	3/652	26/15101	0.0999557	0.598463	0.559074	Solyc02g077430.3/Solyc06g008030.3/Solyc06g036420.2	3	2	1
Biological process	GO:0048509	regulation of meristem development	9/652	128/15101	0.10229	0.609051	0.568965	Solyc01g108020.3/Solyc02g081120.3/Solyc04g008330.1/Solyc04g016200.1/Solyc08g066270.2/Solyc11g066680.2/Solyc12g009920.1/Solyc12g009930.2/Solyc12g049617.1	9	2	7
Biological process	GO:0015698	inorganic anion transport	8/652	110/15101	0.103084	0.609051	0.568965	Solyc02g068080.3/Solyc02g088240.3/Solyc03g032060.1/Solyc04g005070.3/Solyc05g005915.1/Solyc05g005960.3/Solyc05g006010.3/Solyc09g014610.3	8	3	5
Biological process	GO:0015994	chlorophyll metabolic process	8/652	110/15101	0.103084	0.609051	0.568965	Solyc04g008330.1/Solyc04g016200.1/Solyc06g008030.3/Solyc11g066680.2/Solyc12g005300.2/Solyc12g009920.1/Solyc12g009930.2/Solyc12g049617.1	8	1	7
Biological process	GO:0009723	response to ethylene	21/652	362/15101	0.104516	0.609051	0.568965	Solyc01g090560.3/Solyc02g032950.3/Solyc02g076980.3/Solyc02g080890.3/Solyc02g082900.3/Solyc03g006210.2/Solyc03g093890.3/Solyc03g093930.3/Solyc03g112460.3/Solyc03g118190.3/Solyc04g011490.3/Solyc04g079360.1/Solyc06g053710.3/Solyc06g065820.3/Solyc06g075130.3/Solyc08g080290.3/Solyc09g089610.3/Solyc11g012980.1/Solyc11g042560.1/Solyc11g051060.2/Solyc12g096570.1	21	17	4
Biological process	GO:0009072	aromatic amino acid family metabolic process	6/652	75/15101	0.104726	0.609051	0.568965	Solyc01g091330.3/Solyc03g036470.2/Solyc04g014730.3/Solyc09g011870.2/Solyc09g092580.3/Solyc11g066890.1	6	2	4
Biological process	GO:1901361	organic cyclic compound catabolic process	19/652	322/15101	0.104782	0.609051	0.568965	Solyc01g088380.2/Solyc01g105650.3/Solyc01g108880.3/Solyc02g067720.2/Solyc02g086850.2/Solyc03g036470.2/Solyc03g120980.3/Solyc04g014730.3/Solyc04g072280.3/Solyc04g080250.3/Solyc05g024230.2/Solyc06g073080.3/Solyc06g073560.3/Solyc06g076330.3/Solyc09g008840.3/Solyc09g014240.3/Solyc09g072710.3/Solyc12g005300.2/Solyc12g099620.1	19	10	9
Biological process	GO:0006829	zinc ion transport	2/652	13/15101	0.106034	0.609051	0.568965	Solyc02g081600.3/Solyc07g043200.2	2	2	0
Biological process	GO:0009934	regulation of meristem structural organization	2/652	13/15101	0.106034	0.609051	0.568965	Solyc02g081120.3/Solyc08g066270.2	2	1	1
Biological process	GO:0055071	manganese ion homeostasis	2/652	13/15101	0.106034	0.609051	0.568965	Solyc06g006110.3/Solyc08g028970.3	2	0	2
Biological process	GO:1902290	positive regulation of defense response to oomycetes	2/652	13/15101	0.106034	0.609051	0.568965	Solyc02g067660.3/Solyc09g083200.3	2	2	0
Biological process	GO:0006928	movement of cell or subcellular component	7/652	93/15101	0.106998	0.60963	0.569506	Solyc02g080460.2/Solyc04g076310.3/Solyc06g069130.3/Solyc09g007030.3/Solyc09g010060.3/Solyc09g010810.3/Solyc10g083310.2	7	7	0
Biological process	GO:0010410	hemicellulose metabolic process	7/652	93/15101	0.106998	0.60963	0.569506	Solyc03g093080.3/Solyc03g093120.3/Solyc03g093130.3/Solyc04g008210.2/Solyc06g051350.3/Solyc07g044960.1/Solyc08g076080.3	7	6	1
Biological process	GO:0006558	L-phenylalanine metabolic process	3/652	27/15101	0.109021	0.616186	0.57563	Solyc03g036470.2/Solyc04g014730.3/Solyc11g066890.1	3	1	2
Biological process	GO:1902221	erythrose 4-phosphate/phosphoenolpyruvate family amino acid metabolic process	3/652	27/15101	0.109021	0.616186	0.57563	Solyc03g036470.2/Solyc04g014730.3/Solyc11g066890.1	3	1	2
Biological process	GO:0019439	aromatic compound catabolic process	18/652	305/15101	0.111884	0.629851	0.588396	Solyc01g088380.2/Solyc01g105650.3/Solyc01g108880.3/Solyc02g067720.2/Solyc02g086850.2/Solyc03g036470.2/Solyc03g120980.3/Solyc04g014730.3/Solyc04g072280.3/Solyc04g080250.3/Solyc05g024230.2/Solyc06g073080.3/Solyc06g073560.3/Solyc06g076330.3/Solyc09g008840.3/Solyc09g014240.3/Solyc12g005300.2/Solyc12g099620.1	18	10	8
Biological process	GO:0042335	cuticle development	4/652	43/15101	0.113415	0.635937	0.594081	Solyc01g010910.2/Solyc03g116030.3/Solyc04g050730.3/Solyc06g035940.3	4	4	0
Biological process	GO:0071446	cellular response to salicylic acid stimulus	6/652	77/15101	0.115015	0.642357	0.600079	Solyc01g088380.2/Solyc02g065250.2/Solyc03g033750.1/Solyc03g033790.3/Solyc03g044790.3/Solyc10g008150.1	6	5	1
Biological process	GO:0035821	modification of morphology or physiology of other organism	5/652	60/15101	0.116409	0.647585	0.604962	Solyc01g079610.3/Solyc05g008120.3/Solyc07g007760.3/Solyc08g080650.2/Solyc09g008010.3	5	4	1
Biological process	GO:0046189	phenol-containing compound biosynthetic process	2/652	14/15101	0.120303	0.664016	0.620312	Solyc09g008010.3/Solyc12g036390.2	2	2	0
Biological process	GO:1900056	negative regulation of leaf senescence	2/652	14/15101	0.120303	0.664016	0.620312	Solyc05g021090.3/Solyc06g075130.3	2	2	0
Biological process	GO:0000041	transition metal ion transport	5/652	61/15101	0.122584	0.673971	0.629612	Solyc02g081600.3/Solyc03g120980.3/Solyc04g076950.3/Solyc07g043200.2/Solyc08g028970.3	5	3	2
Biological process	GO:0006779	porphyrin-containing compound biosynthetic process	7/652	97/15101	0.125907	0.686897	0.641687	Solyc04g008330.1/Solyc04g016200.1/Solyc06g008030.3/Solyc11g066680.2/Solyc12g009920.1/Solyc12g009930.2/Solyc12g049617.1	7	1	6
Biological process	GO:0071103	DNA conformation change	7/652	97/15101	0.125907	0.686897	0.641687	Solyc02g087980.3/Solyc03g093260.3/Solyc04g011390.1/Solyc05g054610.1/Solyc07g049680.3/Solyc11g072840.1/Solyc11g072860.2	7	7	0
Biological process	GO:0051651	maintenance of location in cell	3/652	29/15101	0.128045	0.691842	0.646307	Solyc01g006950.3/Solyc06g083270.3/Solyc08g028970.3	3	2	1
Biological process	GO:0034219	carbohydrate transmembrane transport	4/652	45/15101	0.128282	0.691842	0.646307	Solyc01g099870.2/Solyc02g086650.3/Solyc03g032040.3/Solyc08g048290.3	4	0	4
Biological process	GO:1900055	regulation of leaf senescence	4/652	45/15101	0.128282	0.691842	0.646307	Solyc01g105225.1/Solyc02g067660.3/Solyc05g021090.3/Solyc06g075130.3	4	4	0
Biological process	GO:0002831	regulation of response to biotic stimulus	9/652	135/15101	0.129936	0.695452	0.64968	Solyc02g067660.3/Solyc03g113960.3/Solyc04g079400.3/Solyc06g036420.2/Solyc06g075130.3/Solyc09g005830.1/Solyc09g083200.3/Solyc10g080400.2/Solyc12g036390.2	9	9	0
Biological process	GO:0045088	regulation of innate immune response	9/652	135/15101	0.129936	0.695452	0.64968	Solyc01g079610.3/Solyc03g113960.3/Solyc04g012190.2/Solyc04g079400.3/Solyc05g008120.3/Solyc06g036420.2/Solyc06g083270.3/Solyc09g008010.3/Solyc12g036390.2	9	8	1
Biological process	GO:0006261	DNA-dependent DNA replication	6/652	80/15101	0.13136	0.700423	0.654323	Solyc03g113760.3/Solyc06g076860.3/Solyc08g068120.2/Solyc10g079510.2/Solyc10g080400.2/Solyc11g067250.2	6	6	0
Biological process	GO:0009813	flavonoid biosynthetic process	8/652	117/15101	0.133366	0.706527	0.660025	Solyc03g122360.3/Solyc04g015590.3/Solyc05g021090.3/Solyc06g073080.3/Solyc08g083500.2/Solyc10g086250.2/Solyc10g086270.2/Solyc11g030730.2	8	6	2
Biological process	GO:0006821	chloride transport	2/652	15/15101	0.135007	0.706527	0.660025	Solyc02g068080.3/Solyc09g014610.3	2	2	0
Biological process	GO:1902652	secondary alcohol metabolic process	2/652	15/15101	0.135007	0.706527	0.660025	Solyc03g113460.1/Solyc06g074090.3	2	0	2
Biological process	GO:1902653	secondary alcohol biosynthetic process	2/652	15/15101	0.135007	0.706527	0.660025	Solyc03g113460.1/Solyc06g074090.3	2	0	2
Biological process	GO:1905622	negative regulation of leaf development	2/652	15/15101	0.135007	0.706527	0.660025	Solyc05g021090.3/Solyc06g075130.3	2	2	0
Biological process	GO:0033014	tetrapyrrole biosynthetic process	7/652	99/15101	0.135955	0.706527	0.660025	Solyc04g008330.1/Solyc04g016200.1/Solyc06g008030.3/Solyc11g066680.2/Solyc12g009920.1/Solyc12g009930.2/Solyc12g049617.1	7	1	6
Biological process	GO:0006334	nucleosome assembly	4/652	46/15101	0.136005	0.706527	0.660025	Solyc04g011390.1/Solyc05g054610.1/Solyc11g072840.1/Solyc11g072860.2	4	4	0
Biological process	GO:0002238	response to molecule of fungal origin	3/652	30/15101	0.137969	0.708909	0.66225	Solyc01g005710.2/Solyc07g005380.3/Solyc10g051225.1	3	3	0
Biological process	GO:0009817	defense response to fungus, incompatible interaction	3/652	30/15101	0.137969	0.708909	0.66225	Solyc03g120980.3/Solyc06g036420.2/Solyc11g069220.2	3	3	0
Biological process	GO:0043562	cellular response to nitrogen levels	3/652	30/15101	0.137969	0.708909	0.66225	Solyc01g099870.2/Solyc03g112460.3/Solyc09g074570.1	3	1	2
Biological process	GO:0003002	regionalization	11/652	176/15101	0.140394	0.718756	0.671449	Solyc01g010910.2/Solyc01g105450.3/Solyc02g090400.3/Solyc05g051530.3/Solyc08g066270.2/Solyc08g068120.2/Solyc09g007260.3/Solyc10g086640.2/Solyc11g006230.2/Solyc11g009100.2/Solyc12g014500.2	11	8	3
Biological process	GO:0042545	cell wall modification	8/652	119/15101	0.142771	0.726238	0.678439	Solyc03g006080.3/Solyc03g078090.3/Solyc03g120980.3/Solyc06g006020.2/Solyc06g006057.1/Solyc06g009190.3/Solyc06g035940.3/Solyc09g092580.3	8	6	2
Biological process	GO:0042126	nitrate metabolic process	4/652	47/15101	0.143911	0.726238	0.678439	Solyc06g005070.2/Solyc07g045460.3/Solyc10g050890.2/Solyc12g006050.2	4	2	2
Biological process	GO:0042128	nitrate assimilation	4/652	47/15101	0.143911	0.726238	0.678439	Solyc06g005070.2/Solyc07g045460.3/Solyc10g050890.2/Solyc12g006050.2	4	2	2
Biological process	GO:0051235	maintenance of location	4/652	47/15101	0.143911	0.726238	0.678439	Solyc01g006950.3/Solyc02g077430.3/Solyc06g083270.3/Solyc08g028970.3	4	3	1
Biological process	GO:0030258	lipid modification	7/652	101/15101	0.146383	0.736084	0.687637	Solyc01g091320.3/Solyc03g098030.3/Solyc06g005750.3/Solyc06g005755.1/Solyc07g045350.3/Solyc09g061860.3/Solyc09g072710.3	7	0	7
Biological process	GO:0048449	floral organ formation	3/652	31/15101	0.148144	0.742294	0.693438	Solyc02g090400.3/Solyc04g078800.3/Solyc09g007260.3	3	2	1
Biological process	GO:0032507	maintenance of protein location in cell	2/652	16/15101	0.150083	0.744094	0.695119	Solyc01g006950.3/Solyc06g083270.3	2	2	0
Biological process	GO:0045185	maintenance of protein location	2/652	16/15101	0.150083	0.744094	0.695119	Solyc01g006950.3/Solyc06g083270.3	2	2	0
Biological process	GO:1905428	regulation of plant organ formation	2/652	16/15101	0.150083	0.744094	0.695119	Solyc02g086300.3/Solyc04g076950.3	2	1	1
Biological process	GO:0002682	regulation of immune system process	11/652	179/15101	0.15217	0.750787	0.701372	Solyc01g079610.3/Solyc02g067660.3/Solyc03g113960.3/Solyc04g012190.2/Solyc04g079400.3/Solyc05g008120.3/Solyc06g036420.2/Solyc06g076040.3/Solyc06g083270.3/Solyc09g008010.3/Solyc12g036390.2	11	10	1
Biological process	GO:0008643	carbohydrate transport	8/652	121/15101	0.152495	0.750787	0.701372	Solyc01g091840.3/Solyc01g099870.2/Solyc02g086650.3/Solyc03g005880.3/Solyc03g032040.3/Solyc05g007150.3/Solyc08g048290.3/Solyc08g080270.3	8	2	6
Biological process	GO:0048364	root development	25/652	466/15101	0.155104	0.760977	0.710891	Solyc01g109180.3/Solyc01g109900.3/Solyc02g087840.3/Solyc03g112460.3/Solyc04g008330.1/Solyc04g016200.1/Solyc04g076950.3/Solyc04g077510.3/Solyc04g079360.1/Solyc05g015850.3/Solyc05g056420.3/Solyc06g035940.3/Solyc07g005400.3/Solyc07g066330.3/Solyc08g007270.3/Solyc08g066320.3/Solyc09g092580.3/Solyc10g079510.2/Solyc11g005150.2/Solyc11g010440.2/Solyc11g066680.2/Solyc11g073060.2/Solyc12g009920.1/Solyc12g…	25	14	11
Biological process	GO:0048444	floral organ morphogenesis	4/652	49/15101	0.160243	0.783469	0.731904	Solyc01g105225.1/Solyc02g090400.3/Solyc04g078800.3/Solyc09g007260.3	4	3	1
Biological process	GO:0006778	porphyrin-containing compound metabolic process	8/652	123/15101	0.162529	0.787237	0.735424	Solyc04g008330.1/Solyc04g016200.1/Solyc06g008030.3/Solyc11g066680.2/Solyc12g005300.2/Solyc12g009920.1/Solyc12g009930.2/Solyc12g049617.1	8	1	7
Biological process	GO:0022622	root system development	25/652	469/15101	0.162632	0.787237	0.735424	Solyc01g109180.3/Solyc01g109900.3/Solyc02g087840.3/Solyc03g112460.3/Solyc04g008330.1/Solyc04g016200.1/Solyc04g076950.3/Solyc04g077510.3/Solyc04g079360.1/Solyc05g015850.3/Solyc05g056420.3/Solyc06g035940.3/Solyc07g005400.3/Solyc07g066330.3/Solyc08g007270.3/Solyc08g066320.3/Solyc09g092580.3/Solyc10g079510.2/Solyc11g005150.2/Solyc11g010440.2/Solyc11g066680.2/Solyc11g073060.2/Solyc12g009920.1/Solyc12g…	25	14	11
Biological process	GO:0046148	pigment biosynthetic process	10/652	162/15101	0.163296	0.787237	0.735424	Solyc04g008330.1/Solyc04g016200.1/Solyc05g021090.3/Solyc06g008030.3/Solyc10g086250.2/Solyc10g086270.2/Solyc11g066680.2/Solyc12g009920.1/Solyc12g009930.2/Solyc12g049617.1	10	2	8
Biological process	GO:0019725	cellular homeostasis	18/652	324/15101	0.164887	0.787237	0.735424	Solyc01g009870.3/Solyc01g108020.3/Solyc04g011790.1/Solyc04g011800.1/Solyc04g011820.1/Solyc04g011830.1/Solyc04g011840.1/Solyc04g011850.1/Solyc04g011860.1/Solyc04g011870.1/Solyc04g011880.1/Solyc06g006110.3/Solyc08g028970.3/Solyc09g005170.2/Solyc09g014610.3/Solyc09g074570.1/Solyc10g008150.1/Solyc10g011960.2	18	14	4
Biological process	GO:0009299	mRNA transcription	2/652	17/15101	0.16547	0.787237	0.735424	Solyc02g069510.1/Solyc04g009980.3	2	0	2
Biological process	GO:0009962	regulation of flavonoid biosynthetic process	2/652	17/15101	0.16547	0.787237	0.735424	Solyc10g086250.2/Solyc10g086270.2	2	0	2
Biological process	GO:0017000	antibiotic biosynthetic process	2/652	17/15101	0.16547	0.787237	0.735424	Solyc09g008010.3/Solyc12g036390.2	2	2	0
Biological process	GO:0034661	ncRNA catabolic process	2/652	17/15101	0.16547	0.787237	0.735424	Solyc02g067720.2/Solyc02g086850.2	2	0	2
Biological process	GO:0033013	tetrapyrrole metabolic process	8/652	124/15101	0.167658	0.794968	0.742645	Solyc04g008330.1/Solyc04g016200.1/Solyc06g008030.3/Solyc11g066680.2/Solyc12g005300.2/Solyc12g009920.1/Solyc12g009930.2/Solyc12g049617.1	8	1	7
Biological process	GO:0055081	anion homeostasis	4/652	50/15101	0.168652	0.796817	0.744372	Solyc01g009870.3/Solyc02g088240.3/Solyc06g005070.2/Solyc06g006110.3	4	2	2
Biological process	GO:0010928	regulation of auxin mediated signaling pathway	3/652	33/15101	0.169176	0.796817	0.744372	Solyc02g091650.3/Solyc04g079360.1/Solyc11g051060.2	3	3	0
Biological process	GO:0009553	embryo sac development	9/652	144/15101	0.170628	0.80099	0.748271	Solyc01g090730.3/Solyc01g098060.1/Solyc04g008820.3/Solyc05g007150.3/Solyc06g071820.3/Solyc10g018780.2/Solyc10g055390.2/Solyc10g080400.2/Solyc11g066610.2	9	6	3
Biological process	GO:0006897	endocytosis	7/652	106/15101	0.174028	0.814242	0.760651	Solyc03g006080.3/Solyc03g098030.3/Solyc04g074830.1/Solyc06g006020.2/Solyc06g006057.1/Solyc11g012020.2/Solyc11g044860.2	7	6	1
Biological process	GO:0010025	wax biosynthetic process	4/652	51/15101	0.177212	0.820954	0.766921	Solyc01g088400.3/Solyc01g095960.3/Solyc03g116030.3/Solyc12g087980.2	4	2	2
Biological process	GO:0044247	cellular polysaccharide catabolic process	4/652	51/15101	0.177212	0.820954	0.766921	Solyc08g081620.3/Solyc11g008820.2/Solyc11g040340.2/Solyc12g013665.1	4	3	1
Biological process	GO:1905393	plant organ formation	8/652	126/15101	0.178134	0.820954	0.766921	Solyc01g109180.3/Solyc02g086300.3/Solyc02g090400.3/Solyc04g076950.3/Solyc04g077860.3/Solyc04g078800.3/Solyc09g007260.3/Solyc10g086640.2	8	5	3
Biological process	GO:0001763	morphogenesis of a branching structure	3/652	34/15101	0.179998	0.820954	0.766921	Solyc02g086300.3/Solyc04g077860.3/Solyc10g086640.2	3	2	1
Biological process	GO:0010223	secondary shoot formation	3/652	34/15101	0.179998	0.820954	0.766921	Solyc02g086300.3/Solyc04g077860.3/Solyc10g086640.2	3	2	1
Biological process	GO:0010346	shoot axis formation	3/652	34/15101	0.179998	0.820954	0.766921	Solyc02g086300.3/Solyc04g077860.3/Solyc10g086640.2	3	2	1
Biological process	GO:0048359	mucilage metabolic process involved in seed coat development	3/652	34/15101	0.179998	0.820954	0.766921	Solyc08g079870.2/Solyc08g079900.2/Solyc08g079980.1	3	3	0
Biological process	GO:0002213	defense response to insect	2/652	18/15101	0.181115	0.820954	0.766921	Solyc03g111280.2/Solyc03g111300.1	2	2	0
Biological process	GO:0006570	tyrosine metabolic process	2/652	18/15101	0.181115	0.820954	0.766921	Solyc04g014730.3/Solyc09g011870.2	2	1	1
Biological process	GO:0050776	regulation of immune response	10/652	166/15101	0.181405	0.820954	0.766921	Solyc01g079610.3/Solyc03g113960.3/Solyc04g012190.2/Solyc04g079400.3/Solyc05g008120.3/Solyc06g036420.2/Solyc06g076040.3/Solyc06g083270.3/Solyc09g008010.3/Solyc12g036390.2	10	9	1
Biological process	GO:0044262	cellular carbohydrate metabolic process	22/652	413/15101	0.181853	0.820954	0.766921	Solyc01g009870.3/Solyc03g093080.3/Solyc03g093120.3/Solyc03g093130.3/Solyc03g097050.3/Solyc03g113450.3/Solyc04g008210.2/Solyc05g021090.3/Solyc05g051880.3/Solyc06g051350.3/Solyc07g042520.3/Solyc07g043390.3/Solyc07g043395.1/Solyc07g044960.1/Solyc08g075210.2/Solyc08g076080.3/Solyc08g081620.3/Solyc09g072820.3/Solyc11g008820.2/Solyc11g040340.2/Solyc12g013665.1/Solyc12g015770.2	22	15	7
Biological process	GO:0009834	plant-type secondary cell wall biogenesis	5/652	70/15101	0.184375	0.829687	0.775079	Solyc02g069490.3/Solyc09g014240.3/Solyc09g018200.1/Solyc10g076180.1/Solyc11g069250.2	5	4	1
Biological process	GO:0010166	wax metabolic process	4/652	52/15101	0.185916	0.833968	0.779079	Solyc01g088400.3/Solyc01g095960.3/Solyc03g116030.3/Solyc12g087980.2	4	2	2
Biological process	GO:0030001	metal ion transport	13/652	228/15101	0.187943	0.840391	0.785078	Solyc02g077290.2/Solyc02g081600.3/Solyc02g092450.3/Solyc03g120980.3/Solyc04g073990.3/Solyc04g076950.3/Solyc05g051220.3/Solyc06g063210.3/Solyc07g043200.2/Solyc08g028970.3/Solyc09g072690.1/Solyc10g011960.2/Solyc11g069070.2	13	10	3
Biological process	GO:0009411	response to UV	7/652	109/15101	0.191615	0.845938	0.790261	Solyc03g033750.1/Solyc03g033790.3/Solyc03g115050.3/Solyc06g035940.3/Solyc10g080400.2/Solyc11g065760.2/Solyc12g036390.2	7	7	0
Biological process	GO:0048544	recognition of pollen	5/652	71/15101	0.191853	0.845938	0.790261	Solyc02g079550.2/Solyc07g053100.3/Solyc10g006690.3/Solyc10g006710.3/Solyc10g006720.3	5	3	2
Biological process	GO:1900424	regulation of defense response to bacterium	5/652	71/15101	0.191853	0.845938	0.790261	Solyc02g067660.3/Solyc03g113960.3/Solyc09g005830.1/Solyc10g080400.2/Solyc12g036390.2	5	5	0
Biological process	GO:0015706	nitrate transport	4/652	53/15101	0.194756	0.845938	0.790261	Solyc04g005070.3/Solyc05g005915.1/Solyc05g005960.3/Solyc05g006010.3	4	0	4
Biological process	GO:0034440	lipid oxidation	4/652	53/15101	0.194756	0.845938	0.790261	Solyc01g091320.3/Solyc06g005750.3/Solyc06g005755.1/Solyc07g045350.3	4	0	4
Biological process	GO:0001906	cell killing	2/652	19/15101	0.196967	0.845938	0.790261	Solyc07g007760.3/Solyc08g080650.2	2	2	0
Biological process	GO:0006559	L-phenylalanine catabolic process	2/652	19/15101	0.196967	0.845938	0.790261	Solyc03g036470.2/Solyc04g014730.3	2	1	1
Biological process	GO:0031537	regulation of anthocyanin metabolic process	2/652	19/15101	0.196967	0.845938	0.790261	Solyc10g086250.2/Solyc10g086270.2	2	0	2
Biological process	GO:0031640	killing of cells of other organism	2/652	19/15101	0.196967	0.845938	0.790261	Solyc07g007760.3/Solyc08g080650.2	2	2	0
Biological process	GO:0044364	disruption of cells of other organism	2/652	19/15101	0.196967	0.845938	0.790261	Solyc07g007760.3/Solyc08g080650.2	2	2	0
Biological process	GO:0055069	zinc ion homeostasis	2/652	19/15101	0.196967	0.845938	0.790261	Solyc02g088240.3/Solyc06g006110.3	2	1	1
Biological process	GO:0090701	specification of plant organ identity	2/652	19/15101	0.196967	0.845938	0.790261	Solyc02g090400.3/Solyc09g007260.3	2	1	1
Biological process	GO:1902222	erythrose 4-phosphate/phosphoenolpyruvate family amino acid catabolic process	2/652	19/15101	0.196967	0.845938	0.790261	Solyc03g036470.2/Solyc04g014730.3	2	1	1
Biological process	GO:0009250	glucan biosynthetic process	7/652	110/15101	0.197632	0.846225	0.790529	Solyc03g097050.3/Solyc03g113450.3/Solyc07g043390.3/Solyc07g043395.1/Solyc07g044960.1/Solyc09g072820.3/Solyc12g015770.2	7	4	3
Biological process	GO:0071236	cellular response to antibiotic	6/652	91/15101	0.199663	0.852338	0.796239	Solyc01g088380.2/Solyc02g065250.2/Solyc03g033750.1/Solyc03g033790.3/Solyc03g044790.3/Solyc10g008150.1	6	5	1
Biological process	GO:0031497	chromatin assembly	4/652	54/15101	0.203722	0.864442	0.807547	Solyc04g011390.1/Solyc05g054610.1/Solyc11g072840.1/Solyc11g072860.2	4	4	0
Biological process	GO:1900150	regulation of defense response to fungus	4/652	54/15101	0.203722	0.864442	0.807547	Solyc04g079400.3/Solyc06g036420.2/Solyc06g075130.3/Solyc09g083200.3	4	4	0
Biological process	GO:0080167	response to karrikin	6/652	92/15101	0.20644	0.873353	0.815871	Solyc02g093870.3/Solyc03g083560.1/Solyc03g097230.1/Solyc04g071990.3/Solyc04g072375.1/Solyc05g051540.2	6	5	1
Biological process	GO:0071941	nitrogen cycle metabolic process	4/652	55/15101	0.212807	0.884609	0.826386	Solyc06g005070.2/Solyc07g045460.3/Solyc10g050890.2/Solyc12g006050.2	4	2	2
Biological process	GO:2001057	reactive nitrogen species metabolic process	4/652	55/15101	0.212807	0.884609	0.826386	Solyc06g005070.2/Solyc07g045460.3/Solyc10g050890.2/Solyc12g006050.2	4	2	2
Biological process	GO:0048194	Golgi vesicle budding	2/652	20/15101	0.212977	0.884609	0.826386	Solyc03g120900.2/Solyc05g010120.3	2	2	0
Biological process	GO:1902288	regulation of defense response to oomycetes	2/652	20/15101	0.212977	0.884609	0.826386	Solyc02g067660.3/Solyc09g083200.3	2	2	0
Biological process	GO:2000652	regulation of secondary cell wall biogenesis	2/652	20/15101	0.212977	0.884609	0.826386	Solyc09g018200.1/Solyc10g076180.1	2	2	0
Biological process	GO:0008645	hexose transmembrane transport	3/652	37/15101	0.213483	0.884609	0.826386	Solyc01g099870.2/Solyc03g032040.3/Solyc08g048290.3	3	0	3
Biological process	GO:0034605	cellular response to heat	3/652	37/15101	0.213483	0.884609	0.826386	Solyc01g079470.3/Solyc09g092690.3/Solyc11g012980.1	3	2	1
Biological process	GO:0008037	cell recognition	5/652	74/15101	0.214899	0.885282	0.827015	Solyc02g079550.2/Solyc07g053100.3/Solyc10g006690.3/Solyc10g006710.3/Solyc10g006720.3	5	3	2
Biological process	GO:1901568	fatty acid derivative metabolic process	5/652	74/15101	0.214899	0.885282	0.827015	Solyc01g088400.3/Solyc01g095960.3/Solyc03g116030.3/Solyc06g073560.3/Solyc12g087980.2	5	2	3
Biological process	GO:0048638	regulation of developmental growth	9/652	153/15101	0.216462	0.889131	0.830611	Solyc01g105225.1/Solyc04g008330.1/Solyc04g016200.1/Solyc08g066270.2/Solyc11g066680.2/Solyc12g009920.1/Solyc12g009930.2/Solyc12g049617.1/Solyc12g096570.1	9	3	6
Biological process	GO:1902531	regulation of intracellular signal transduction	4/652	56/15101	0.222002	0.908475	0.848681	Solyc03g120900.2/Solyc04g079400.3/Solyc06g053710.3/Solyc09g089610.3	4	2	2
Biological process	GO:1901605	alpha-amino acid metabolic process	15/652	278/15101	0.222457	0.908475	0.848681	Solyc01g005000.3/Solyc02g086300.3/Solyc03g036470.2/Solyc03g098240.3/Solyc04g009960.3/Solyc04g014730.3/Solyc04g025530.3/Solyc05g021090.3/Solyc06g007180.3/Solyc08g076970.3/Solyc09g008670.3/Solyc09g011870.2/Solyc09g090900.3/Solyc09g092580.3/Solyc11g066890.1	15	8	7
Biological process	GO:0015749	monosaccharide transmembrane transport	3/652	38/15101	0.224929	0.91329	0.85318	Solyc01g099870.2/Solyc03g032040.3/Solyc08g048290.3	3	0	3
Biological process	GO:0051053	negative regulation of DNA metabolic process	3/652	38/15101	0.224929	0.91329	0.85318	Solyc03g113760.3/Solyc09g065840.3/Solyc10g079510.2	3	2	1
Biological process	GO:0042440	pigment metabolic process	11/652	196/15101	0.227587	0.914476	0.854288	Solyc04g008330.1/Solyc04g016200.1/Solyc05g021090.3/Solyc06g008030.3/Solyc10g086250.2/Solyc10g086270.2/Solyc11g066680.2/Solyc12g005300.2/Solyc12g009920.1/Solyc12g009930.2/Solyc12g049617.1	11	2	9
Biological process	GO:0006995	cellular response to nitrogen starvation	2/652	21/15101	0.229105	0.914476	0.854288	Solyc01g099870.2/Solyc09g074570.1	2	0	2
Biological process	GO:0009862	systemic acquired resistance, salicylic acid mediated signaling pathway	2/652	21/15101	0.229105	0.914476	0.854288	Solyc02g065250.2/Solyc03g044790.3	2	1	1
Biological process	GO:0044273	sulfur compound catabolic process	2/652	21/15101	0.229105	0.914476	0.854288	Solyc03g120980.3/Solyc06g073560.3	2	1	1
Biological process	GO:0051567	histone H3-K9 methylation	2/652	21/15101	0.229105	0.914476	0.854288	Solyc02g085390.3/Solyc11g010440.2	2	2	0
Biological process	GO:0061647	histone H3-K9 modification	2/652	21/15101	0.229105	0.914476	0.854288	Solyc02g085390.3/Solyc11g010440.2	2	2	0
Biological process	GO:0009835	fruit ripening	4/652	57/15101	0.231299	0.915477	0.855223	Solyc01g095080.3/Solyc02g091990.3/Solyc07g049550.3/Solyc08g081620.3	4	3	1
Biological process	GO:0034728	nucleosome organization	4/652	57/15101	0.231299	0.915477	0.855223	Solyc04g011390.1/Solyc05g054610.1/Solyc11g072840.1/Solyc11g072860.2	4	4	0
Biological process	GO:1901570	fatty acid derivative biosynthetic process	4/652	57/15101	0.231299	0.915477	0.855223	Solyc01g088400.3/Solyc01g095960.3/Solyc03g116030.3/Solyc12g087980.2	4	2	2
Biological process	GO:0010191	mucilage metabolic process	3/652	39/15101	0.236491	0.930812	0.869548	Solyc08g079870.2/Solyc08g079900.2/Solyc08g079980.1	3	3	0
Biological process	GO:0044003	modification by symbiont of host morphology or physiology	3/652	39/15101	0.236491	0.930812	0.869548	Solyc01g079610.3/Solyc05g008120.3/Solyc09g008010.3	3	2	1
Biological process	GO:0009832	plant-type cell wall biogenesis	9/652	157/15101	0.238244	0.935109	0.873563	Solyc02g069490.3/Solyc07g043390.3/Solyc07g043395.1/Solyc09g014240.3/Solyc09g018200.1/Solyc09g072820.3/Solyc10g076180.1/Solyc11g069250.2/Solyc12g015770.2	9	5	4
Biological process	GO:0098657	import into cell	7/652	117/15101	0.241669	0.942777	0.880726	Solyc03g006080.3/Solyc03g098030.3/Solyc04g074830.1/Solyc06g006020.2/Solyc06g006057.1/Solyc11g012020.2/Solyc11g044860.2	7	6	1
Biological process	GO:0007186	G protein-coupled receptor signaling pathway	2/652	22/15101	0.245308	0.942777	0.880726	Solyc01g109110.3/Solyc05g056420.3	2	2	0
Biological process	GO:0010337	regulation of salicylic acid metabolic process	2/652	22/15101	0.245308	0.942777	0.880726	Solyc09g008010.3/Solyc12g036390.2	2	2	0
Biological process	GO:0043200	response to amino acid	2/652	22/15101	0.245308	0.942777	0.880726	Solyc02g077290.2/Solyc06g063210.3	2	2	0
Biological process	GO:0043647	inositol phosphate metabolic process	2/652	22/15101	0.245308	0.942777	0.880726	Solyc03g097410.1/Solyc08g005130.1	2	1	1
Biological process	GO:0071897	DNA biosynthetic process	2/652	22/15101	0.245308	0.942777	0.880726	Solyc06g071820.3/Solyc11g065760.2	2	1	1
Biological process	GO:0006260	DNA replication	8/652	138/15101	0.246405	0.942777	0.880726	Solyc03g113760.3/Solyc03g115050.3/Solyc06g076860.3/Solyc08g068120.2/Solyc09g009900.3/Solyc10g079510.2/Solyc10g080400.2/Solyc11g067250.2	8	8	0
Biological process	GO:0009812	flavonoid metabolic process	8/652	138/15101	0.246405	0.942777	0.880726	Solyc03g122360.3/Solyc04g015590.3/Solyc05g021090.3/Solyc06g073080.3/Solyc08g083500.2/Solyc10g086250.2/Solyc10g086270.2/Solyc11g030730.2	8	6	2
Biological process	GO:0000281	mitotic cytokinesis	5/652	78/15101	0.246869	0.942777	0.880726	Solyc01g098980.3/Solyc07g043390.3/Solyc07g043395.1/Solyc09g072820.3/Solyc12g015770.2	5	2	3
Biological process	GO:0009251	glucan catabolic process	3/652	40/15101	0.248152	0.942777	0.880726	Solyc08g081620.3/Solyc11g008820.2/Solyc11g040340.2	3	2	1
Biological process	GO:0042430	indole-containing compound metabolic process	3/652	40/15101	0.248152	0.942777	0.880726	Solyc03g120980.3/Solyc05g021090.3/Solyc09g092580.3	3	2	1
Biological process	GO:0035690	cellular response to drug	7/652	118/15101	0.248205	0.942777	0.880726	Solyc01g088380.2/Solyc02g065250.2/Solyc03g033750.1/Solyc03g033790.3/Solyc03g044790.3/Solyc04g079400.3/Solyc10g008150.1	7	6	1
Biological process	GO:0090696	post-embryonic plant organ development	10/652	180/15101	0.251237	0.951739	0.889098	Solyc01g105225.1/Solyc01g109180.3/Solyc02g090400.3/Solyc03g112460.3/Solyc04g078800.3/Solyc04g079360.1/Solyc05g015850.3/Solyc07g066330.3/Solyc08g066320.3/Solyc09g007260.3	10	8	2
Biological process	GO:0010383	cell wall polysaccharide metabolic process	7/652	119/15101	0.254794	0.958471	0.895387	Solyc03g093080.3/Solyc03g093120.3/Solyc03g093130.3/Solyc04g008210.2/Solyc06g051350.3/Solyc07g044960.1/Solyc08g076080.3	7	6	1
Biological process	GO:0048443	stamen development	5/652	79/15101	0.25505	0.958471	0.895387	Solyc01g090730.3/Solyc03g111280.2/Solyc03g111300.1/Solyc10g018780.2/Solyc10g078700.2	5	2	3
Biological process	GO:0048466	androecium development	5/652	79/15101	0.25505	0.958471	0.895387	Solyc01g090730.3/Solyc03g111280.2/Solyc03g111300.1/Solyc10g018780.2/Solyc10g078700.2	5	2	3
Biological process	GO:0009718	anthocyanin-containing compound biosynthetic process	3/652	41/15101	0.259898	0.964941	0.901431	Solyc05g021090.3/Solyc10g086250.2/Solyc10g086270.2	3	1	2
Biological process	GO:0051817	modification of morphology or physiology of other organism involved in symbiotic interaction	3/652	41/15101	0.259898	0.964941	0.901431	Solyc01g079610.3/Solyc05g008120.3/Solyc09g008010.3	3	2	1
Biological process	GO:0009074	aromatic amino acid family catabolic process	2/652	23/15101	0.261552	0.964941	0.901431	Solyc03g036470.2/Solyc04g014730.3	2	1	1
Biological process	GO:0045910	negative regulation of DNA recombination	2/652	23/15101	0.261552	0.964941	0.901431	Solyc09g065840.3/Solyc10g079510.2	2	1	1
Biological process	GO:0046620	regulation of organ growth	2/652	23/15101	0.261552	0.964941	0.901431	Solyc01g105225.1/Solyc12g096570.1	2	1	1
Biological process	GO:1900057	positive regulation of leaf senescence	2/652	23/15101	0.261552	0.964941	0.901431	Solyc01g105225.1/Solyc02g067660.3	2	2	0
Biological process	GO:1905623	positive regulation of leaf development	2/652	23/15101	0.261552	0.964941	0.901431	Solyc01g105225.1/Solyc02g067660.3	2	2	0
Biological process	GO:0051301	cell division	20/652	397/15101	0.26965	0.992074	0.926778	Solyc01g098980.3/Solyc02g087980.3/Solyc03g006670.3/Solyc03g093260.3/Solyc04g078310.3/Solyc04g081660.2/Solyc05g021370.2/Solyc06g065680.3/Solyc06g076860.3/Solyc07g009500.2/Solyc07g043390.3/Solyc07g043395.1/Solyc07g049680.3/Solyc08g005420.3/Solyc08g068120.2/Solyc09g072820.3/Solyc10g080400.2/Solyc11g010440.2/Solyc12g015770.2/Solyc12g088530.2	20	13	7
Biological process	GO:0010119	regulation of stomatal movement	6/652	101/15101	0.270672	0.992074	0.926778	Solyc01g006950.3/Solyc03g096670.3/Solyc07g040710.3/Solyc09g008430.3/Solyc10g051120.2/Solyc12g008960.2	6	4	2
Biological process	GO:0009875	pollen-pistil interaction	5/652	81/15101	0.271602	0.992074	0.926778	Solyc02g079550.2/Solyc07g053100.3/Solyc10g006690.3/Solyc10g006710.3/Solyc10g006720.3	5	3	2
Biological process	GO:0009686	gibberellin biosynthetic process	3/652	42/15101	0.271714	0.992074	0.926778	Solyc01g080900.3/Solyc06g082030.3/Solyc07g056670.3	3	1	2
Biological process	GO:0045934	negative regulation of nucleobase-containing compound metabolic process	16/652	312/15101	0.274653	0.997648	0.931985	Solyc01g005440.3/Solyc02g032950.3/Solyc02g080890.3/Solyc02g085390.3/Solyc03g083130.2/Solyc03g113760.3/Solyc05g015850.3/Solyc08g007270.3/Solyc08g036660.3/Solyc08g067340.3/Solyc08g067360.3/Solyc09g018200.1/Solyc09g065840.3/Solyc10g076180.1/Solyc10g079510.2/Solyc10g086640.2	16	11	5
Biological process	GO:0048584	positive regulation of response to stimulus	16/652	312/15101	0.274653	0.997648	0.931985	Solyc01g079610.3/Solyc01g095700.3/Solyc02g061780.3/Solyc02g067660.3/Solyc03g120900.2/Solyc04g012190.2/Solyc04g071990.3/Solyc04g079360.1/Solyc04g079400.3/Solyc05g008120.3/Solyc06g083270.3/Solyc09g005830.1/Solyc09g008010.3/Solyc09g083200.3/Solyc10g080400.2/Solyc12g036390.2	16	13	3
Biological process	GO:0009292	genetic transfer	2/652	24/15101	0.277801	1	0.934183	Solyc02g085390.3/Solyc10g083670.2	2	1	1
Biological process	GO:0009294	DNA mediated transformation	2/652	24/15101	0.277801	1	0.934183	Solyc02g085390.3/Solyc10g083670.2	2	1	1
Biological process	GO:0046434	organophosphate catabolic process	6/652	102/15101	0.278106	1	0.934183	Solyc01g009870.3/Solyc02g067930.3/Solyc04g080250.3/Solyc05g024230.2/Solyc06g073560.3/Solyc09g008840.3	6	4	2
Biological process	GO:0006333	chromatin assembly or disassembly	4/652	62/15101	0.279029	1	0.934183	Solyc04g011390.1/Solyc05g054610.1/Solyc11g072840.1/Solyc11g072860.2	4	4	0
Biological process	GO:0009933	meristem structural organization	4/652	62/15101	0.279029	1	0.934183	Solyc02g081120.3/Solyc07g066330.3/Solyc08g066270.2/Solyc08g068120.2	4	2	2
Biological process	GO:0010029	regulation of seed germination	5/652	82/15101	0.279963	1	0.934183	Solyc02g077430.3/Solyc06g008030.3/Solyc06g036420.2/Solyc06g084320.1/Solyc09g064820.1	5	2	3
Biological process	GO:0009685	gibberellin metabolic process	3/652	43/15101	0.283587	1	0.934183	Solyc01g080900.3/Solyc06g082030.3/Solyc07g056670.3	3	1	2
Biological process	GO:0061640	cytoskeleton-dependent cytokinesis	5/652	83/15101	0.288374	1	0.934183	Solyc01g098980.3/Solyc07g043390.3/Solyc07g043395.1/Solyc09g072820.3/Solyc12g015770.2	5	2	3
Biological process	GO:0000959	mitochondrial RNA metabolic process	4/652	63/15101	0.288768	1	0.934183	Solyc01g049810.3/Solyc06g082880.2/Solyc12g011400.2/Solyc12g099620.1	4	0	4
Biological process	GO:0009637	response to blue light	4/652	63/15101	0.288768	1	0.934183	Solyc01g005300.3/Solyc04g005800.3/Solyc04g071990.3/Solyc05g006980.3	4	0	4
Biological process	GO:0007389	pattern specification process	11/652	209/15101	0.293361	1	0.934183	Solyc01g010910.2/Solyc01g105450.3/Solyc02g090400.3/Solyc05g051530.3/Solyc08g066270.2/Solyc08g068120.2/Solyc09g007260.3/Solyc10g086640.2/Solyc11g006230.2/Solyc11g009100.2/Solyc12g014500.2	11	8	3
Biological process	GO:0006817	phosphate ion transport	2/652	25/15101	0.294026	1	0.934183	Solyc02g088240.3/Solyc03g032060.1	2	1	1
Biological process	GO:0044764	multi-organism cellular process	2/652	25/15101	0.294026	1	0.934183	Solyc02g085390.3/Solyc10g083670.2	2	1	1
Biological process	GO:0071470	cellular response to osmotic stress	3/652	44/15101	0.295502	1	0.934183	Solyc01g099980.3/Solyc02g091650.3/Solyc03g098030.3	3	1	2
Biological process	GO:0098813	nuclear chromosome segregation	5/652	84/15101	0.296831	1	0.934183	Solyc02g087980.3/Solyc03g025820.2/Solyc05g021370.2/Solyc07g049680.3/Solyc08g007330.3	5	3	2
Biological process	GO:0044275	cellular carbohydrate catabolic process	4/652	64/15101	0.298554	1	0.934183	Solyc08g081620.3/Solyc11g008820.2/Solyc11g040340.2/Solyc12g013665.1	4	3	1
Biological process	GO:1901699	cellular response to nitrogen compound	4/652	64/15101	0.298554	1	0.934183	Solyc02g077290.2/Solyc03g120980.3/Solyc04g079400.3/Solyc06g063210.3	4	4	0
Biological process	GO:0048507	meristem development	14/652	275/15101	0.301381	1	0.934183	Solyc01g108020.3/Solyc02g081120.3/Solyc03g112460.3/Solyc04g008330.1/Solyc04g016200.1/Solyc07g066330.3/Solyc08g066270.2/Solyc08g068120.2/Solyc09g007260.3/Solyc10g086640.2/Solyc11g066680.2/Solyc12g009920.1/Solyc12g009930.2/Solyc12g049617.1	14	4	10
Biological process	GO:0009409	response to cold	18/652	362/15101	0.302138	1	0.934183	Solyc01g079470.3/Solyc01g099870.2/Solyc02g055370.3/Solyc03g032060.1/Solyc03g093360.3/Solyc03g093890.3/Solyc03g093930.3/Solyc03g096460.3/Solyc03g096670.3/Solyc03g097050.3/Solyc03g116910.3/Solyc04g011490.3/Solyc04g071990.3/Solyc04g073990.3/Solyc05g056420.3/Solyc06g051350.3/Solyc06g071820.3/Solyc11g012980.1	18	12	6
Biological process	GO:0009845	seed germination	9/652	169/15101	0.307611	1	0.934183	Solyc02g077430.3/Solyc04g080740.1/Solyc06g008030.3/Solyc06g036420.2/Solyc06g084320.1/Solyc08g079870.2/Solyc08g079900.2/Solyc08g079980.1/Solyc09g064820.1	9	5	4
Biological process	GO:1901607	alpha-amino acid biosynthetic process	9/652	169/15101	0.307611	1	0.934183	Solyc04g009960.3/Solyc05g021090.3/Solyc06g007180.3/Solyc08g076970.3/Solyc09g008670.3/Solyc09g011870.2/Solyc09g090900.3/Solyc09g092580.3/Solyc11g066890.1	9	4	5
Biological process	GO:0016054	organic acid catabolic process	8/652	148/15101	0.308762	1	0.934183	Solyc01g105650.3/Solyc01g108880.3/Solyc03g036470.2/Solyc04g009960.3/Solyc04g014730.3/Solyc04g071150.3/Solyc06g073080.3/Solyc07g045350.3	8	3	5
Biological process	GO:0046395	carboxylic acid catabolic process	8/652	148/15101	0.308762	1	0.934183	Solyc01g105650.3/Solyc01g108880.3/Solyc03g036470.2/Solyc04g009960.3/Solyc04g014730.3/Solyc04g071150.3/Solyc06g073080.3/Solyc07g045350.3	8	3	5
Biological process	GO:0005992	trehalose biosynthetic process	2/652	26/15101	0.310199	1	0.934183	Solyc05g021090.3/Solyc05g051880.3	2	1	1
Biological process	GO:0009404	toxin metabolic process	2/652	26/15101	0.310199	1	0.934183	Solyc05g021090.3/Solyc06g069045.1	2	2	0
Biological process	GO:0019722	calcium-mediated signaling	2/652	26/15101	0.310199	1	0.934183	Solyc02g077290.2/Solyc06g063210.3	2	2	0
Biological process	GO:1901657	glycosyl compound metabolic process	8/652	149/15101	0.315187	1	0.934183	Solyc03g031870.2/Solyc03g120980.3/Solyc04g077510.3/Solyc06g061040.3/Solyc09g090900.3/Solyc09g092580.3/Solyc11g007730.2/Solyc11g065760.2	8	5	3
Biological process	GO:0009955	adaxial/abaxial pattern specification	3/652	46/15101	0.319407	1	0.934183	Solyc08g068120.2/Solyc11g006230.2/Solyc12g014500.2	3	2	1
Biological process	GO:0080134	regulation of response to stress	22/652	455/15101	0.32223	1	0.934183	Solyc01g005440.3/Solyc01g006950.3/Solyc01g079610.3/Solyc02g061780.3/Solyc02g067660.3/Solyc03g113960.3/Solyc03g120980.3/Solyc04g012190.2/Solyc04g079400.3/Solyc05g008120.3/Solyc06g036420.2/Solyc06g075130.3/Solyc06g083270.3/Solyc08g036660.3/Solyc08g067340.3/Solyc08g067360.3/Solyc09g005830.1/Solyc09g008010.3/Solyc09g083200.3/Solyc10g079510.2/Solyc10g080400.2/Solyc12g036390.2	22	20	2
Biological process	GO:0009867	jasmonic acid mediated signaling pathway	7/652	129/15101	0.323074	1	0.934183	Solyc01g005440.3/Solyc01g088380.2/Solyc04g051690.3/Solyc06g036420.2/Solyc08g036660.3/Solyc08g062490.3/Solyc10g008150.1	7	6	1
Biological process	GO:0008283	cell proliferation	6/652	108/15101	0.323562	1	0.934183	Solyc01g105225.1/Solyc02g092120.3/Solyc08g007270.3/Solyc10g078700.2/Solyc11g006230.2/Solyc12g096570.1	6	2	4
Biological process	GO:0009641	shade avoidance	2/652	27/15101	0.326293	1	0.934183	Solyc08g007270.3/Solyc09g092580.3	2	0	2
Biological process	GO:0031400	negative regulation of protein modification process	2/652	27/15101	0.326293	1	0.934183	Solyc02g085390.3/Solyc10g080400.2	2	2	0
Biological process	GO:1903047	mitotic cell cycle process	8/652	151/15101	0.328115	1	0.934183	Solyc01g098980.3/Solyc02g087980.3/Solyc07g009500.2/Solyc07g043390.3/Solyc07g043395.1/Solyc07g049680.3/Solyc09g072820.3/Solyc12g015770.2	8	5	3
Biological process	GO:0009814	defense response, incompatible interaction	10/652	196/15101	0.340079	1	0.934183	Solyc02g065250.2/Solyc03g044790.3/Solyc03g113960.3/Solyc03g120980.3/Solyc06g036420.2/Solyc08g080130.3/Solyc09g092310.1/Solyc11g051060.2/Solyc11g069220.2/Solyc12g036390.2	10	9	1
Biological process	GO:0005991	trehalose metabolic process	2/652	28/15101	0.342286	1	0.934183	Solyc05g021090.3/Solyc05g051880.3	2	1	1
Biological process	GO:0006541	glutamine metabolic process	2/652	28/15101	0.342286	1	0.934183	Solyc02g086300.3/Solyc06g007180.3	2	2	0
Biological process	GO:0006900	vesicle budding from membrane	2/652	28/15101	0.342286	1	0.934183	Solyc03g120900.2/Solyc05g010120.3	2	2	0
Biological process	GO:0009692	ethylene metabolic process	3/652	48/15101	0.343331	1	0.934183	Solyc01g095080.3/Solyc02g091990.3/Solyc07g049550.3	3	3	0
Biological process	GO:0009693	ethylene biosynthetic process	3/652	48/15101	0.343331	1	0.934183	Solyc01g095080.3/Solyc02g091990.3/Solyc07g049550.3	3	3	0
Biological process	GO:0043449	cellular alkene metabolic process	3/652	48/15101	0.343331	1	0.934183	Solyc01g095080.3/Solyc02g091990.3/Solyc07g049550.3	3	3	0
Biological process	GO:0043450	alkene biosynthetic process	3/652	48/15101	0.343331	1	0.934183	Solyc01g095080.3/Solyc02g091990.3/Solyc07g049550.3	3	3	0
Biological process	GO:1900673	olefin metabolic process	3/652	48/15101	0.343331	1	0.934183	Solyc01g095080.3/Solyc02g091990.3/Solyc07g049550.3	3	3	0
Biological process	GO:1900674	olefin biosynthetic process	3/652	48/15101	0.343331	1	0.934183	Solyc01g095080.3/Solyc02g091990.3/Solyc07g049550.3	3	3	0
Biological process	GO:0048532	anatomical structure arrangement	4/652	69/15101	0.34792	1	0.934183	Solyc02g081120.3/Solyc07g066330.3/Solyc08g066270.2/Solyc08g068120.2	4	2	2
Biological process	GO:0045089	positive regulation of innate immune response	5/652	90/15101	0.348247	1	0.934183	Solyc01g079610.3/Solyc04g012190.2/Solyc05g008120.3/Solyc06g083270.3/Solyc09g008010.3	5	4	1
Biological process	GO:0071669	plant-type cell wall organization or biogenesis	14/652	285/15101	0.348576	1	0.934183	Solyc02g069490.3/Solyc03g097050.3/Solyc04g071900.3/Solyc05g007830.3/Solyc06g035940.3/Solyc07g043390.3/Solyc07g043395.1/Solyc09g014240.3/Solyc09g018200.1/Solyc09g072820.3/Solyc10g076180.1/Solyc10g084240.2/Solyc11g069250.2/Solyc12g015770.2	14	10	4
Biological process	GO:0009073	aromatic amino acid family biosynthetic process	3/652	49/15101	0.355272	1	0.934183	Solyc09g011870.2/Solyc09g092580.3/Solyc11g066890.1	3	1	2
Biological process	GO:0016102	diterpenoid biosynthetic process	3/652	49/15101	0.355272	1	0.934183	Solyc01g080900.3/Solyc06g082030.3/Solyc07g056670.3	3	1	2
Biological process	GO:0008608	attachment of spindle microtubules to kinetochore	1/652	10/15101	0.356924	1	0.934183	Solyc05g021370.2	1	0	1
Biological process	GO:0009068	aspartate family amino acid catabolic process	1/652	10/15101	0.356924	1	0.934183	Solyc04g009960.3	1	0	1
Biological process	GO:0009395	phospholipid catabolic process	1/652	10/15101	0.356924	1	0.934183	Solyc01g009870.3	1	1	0
Biological process	GO:0009750	response to fructose	1/652	10/15101	0.356924	1	0.934183	Solyc01g099870.2	1	0	1
Biological process	GO:0010225	response to UV-C	1/652	10/15101	0.356924	1	0.934183	Solyc11g065760.2	1	1	0
Biological process	GO:0010964	regulation of chromatin silencing by small RNA	1/652	10/15101	0.356924	1	0.934183	Solyc03g083130.2	1	0	1
Biological process	GO:0015850	organic hydroxy compound transport	1/652	10/15101	0.356924	1	0.934183	Solyc08g048290.3	1	0	1
Biological process	GO:0030968	endoplasmic reticulum unfolded protein response	1/652	10/15101	0.356924	1	0.934183	Solyc05g007150.3	1	1	0
Biological process	GO:0043478	pigment accumulation in response to UV light	1/652	10/15101	0.356924	1	0.934183	Solyc06g035940.3	1	1	0
Biological process	GO:0043479	pigment accumulation in tissues in response to UV light	1/652	10/15101	0.356924	1	0.934183	Solyc06g035940.3	1	1	0
Biological process	GO:0043480	pigment accumulation in tissues	1/652	10/15101	0.356924	1	0.934183	Solyc06g035940.3	1	1	0
Biological process	GO:0043481	anthocyanin accumulation in tissues in response to UV light	1/652	10/15101	0.356924	1	0.934183	Solyc06g035940.3	1	1	0
Biological process	GO:0045005	DNA-dependent DNA replication maintenance of fidelity	1/652	10/15101	0.356924	1	0.934183	Solyc10g079510.2	1	1	0
Biological process	GO:0046339	diacylglycerol metabolic process	1/652	10/15101	0.356924	1	0.934183	Solyc02g077430.3	1	1	0
Biological process	GO:0051592	response to calcium ion	1/652	10/15101	0.356924	1	0.934183	Solyc06g006110.3	1	0	1
Biological process	GO:0060688	regulation of morphogenesis of a branching structure	1/652	10/15101	0.356924	1	0.934183	Solyc02g086300.3	1	1	0
Biological process	GO:0071323	cellular response to chitin	1/652	10/15101	0.356924	1	0.934183	Solyc04g079400.3	1	1	0
Biological process	GO:0071421	manganese ion transmembrane transport	1/652	10/15101	0.356924	1	0.934183	Solyc08g028970.3	1	0	1
Biological process	GO:0080110	sporopollenin biosynthetic process	1/652	10/15101	0.356924	1	0.934183	Solyc01g068080.3	1	0	1
Biological process	GO:1902477	regulation of defense response to bacterium, incompatible interaction	1/652	10/15101	0.356924	1	0.934183	Solyc03g113960.3	1	1	0
Biological process	GO:1902749	regulation of cell cycle G2/M phase transition	1/652	10/15101	0.356924	1	0.934183	Solyc08g068120.2	1	1	0
Biological process	GO:1905156	negative regulation of photosynthesis	1/652	10/15101	0.356924	1	0.934183	Solyc01g079470.3	1	0	1
Biological process	GO:2000032	regulation of secondary shoot formation	1/652	10/15101	0.356924	1	0.934183	Solyc02g086300.3	1	1	0
Biological process	GO:0000070	mitotic sister chromatid segregation	2/652	29/15101	0.358156	1	0.934183	Solyc02g087980.3/Solyc07g049680.3	2	2	0
Biological process	GO:0009556	microsporogenesis	2/652	29/15101	0.358156	1	0.934183	Solyc01g090730.3/Solyc10g018780.2	2	0	2
Biological process	GO:0010039	response to iron ion	3/652	50/15101	0.367184	1	0.934183	Solyc01g109900.3/Solyc08g028970.3/Solyc09g059240.3	3	2	1
Biological process	GO:1900864	mitochondrial RNA modification	3/652	50/15101	0.367184	1	0.934183	Solyc01g049810.3/Solyc06g082880.2/Solyc12g011400.2	3	0	3
Biological process	GO:0010090	trichome morphogenesis	4/652	71/15101	0.367741	1	0.934183	Solyc01g010910.2/Solyc05g052660.1/Solyc05g052670.1/Solyc10g080400.2	4	2	2
Biological process	GO:0022402	cell cycle process	17/652	356/15101	0.369652	1	0.934183	Solyc01g090730.3/Solyc01g098980.3/Solyc02g087980.3/Solyc03g025820.2/Solyc03g113760.3/Solyc05g021370.2/Solyc05g050960.3/Solyc07g009500.2/Solyc07g043390.3/Solyc07g043395.1/Solyc07g049680.3/Solyc08g007330.3/Solyc08g068120.2/Solyc09g072820.3/Solyc10g018780.2/Solyc10g080400.2/Solyc12g015770.2	17	10	7
Biological process	GO:0048527	lateral root development	6/652	114/15101	0.369949	1	0.934183	Solyc01g109180.3/Solyc03g112460.3/Solyc04g079360.1/Solyc05g015850.3/Solyc07g066330.3/Solyc08g066320.3	6	5	1
Biological process	GO:0009082	branched-chain amino acid biosynthetic process	2/652	30/15101	0.373883	1	0.934183	Solyc09g008670.3/Solyc09g090900.3	2	1	1
Biological process	GO:0010204	defense response signaling pathway, resistance gene-independent	2/652	30/15101	0.373883	1	0.934183	Solyc04g012190.2/Solyc06g083270.3	2	2	0
Biological process	GO:0016098	monoterpenoid metabolic process	2/652	30/15101	0.373883	1	0.934183	Solyc02g090350.3/Solyc03g113460.1	2	0	2
Biological process	GO:0016099	monoterpenoid biosynthetic process	2/652	30/15101	0.373883	1	0.934183	Solyc02g090350.3/Solyc03g113460.1	2	0	2
Biological process	GO:0035265	organ growth	2/652	30/15101	0.373883	1	0.934183	Solyc01g105225.1/Solyc12g096570.1	2	1	1
Biological process	GO:0045143	homologous chromosome segregation	2/652	30/15101	0.373883	1	0.934183	Solyc05g021370.2/Solyc08g007330.3	2	0	2
Biological process	GO:0048437	floral organ development	10/652	202/15101	0.374827	1	0.934183	Solyc01g090730.3/Solyc01g105225.1/Solyc02g081120.3/Solyc02g090400.3/Solyc03g111280.2/Solyc03g111300.1/Solyc04g078800.3/Solyc09g007260.3/Solyc10g018780.2/Solyc10g078700.2	10	5	5
Biological process	GO:0009561	megagametogenesis	4/652	72/15101	0.377641	1	0.934183	Solyc04g008820.3/Solyc10g055390.2/Solyc10g080400.2/Solyc11g066610.2	4	4	0
Biological process	GO:0009627	systemic acquired resistance	4/652	72/15101	0.377641	1	0.934183	Solyc02g065250.2/Solyc03g044790.3/Solyc03g120980.3/Solyc12g036390.2	4	3	1
Biological process	GO:0090697	post-embryonic plant organ morphogenesis	6/652	115/15101	0.37772	1	0.934183	Solyc01g105225.1/Solyc01g109180.3/Solyc02g090400.3/Solyc04g078800.3/Solyc08g066320.3/Solyc09g007260.3	6	5	1
Biological process	GO:0000819	sister chromatid segregation	3/652	51/15101	0.379057	1	0.934183	Solyc02g087980.3/Solyc05g021370.2/Solyc07g049680.3	3	2	1
Biological process	GO:0071395	cellular response to jasmonic acid stimulus	7/652	137/15101	0.379636	1	0.934183	Solyc01g005440.3/Solyc01g088380.2/Solyc04g051690.3/Solyc06g036420.2/Solyc08g036660.3/Solyc08g062490.3/Solyc10g008150.1	7	6	1
Biological process	GO:0048831	regulation of shoot system development	15/652	314/15101	0.381135	1	0.934183	Solyc01g005300.3/Solyc01g105225.1/Solyc02g067660.3/Solyc02g086300.3/Solyc03g032060.1/Solyc04g008330.1/Solyc04g016200.1/Solyc05g021090.3/Solyc06g075130.3/Solyc08g066270.2/Solyc11g066680.2/Solyc11g069070.2/Solyc12g009920.1/Solyc12g009930.2/Solyc12g049617.1	15	8	7
Biological process	GO:0006271	DNA strand elongation involved in DNA replication	1/652	11/15101	0.384708	1	0.934183	Solyc11g067250.2	1	1	0
Biological process	GO:0006383	transcription by RNA polymerase III	1/652	11/15101	0.384708	1	0.934183	Solyc08g080220.2	1	0	1
Biological process	GO:0006572	tyrosine catabolic process	1/652	11/15101	0.384708	1	0.934183	Solyc04g014730.3	1	0	1
Biological process	GO:0006880	intracellular sequestering of iron ion	1/652	11/15101	0.384708	1	0.934183	Solyc08g028970.3	1	0	1
Biological process	GO:0009683	indoleacetic acid metabolic process	1/652	11/15101	0.384708	1	0.934183	Solyc09g092580.3	1	0	1
Biological process	GO:0010447	response to acidic pH	1/652	11/15101	0.384708	1	0.934183	Solyc01g109900.3	1	1	0
Biological process	GO:0010929	positive regulation of auxin mediated signaling pathway	1/652	11/15101	0.384708	1	0.934183	Solyc04g079360.1	1	1	0
Biological process	GO:0015743	malate transport	1/652	11/15101	0.384708	1	0.934183	Solyc05g009580.3	1	0	1
Biological process	GO:0015804	neutral amino acid transport	1/652	11/15101	0.384708	1	0.934183	Solyc03g032090.1	1	0	1
Biological process	GO:0022616	DNA strand elongation	1/652	11/15101	0.384708	1	0.934183	Solyc11g067250.2	1	1	0
Biological process	GO:0030100	regulation of endocytosis	1/652	11/15101	0.384708	1	0.934183	Solyc03g098030.3	1	0	1
Biological process	GO:0042026	protein refolding	1/652	11/15101	0.384708	1	0.934183	Solyc05g010240.3	1	0	1
Biological process	GO:0043476	pigment accumulation	1/652	11/15101	0.384708	1	0.934183	Solyc06g035940.3	1	1	0
Biological process	GO:0043967	histone H4 acetylation	1/652	11/15101	0.384708	1	0.934183	Solyc02g085390.3	1	1	0
Biological process	GO:0045962	positive regulation of development, heterochronic	1/652	11/15101	0.384708	1	0.934183	Solyc12g014140.2	1	0	1
Biological process	GO:0046355	mannan catabolic process	1/652	11/15101	0.384708	1	0.934183	Solyc12g013665.1	1	1	0
Biological process	GO:0048317	seed morphogenesis	1/652	11/15101	0.384708	1	0.934183	Solyc01g105225.1	1	1	0
Biological process	GO:0048578	positive regulation of long-day photoperiodism, flowering	1/652	11/15101	0.384708	1	0.934183	Solyc04g071990.3	1	0	1
Biological process	GO:0051754	meiotic sister chromatid cohesion, centromeric	1/652	11/15101	0.384708	1	0.934183	Solyc05g021370.2	1	0	1
Biological process	GO:0061014	positive regulation of mRNA catabolic process	1/652	11/15101	0.384708	1	0.934183	Solyc12g099620.1	1	0	1
Biological process	GO:0072529	pyrimidine-containing compound catabolic process	1/652	11/15101	0.384708	1	0.934183	Solyc04g080250.3	1	1	0
Biological process	GO:0072595	maintenance of protein localization in organelle	1/652	11/15101	0.384708	1	0.934183	Solyc06g083270.3	1	1	0
Biological process	GO:0097577	sequestering of iron ion	1/652	11/15101	0.384708	1	0.934183	Solyc08g028970.3	1	0	1
Biological process	GO:1900490	positive regulation of hydroxymethylglutaryl-CoA reductase (NADPH) activity	1/652	11/15101	0.384708	1	0.934183	Solyc03g116030.3	1	1	0
Biological process	GO:1901658	glycosyl compound catabolic process	1/652	11/15101	0.384708	1	0.934183	Solyc03g120980.3	1	1	0
Biological process	GO:2000762	regulation of phenylpropanoid metabolic process	1/652	11/15101	0.384708	1	0.934183	Solyc05g052280.3	1	1	0
Biological process	GO:2001215	regulation of hydroxymethylglutaryl-CoA reductase (NADPH) activity	1/652	11/15101	0.384708	1	0.934183	Solyc03g116030.3	1	1	0
Biological process	GO:0072527	pyrimidine-containing compound metabolic process	4/652	73/15101	0.387527	1	0.934183	Solyc04g080250.3/Solyc06g006080.3/Solyc09g064510.3/Solyc11g065760.2	4	3	1
Biological process	GO:1902679	negative regulation of RNA biosynthetic process	13/652	271/15101	0.3887	1	0.934183	Solyc01g005440.3/Solyc02g032950.3/Solyc02g080890.3/Solyc02g085390.3/Solyc03g083130.2/Solyc05g015850.3/Solyc08g007270.3/Solyc08g036660.3/Solyc08g067340.3/Solyc08g067360.3/Solyc09g018200.1/Solyc10g076180.1/Solyc10g086640.2	13	9	4
Biological process	GO:1903507	negative regulation of nucleic acid-templated transcription	13/652	271/15101	0.3887	1	0.934183	Solyc01g005440.3/Solyc02g032950.3/Solyc02g080890.3/Solyc02g085390.3/Solyc03g083130.2/Solyc05g015850.3/Solyc08g007270.3/Solyc08g036660.3/Solyc08g067340.3/Solyc08g067360.3/Solyc09g018200.1/Solyc10g076180.1/Solyc10g086640.2	13	9	4
Biological process	GO:0000018	regulation of DNA recombination	2/652	31/15101	0.389451	1	0.934183	Solyc09g065840.3/Solyc10g079510.2	2	1	1
Biological process	GO:0000723	telomere maintenance	2/652	31/15101	0.389451	1	0.934183	Solyc01g088130.2/Solyc10g079510.2	2	1	1
Biological process	GO:0008361	regulation of cell size	2/652	31/15101	0.389451	1	0.934183	Solyc09g005170.2/Solyc10g078700.2	2	1	1
Biological process	GO:0010105	negative regulation of ethylene-activated signaling pathway	2/652	31/15101	0.389451	1	0.934183	Solyc06g053710.3/Solyc09g089610.3	2	0	2
Biological process	GO:0019932	second-messenger-mediated signaling	2/652	31/15101	0.389451	1	0.934183	Solyc02g077290.2/Solyc06g063210.3	2	2	0
Biological process	GO:0032200	telomere organization	2/652	31/15101	0.389451	1	0.934183	Solyc01g088130.2/Solyc10g079510.2	2	1	1
Biological process	GO:0042435	indole-containing compound biosynthetic process	2/652	31/15101	0.389451	1	0.934183	Solyc05g021090.3/Solyc09g092580.3	2	1	1
Biological process	GO:0070298	negative regulation of phosphorelay signal transduction system	2/652	31/15101	0.389451	1	0.934183	Solyc06g053710.3/Solyc09g089610.3	2	0	2
Biological process	GO:0006520	cellular amino acid metabolic process	18/652	383/15101	0.389783	1	0.934183	Solyc01g005000.3/Solyc01g091330.3/Solyc02g086300.3/Solyc03g036470.2/Solyc03g098240.3/Solyc03g117330.3/Solyc04g009960.3/Solyc04g014730.3/Solyc04g025530.3/Solyc05g021090.3/Solyc06g007180.3/Solyc06g033860.2/Solyc08g076970.3/Solyc09g008670.3/Solyc09g011870.2/Solyc09g090900.3/Solyc09g092580.3/Solyc11g066890.1	18	10	8
Biological process	GO:0044419	interspecies interaction between organisms	9/652	183/15101	0.393208	1	0.934183	Solyc01g079610.3/Solyc01g098200.3/Solyc02g081040.3/Solyc04g007950.3/Solyc05g008120.3/Solyc07g007760.3/Solyc08g080650.2/Solyc09g008010.3/Solyc09g083200.3	9	7	2
Biological process	GO:0044242	cellular lipid catabolic process	4/652	74/15101	0.397391	1	0.934183	Solyc01g009870.3/Solyc02g077430.3/Solyc04g071150.3/Solyc07g045350.3	4	2	2
Biological process	GO:0045490	pectin catabolic process	4/652	74/15101	0.397391	1	0.934183	Solyc02g093580.3/Solyc03g078090.3/Solyc06g009190.3/Solyc09g061890.3	4	3	1
Biological process	GO:0065004	protein-DNA complex assembly	5/652	96/15101	0.400109	1	0.934183	Solyc04g011390.1/Solyc05g050960.3/Solyc05g054610.1/Solyc11g072840.1/Solyc11g072860.2	5	5	0
Biological process	GO:0016101	diterpenoid metabolic process	3/652	53/15101	0.40265	1	0.934183	Solyc01g080900.3/Solyc06g082030.3/Solyc07g056670.3	3	1	2
Biological process	GO:0009694	jasmonic acid metabolic process	2/652	32/15101	0.404845	1	0.934183	Solyc03g111280.2/Solyc03g111300.1	2	2	0
Biological process	GO:0042023	DNA endoreduplication	2/652	32/15101	0.404845	1	0.934183	Solyc03g113760.3/Solyc10g080400.2	2	2	0
Biological process	GO:0060249	anatomical structure homeostasis	2/652	32/15101	0.404845	1	0.934183	Solyc01g088130.2/Solyc10g079510.2	2	1	1
Biological process	GO:0098660	inorganic ion transmembrane transport	7/652	141/15101	0.408121	1	0.934183	Solyc02g068080.3/Solyc02g081600.3/Solyc02g092450.3/Solyc04g073990.3/Solyc07g043200.2/Solyc08g028970.3/Solyc08g068850.3	7	6	1
Biological process	GO:1900140	regulation of seedling development	5/652	97/15101	0.408731	1	0.934183	Solyc02g077430.3/Solyc06g008030.3/Solyc06g036420.2/Solyc06g084320.1/Solyc09g064820.1	5	2	3
Biological process	GO:0000122	negative regulation of transcription by RNA polymerase II	1/652	12/15101	0.411293	1	0.934183	Solyc05g015850.3	1	1	0
Biological process	GO:0000730	DNA recombinase assembly	1/652	12/15101	0.411293	1	0.934183	Solyc05g050960.3	1	1	0
Biological process	GO:0006561	proline biosynthetic process	1/652	12/15101	0.411293	1	0.934183	Solyc05g021090.3	1	1	0
Biological process	GO:0006915	apoptotic process	1/652	12/15101	0.411293	1	0.934183	Solyc06g076040.3	1	1	0
Biological process	GO:0008156	negative regulation of DNA replication	1/652	12/15101	0.411293	1	0.934183	Solyc03g113760.3	1	1	0
Biological process	GO:0009403	toxin biosynthetic process	1/652	12/15101	0.411293	1	0.934183	Solyc05g021090.3	1	1	0
Biological process	GO:0010100	negative regulation of photomorphogenesis	1/652	12/15101	0.411293	1	0.934183	Solyc06g008030.3	1	0	1
Biological process	GO:0032876	negative regulation of DNA endoreduplication	1/652	12/15101	0.411293	1	0.934183	Solyc03g113760.3	1	1	0
Biological process	GO:0032958	inositol phosphate biosynthetic process	1/652	12/15101	0.411293	1	0.934183	Solyc08g005130.1	1	0	1
Biological process	GO:0034620	cellular response to unfolded protein	1/652	12/15101	0.411293	1	0.934183	Solyc05g007150.3	1	1	0
Biological process	GO:0042148	strand invasion	1/652	12/15101	0.411293	1	0.934183	Solyc05g050960.3	1	1	0
Biological process	GO:0042981	regulation of apoptotic process	1/652	12/15101	0.411293	1	0.934183	Solyc06g076040.3	1	1	0
Biological process	GO:0043066	negative regulation of apoptotic process	1/652	12/15101	0.411293	1	0.934183	Solyc06g076040.3	1	1	0
Biological process	GO:0044839	cell cycle G2/M phase transition	1/652	12/15101	0.411293	1	0.934183	Solyc08g068120.2	1	1	0
Biological process	GO:0045931	positive regulation of mitotic cell cycle	1/652	12/15101	0.411293	1	0.934183	Solyc07g009500.2	1	1	0
Biological process	GO:0046621	negative regulation of organ growth	1/652	12/15101	0.411293	1	0.934183	Solyc01g105225.1	1	1	0
Biological process	GO:0070601	centromeric sister chromatid cohesion	1/652	12/15101	0.411293	1	0.934183	Solyc05g021370.2	1	0	1
Biological process	GO:0090481	pyrimidine nucleotide-sugar transmembrane transport	1/652	12/15101	0.411293	1	0.934183	Solyc05g007150.3	1	1	0
Biological process	GO:0090735	DNA repair complex assembly	1/652	12/15101	0.411293	1	0.934183	Solyc05g050960.3	1	1	0
Biological process	GO:2000067	regulation of root morphogenesis	1/652	12/15101	0.411293	1	0.934183	Solyc01g109900.3	1	1	0
Biological process	GO:2000104	negative regulation of DNA-dependent DNA replication	1/652	12/15101	0.411293	1	0.934183	Solyc03g113760.3	1	1	0
Biological process	GO:0051253	negative regulation of RNA metabolic process	13/652	276/15101	0.414121	1	0.934183	Solyc01g005440.3/Solyc02g032950.3/Solyc02g080890.3/Solyc02g085390.3/Solyc03g083130.2/Solyc05g015850.3/Solyc08g007270.3/Solyc08g036660.3/Solyc08g067340.3/Solyc08g067360.3/Solyc09g018200.1/Solyc10g076180.1/Solyc10g086640.2	13	9	4
Biological process	GO:0045132	meiotic chromosome segregation	3/652	54/15101	0.414351	1	0.934183	Solyc03g025820.2/Solyc05g021370.2/Solyc08g007330.3	3	1	2
Biological process	GO:0043900	regulation of multi-organism process	9/652	187/15101	0.418001	1	0.934183	Solyc02g067660.3/Solyc03g113960.3/Solyc04g079400.3/Solyc06g036420.2/Solyc06g075130.3/Solyc09g005830.1/Solyc09g083200.3/Solyc10g080400.2/Solyc12g036390.2	9	9	0
Biological process	GO:0042631	cellular response to water deprivation	2/652	33/15101	0.420049	1	0.934183	Solyc12g036320.2/Solyc12g036325.1	2	2	0
Biological process	GO:0071462	cellular response to water stimulus	2/652	33/15101	0.420049	1	0.934183	Solyc12g036320.2/Solyc12g036325.1	2	2	0
Biological process	GO:0000910	cytokinesis	5/652	99/15101	0.425919	1	0.934183	Solyc01g098980.3/Solyc07g043390.3/Solyc07g043395.1/Solyc09g072820.3/Solyc12g015770.2	5	2	3
Biological process	GO:0140014	mitotic nuclear division	3/652	55/15101	0.425979	1	0.934183	Solyc02g087980.3/Solyc07g009500.2/Solyc07g049680.3	3	3	0
Biological process	GO:0009624	response to nematode	4/652	77/15101	0.426803	1	0.934183	Solyc03g118970.3/Solyc04g076950.3/Solyc04g077510.3/Solyc06g006110.3	4	1	3
Biological process	GO:0031324	negative regulation of cellular metabolic process	18/652	392/15101	0.428417	1	0.934183	Solyc01g005440.3/Solyc01g079470.3/Solyc02g032950.3/Solyc02g080890.3/Solyc02g085390.3/Solyc03g083130.2/Solyc03g113760.3/Solyc05g015850.3/Solyc08g007270.3/Solyc08g036660.3/Solyc08g067340.3/Solyc08g067360.3/Solyc09g018200.1/Solyc09g065840.3/Solyc10g076180.1/Solyc10g079510.2/Solyc10g080400.2/Solyc10g086640.2	18	12	6
Biological process	GO:0008652	cellular amino acid biosynthetic process	9/652	189/15101	0.43039	1	0.934183	Solyc04g009960.3/Solyc05g021090.3/Solyc06g007180.3/Solyc08g076970.3/Solyc09g008670.3/Solyc09g011870.2/Solyc09g090900.3/Solyc09g092580.3/Solyc11g066890.1	9	4	5
Biological process	GO:0007166	cell surface receptor signaling pathway	10/652	212/15101	0.433314	1	0.934183	Solyc01g010660.3/Solyc01g091230.3/Solyc01g098440.2/Solyc02g090110.3/Solyc09g005170.2/Solyc09g008010.3/Solyc10g005300.3/Solyc12g036320.2/Solyc12g036325.1/Solyc12g088040.2	10	9	1
Biological process	GO:0007059	chromosome segregation	5/652	100/15101	0.434479	1	0.934183	Solyc02g087980.3/Solyc03g025820.2/Solyc05g021370.2/Solyc07g049680.3/Solyc08g007330.3	5	3	2
Biological process	GO:0009084	glutamine family amino acid biosynthetic process	2/652	34/15101	0.435052	1	0.934183	Solyc05g021090.3/Solyc08g076970.3	2	1	1
Biological process	GO:1902532	negative regulation of intracellular signal transduction	2/652	34/15101	0.435052	1	0.934183	Solyc06g053710.3/Solyc09g089610.3	2	0	2
Biological process	GO:2000022	regulation of jasmonic acid mediated signaling pathway	2/652	34/15101	0.435052	1	0.934183	Solyc01g005440.3/Solyc08g036660.3	2	1	1
Biological process	GO:0010051	xylem and phloem pattern formation	4/652	78/15101	0.43653	1	0.934183	Solyc01g105450.3/Solyc05g051530.3/Solyc10g086640.2/Solyc11g009100.2	4	3	1
Biological process	GO:0006349	regulation of gene expression by genetic imprinting	1/652	13/15101	0.436731	1	0.934183	Solyc02g085390.3	1	1	0
Biological process	GO:0009800	cinnamic acid biosynthetic process	1/652	13/15101	0.436731	1	0.934183	Solyc03g036470.2	1	1	0
Biological process	GO:0010412	mannan metabolic process	1/652	13/15101	0.436731	1	0.934183	Solyc12g013665.1	1	1	0
Biological process	GO:0019915	lipid storage	1/652	13/15101	0.436731	1	0.934183	Solyc02g077430.3	1	1	0
Biological process	GO:0035067	negative regulation of histone acetylation	1/652	13/15101	0.436731	1	0.934183	Solyc02g085390.3	1	1	0
Biological process	GO:0035337	fatty-acyl-CoA metabolic process	1/652	13/15101	0.436731	1	0.934183	Solyc06g073560.3	1	0	1
Biological process	GO:0051026	chiasma assembly	1/652	13/15101	0.436731	1	0.934183	Solyc08g007330.3	1	0	1
Biological process	GO:0051570	regulation of histone H3-K9 methylation	1/652	13/15101	0.436731	1	0.934183	Solyc02g085390.3	1	1	0
Biological process	GO:0055074	calcium ion homeostasis	1/652	13/15101	0.436731	1	0.934183	Solyc06g006110.3	1	0	1
Biological process	GO:0070920	regulation of production of small RNA involved in gene silencing by RNA	1/652	13/15101	0.436731	1	0.934183	Solyc03g083130.2	1	0	1
Biological process	GO:0071219	cellular response to molecule of bacterial origin	1/652	13/15101	0.436731	1	0.934183	Solyc12g036390.2	1	1	0
Biological process	GO:0071514	genetic imprinting	1/652	13/15101	0.436731	1	0.934183	Solyc02g085390.3	1	1	0
Biological process	GO:1901984	negative regulation of protein acetylation	1/652	13/15101	0.436731	1	0.934183	Solyc02g085390.3	1	1	0
Biological process	GO:2000757	negative regulation of peptidyl-lysine acetylation	1/652	13/15101	0.436731	1	0.934183	Solyc02g085390.3	1	1	0
Biological process	GO:0051701	interaction with host	3/652	56/15101	0.437525	1	0.934183	Solyc01g079610.3/Solyc05g008120.3/Solyc09g008010.3	3	2	1
Biological process	GO:0071248	cellular response to metal ion	3/652	56/15101	0.437525	1	0.934183	Solyc08g028970.3/Solyc09g059240.3/Solyc11g073060.2	3	2	1
Biological process	GO:0009890	negative regulation of biosynthetic process	15/652	326/15101	0.437745	1	0.934183	Solyc01g005440.3/Solyc01g079470.3/Solyc02g032950.3/Solyc02g080890.3/Solyc02g085390.3/Solyc03g083130.2/Solyc03g113760.3/Solyc05g015850.3/Solyc08g007270.3/Solyc08g036660.3/Solyc08g067340.3/Solyc08g067360.3/Solyc09g018200.1/Solyc10g076180.1/Solyc10g086640.2	15	10	5
Biological process	GO:0034637	cellular carbohydrate biosynthetic process	10/652	213/15101	0.439161	1	0.934183	Solyc03g097050.3/Solyc03g113450.3/Solyc05g021090.3/Solyc05g051880.3/Solyc06g051350.3/Solyc07g043390.3/Solyc07g043395.1/Solyc07g044960.1/Solyc09g072820.3/Solyc12g015770.2	10	6	4
Biological process	GO:0033692	cellular polysaccharide biosynthetic process	8/652	168/15101	0.440004	1	0.934183	Solyc03g097050.3/Solyc03g113450.3/Solyc06g051350.3/Solyc07g043390.3/Solyc07g043395.1/Solyc07g044960.1/Solyc09g072820.3/Solyc12g015770.2	8	5	3
Biological process	GO:0010026	trichome differentiation	5/652	101/15101	0.44301	1	0.934183	Solyc01g010910.2/Solyc05g052660.1/Solyc05g052670.1/Solyc10g080400.2/Solyc11g010440.2	5	3	2
Biological process	GO:0010053	root epidermal cell differentiation	5/652	101/15101	0.44301	1	0.934183	Solyc05g015850.3/Solyc06g035940.3/Solyc07g005400.3/Solyc11g005150.2/Solyc11g010440.2	5	5	0
Biological process	GO:0051347	positive regulation of transferase activity	4/652	79/15101	0.446208	1	0.934183	Solyc04g079400.3/Solyc06g071820.3/Solyc08g005420.3/Solyc11g006000.2	4	2	2
Biological process	GO:0046283	anthocyanin-containing compound metabolic process	3/652	57/15101	0.448982	1	0.934183	Solyc05g021090.3/Solyc10g086250.2/Solyc10g086270.2	3	1	2
Biological process	GO:0006298	mismatch repair	2/652	35/15101	0.449843	1	0.934183	Solyc08g007330.3/Solyc10g079510.2	2	1	1
Biological process	GO:0010104	regulation of ethylene-activated signaling pathway	2/652	35/15101	0.449843	1	0.934183	Solyc06g053710.3/Solyc09g089610.3	2	0	2
Biological process	GO:0070297	regulation of phosphorelay signal transduction system	2/652	35/15101	0.449843	1	0.934183	Solyc06g053710.3/Solyc09g089610.3	2	0	2
Biological process	GO:0065009	regulation of molecular function	11/652	238/15101	0.452414	1	0.934183	Solyc03g006080.3/Solyc03g096670.3/Solyc03g116030.3/Solyc04g012190.2/Solyc04g079400.3/Solyc06g006020.2/Solyc06g006057.1/Solyc06g071820.3/Solyc08g005420.3/Solyc10g080400.2/Solyc11g006000.2	11	8	3
Biological process	GO:0012501	programmed cell death	17/652	376/15101	0.457999	1	0.934183	Solyc01g014840.3/Solyc02g076980.3/Solyc02g086700.3/Solyc03g006210.2/Solyc03g033750.1/Solyc03g033790.3/Solyc04g012190.2/Solyc05g007170.3/Solyc05g007610.3/Solyc05g007630.3/Solyc05g012900.3/Solyc06g075130.3/Solyc06g076040.3/Solyc09g092310.1/Solyc12g036390.2/Solyc12g094700.2/Solyc12g097000.2	17	17	0
Biological process	GO:0071369	cellular response to ethylene stimulus	12/652	262/15101	0.45903	1	0.934183	Solyc01g090560.3/Solyc02g032950.3/Solyc02g080890.3/Solyc03g118190.3/Solyc06g053710.3/Solyc06g065820.3/Solyc06g075130.3/Solyc08g080290.3/Solyc09g089610.3/Solyc11g012980.1/Solyc11g042560.1/Solyc12g096570.1	12	8	4
Biological process	GO:0051338	regulation of transferase activity	5/652	103/15101	0.459976	1	0.934183	Solyc04g079400.3/Solyc06g071820.3/Solyc08g005420.3/Solyc10g080400.2/Solyc11g006000.2	5	3	2
Biological process	GO:0002697	regulation of immune effector process	1/652	14/15101	0.461072	1	0.934183	Solyc02g067660.3	1	1	0
Biological process	GO:0006346	methylation-dependent chromatin silencing	1/652	14/15101	0.461072	1	0.934183	Solyc02g085390.3	1	1	0
Biological process	GO:0006544	glycine metabolic process	1/652	14/15101	0.461072	1	0.934183	Solyc04g009960.3	1	0	1
Biological process	GO:0006826	iron ion transport	1/652	14/15101	0.461072	1	0.934183	Solyc04g076950.3	1	0	1
Biological process	GO:0006828	manganese ion transport	1/652	14/15101	0.461072	1	0.934183	Solyc08g028970.3	1	0	1
Biological process	GO:0006882	cellular zinc ion homeostasis	1/652	14/15101	0.461072	1	0.934183	Solyc06g006110.3	1	0	1
Biological process	GO:0006949	syncytium formation	1/652	14/15101	0.461072	1	0.934183	Solyc05g007830.3	1	1	0
Biological process	GO:0009407	toxin catabolic process	1/652	14/15101	0.461072	1	0.934183	Solyc06g069045.1	1	1	0
Biological process	GO:0010112	regulation of systemic acquired resistance	1/652	14/15101	0.461072	1	0.934183	Solyc12g036390.2	1	1	0
Biological process	GO:0016115	terpenoid catabolic process	1/652	14/15101	0.461072	1	0.934183	Solyc04g071150.3	1	0	1
Biological process	GO:0019321	pentose metabolic process	1/652	14/15101	0.461072	1	0.934183	Solyc05g054590.3	1	1	0
Biological process	GO:0043473	pigmentation	1/652	14/15101	0.461072	1	0.934183	Solyc06g035940.3	1	1	0
Biological process	GO:0045815	positive regulation of gene expression, epigenetic	1/652	14/15101	0.461072	1	0.934183	Solyc08g076390.3	1	1	0
Biological process	GO:0050688	regulation of defense response to virus	1/652	14/15101	0.461072	1	0.934183	Solyc02g067660.3	1	1	0
Biological process	GO:0070919	production of siRNA involved in chromatin silencing by small RNA	1/652	14/15101	0.461072	1	0.934183	Solyc03g083130.2	1	0	1
Biological process	GO:0071902	positive regulation of protein serine/threonine kinase activity	1/652	14/15101	0.461072	1	0.934183	Solyc04g079400.3	1	1	0
Biological process	GO:0098661	inorganic anion transmembrane transport	1/652	14/15101	0.461072	1	0.934183	Solyc02g068080.3	1	1	0
Biological process	GO:1900376	regulation of secondary metabolite biosynthetic process	1/652	14/15101	0.461072	1	0.934183	Solyc05g052280.3	1	1	0
Biological process	GO:0090351	seedling development	9/652	194/15101	0.461249	1	0.934183	Solyc02g077430.3/Solyc04g080740.1/Solyc06g008030.3/Solyc06g036420.2/Solyc06g084320.1/Solyc08g079870.2/Solyc08g079900.2/Solyc08g079980.1/Solyc09g064820.1	9	5	4
Biological process	GO:0048646	anatomical structure formation involved in morphogenesis	10/652	217/15101	0.462485	1	0.934183	Solyc01g068080.3/Solyc01g109180.3/Solyc02g086300.3/Solyc02g090400.3/Solyc04g076950.3/Solyc04g077860.3/Solyc04g078800.3/Solyc05g007830.3/Solyc09g007260.3/Solyc10g086640.2	10	6	4
Biological process	GO:0006638	neutral lipid metabolic process	2/652	36/15101	0.464413	1	0.934183	Solyc01g095960.3/Solyc02g077430.3	2	2	0
Biological process	GO:0006639	acylglycerol metabolic process	2/652	36/15101	0.464413	1	0.934183	Solyc01g095960.3/Solyc02g077430.3	2	2	0
Biological process	GO:0009877	nodulation	2/652	36/15101	0.464413	1	0.934183	Solyc02g081040.3/Solyc09g083200.3	2	2	0
Biological process	GO:0034293	sexual sporulation	2/652	36/15101	0.464413	1	0.934183	Solyc01g090730.3/Solyc10g018780.2	2	0	2
Biological process	GO:0043934	sporulation	2/652	36/15101	0.464413	1	0.934183	Solyc01g090730.3/Solyc10g018780.2	2	0	2
Biological process	GO:0044786	cell cycle DNA replication	2/652	36/15101	0.464413	1	0.934183	Solyc03g113760.3/Solyc10g080400.2	2	2	0
Biological process	GO:0046323	glucose import	2/652	36/15101	0.464413	1	0.934183	Solyc03g032040.3/Solyc08g048290.3	2	0	2
Biological process	GO:0048236	plant-type sporogenesis	2/652	36/15101	0.464413	1	0.934183	Solyc01g090730.3/Solyc10g018780.2	2	0	2
Biological process	GO:0072507	divalent inorganic cation homeostasis	2/652	36/15101	0.464413	1	0.934183	Solyc02g088240.3/Solyc06g006110.3	2	1	1
Biological process	GO:1904659	glucose transmembrane transport	2/652	36/15101	0.464413	1	0.934183	Solyc03g032040.3/Solyc08g048290.3	2	0	2
Biological process	GO:0071365	cellular response to auxin stimulus	15/652	332/15101	0.466079	1	0.934183	Solyc01g110843.1/Solyc01g110860.1/Solyc02g037550.3/Solyc02g091650.3/Solyc03g031990.3/Solyc03g120980.3/Solyc04g079360.1/Solyc06g036420.2/Solyc06g071820.3/Solyc06g075150.3/Solyc07g066330.3/Solyc09g011550.3/Solyc09g011640.3/Solyc10g084960.2/Solyc11g051060.2	15	10	5
Biological process	GO:0010647	positive regulation of cell communication	5/652	104/15101	0.468404	1	0.934183	Solyc01g095700.3/Solyc01g108020.3/Solyc03g120900.2/Solyc04g079360.1/Solyc04g079400.3	5	3	2
Biological process	GO:0044272	sulfur compound biosynthetic process	6/652	127/15101	0.470375	1	0.934183	Solyc03g031870.2/Solyc05g021090.3/Solyc06g006080.3/Solyc09g064510.3/Solyc09g090900.3/Solyc09g092580.3	6	4	2
Biological process	GO:0051606	detection of stimulus	6/652	127/15101	0.470375	1	0.934183	Solyc03g006080.3/Solyc04g012190.2/Solyc04g071990.3/Solyc06g006020.2/Solyc06g006057.1/Solyc08g007270.3	6	4	2
Biological process	GO:0098662	inorganic cation transmembrane transport	6/652	127/15101	0.470375	1	0.934183	Solyc02g081600.3/Solyc02g092450.3/Solyc04g073990.3/Solyc07g043200.2/Solyc08g028970.3/Solyc08g068850.3	6	5	1
Biological process	GO:0010558	negative regulation of macromolecule biosynthetic process	14/652	310/15101	0.470468	1	0.934183	Solyc01g005440.3/Solyc02g032950.3/Solyc02g080890.3/Solyc02g085390.3/Solyc03g083130.2/Solyc03g113760.3/Solyc05g015850.3/Solyc08g007270.3/Solyc08g036660.3/Solyc08g067340.3/Solyc08g067360.3/Solyc09g018200.1/Solyc10g076180.1/Solyc10g086640.2	14	10	4
Biological process	GO:0055072	iron ion homeostasis	3/652	59/15101	0.471602	1	0.934183	Solyc01g109900.3/Solyc04g076950.3/Solyc08g028970.3	3	1	2
Biological process	GO:0005984	disaccharide metabolic process	4/652	82/15101	0.474916	1	0.934183	Solyc05g021090.3/Solyc05g051880.3/Solyc07g042520.3/Solyc08g075210.2	4	2	2
Biological process	GO:0009166	nucleotide catabolic process	4/652	82/15101	0.474916	1	0.934183	Solyc04g080250.3/Solyc05g024230.2/Solyc06g073560.3/Solyc09g008840.3	4	2	2
Biological process	GO:0051172	negative regulation of nitrogen compound metabolic process	17/652	380/15101	0.475683	1	0.934183	Solyc01g005440.3/Solyc02g032950.3/Solyc02g080890.3/Solyc02g085390.3/Solyc03g083130.2/Solyc03g113760.3/Solyc05g015850.3/Solyc08g007270.3/Solyc08g036660.3/Solyc08g067340.3/Solyc08g067360.3/Solyc09g018200.1/Solyc09g065840.3/Solyc10g076180.1/Solyc10g079510.2/Solyc10g080400.2/Solyc10g086640.2	17	12	5
Biological process	GO:0051241	negative regulation of multicellular organismal process	7/652	151/15101	0.478739	1	0.934183	Solyc01g105225.1/Solyc02g077430.3/Solyc05g021090.3/Solyc06g008030.3/Solyc06g036420.2/Solyc06g075130.3/Solyc11g069070.2	7	6	1
Biological process	GO:0051783	regulation of nuclear division	2/652	37/15101	0.478751	1	0.934183	Solyc07g009500.2/Solyc10g080400.2	2	2	0
Biological process	GO:1903338	regulation of cell wall organization or biogenesis	2/652	37/15101	0.478751	1	0.934183	Solyc09g018200.1/Solyc10g076180.1	2	2	0
Biological process	GO:0009734	auxin-activated signaling pathway	14/652	312/15101	0.480206	1	0.934183	Solyc01g110843.1/Solyc01g110860.1/Solyc02g037550.3/Solyc02g091650.3/Solyc03g031990.3/Solyc04g079360.1/Solyc06g036420.2/Solyc06g071820.3/Solyc06g075150.3/Solyc07g066330.3/Solyc09g011550.3/Solyc09g011640.3/Solyc10g084960.2/Solyc11g051060.2	14	9	5
Biological process	GO:1901292	nucleoside phosphate catabolic process	4/652	83/15101	0.484361	1	0.934183	Solyc04g080250.3/Solyc05g024230.2/Solyc06g073560.3/Solyc09g008840.3	4	2	2
Biological process	GO:0000165	MAPK cascade	1/652	15/15101	0.484362	1	0.934183	Solyc04g079400.3	1	1	0
Biological process	GO:0006002	fructose 6-phosphate metabolic process	1/652	15/15101	0.484362	1	0.934183	Solyc05g024230.2	1	1	0
Biological process	GO:0006526	arginine biosynthetic process	1/652	15/15101	0.484362	1	0.934183	Solyc08g076970.3	1	0	1
Biological process	GO:0008300	isoprenoid catabolic process	1/652	15/15101	0.484362	1	0.934183	Solyc04g071150.3	1	0	1
Biological process	GO:0009098	leucine biosynthetic process	1/652	15/15101	0.484362	1	0.934183	Solyc09g090900.3	1	1	0
Biological process	GO:0009803	cinnamic acid metabolic process	1/652	15/15101	0.484362	1	0.934183	Solyc03g036470.2	1	1	0
Biological process	GO:0048268	clathrin coat assembly	1/652	15/15101	0.484362	1	0.934183	Solyc11g044860.2	1	1	0
Biological process	GO:0051054	positive regulation of DNA metabolic process	1/652	15/15101	0.484362	1	0.934183	Solyc06g071820.3	1	0	1
Biological process	GO:0051353	positive regulation of oxidoreductase activity	1/652	15/15101	0.484362	1	0.934183	Solyc03g116030.3	1	1	0
Biological process	GO:0051781	positive regulation of cell division	1/652	15/15101	0.484362	1	0.934183	Solyc07g009500.2	1	1	0
Biological process	GO:1903313	positive regulation of mRNA metabolic process	1/652	15/15101	0.484362	1	0.934183	Solyc12g099620.1	1	0	1
Biological process	GO:0009311	oligosaccharide metabolic process	5/652	106/15101	0.485133	1	0.934183	Solyc05g021090.3/Solyc05g051880.3/Solyc07g042520.3/Solyc08g075210.2/Solyc09g005170.2	5	3	2
Biological process	GO:0090626	plant epidermis morphogenesis	5/652	106/15101	0.485133	1	0.934183	Solyc01g010910.2/Solyc04g077170.3/Solyc05g052660.1/Solyc05g052670.1/Solyc10g080400.2	5	2	3
Biological process	GO:0008219	cell death	18/652	406/15101	0.488575	1	0.934183	Solyc01g014840.3/Solyc02g076980.3/Solyc02g086700.3/Solyc03g006210.2/Solyc03g033750.1/Solyc03g033790.3/Solyc04g012190.2/Solyc04g014730.3/Solyc05g007170.3/Solyc05g007610.3/Solyc05g007630.3/Solyc05g012900.3/Solyc06g075130.3/Solyc06g076040.3/Solyc09g092310.1/Solyc12g036390.2/Solyc12g094700.2/Solyc12g097000.2	18	17	1
Biological process	GO:0010089	xylem development	2/652	38/15101	0.492853	1	0.934183	Solyc05g052280.3/Solyc10g086640.2	2	1	1
Biological process	GO:0015977	carbon fixation	2/652	38/15101	0.492853	1	0.934183	Solyc01g079470.3/Solyc04g006970.3	2	0	2
Biological process	GO:0046351	disaccharide biosynthetic process	2/652	38/15101	0.492853	1	0.934183	Solyc05g021090.3/Solyc05g051880.3	2	1	1
Biological process	GO:0090627	plant epidermal cell differentiation	6/652	130/15101	0.49304	1	0.934183	Solyc04g077170.3/Solyc05g015850.3/Solyc06g035940.3/Solyc07g005400.3/Solyc11g005150.2/Solyc11g010440.2	6	5	1
Biological process	GO:0071824	protein-DNA complex subunit organization	5/652	107/15101	0.493428	1	0.934183	Solyc04g011390.1/Solyc05g050960.3/Solyc05g054610.1/Solyc11g072840.1/Solyc11g072860.2	5	5	0
Biological process	GO:0010054	trichoblast differentiation	4/652	84/15101	0.493738	1	0.934183	Solyc06g035940.3/Solyc07g005400.3/Solyc11g005150.2/Solyc11g010440.2	4	4	0
Biological process	GO:0048528	post-embryonic root development	6/652	131/15101	0.500524	1	0.934183	Solyc01g109180.3/Solyc03g112460.3/Solyc04g079360.1/Solyc05g015850.3/Solyc07g066330.3/Solyc08g066320.3	6	5	1
Biological process	GO:0055076	transition metal ion homeostasis	6/652	131/15101	0.500524	1	0.934183	Solyc01g109900.3/Solyc02g088240.3/Solyc04g076950.3/Solyc06g006110.3/Solyc08g028970.3/Solyc10g011960.2	6	3	3
Biological process	GO:0009744	response to sucrose	3/652	62/15101	0.504713	1	0.934183	Solyc01g079470.3/Solyc02g087840.3/Solyc07g006020.3	3	0	3
Biological process	GO:0019751	polyol metabolic process	3/652	62/15101	0.504713	1	0.934183	Solyc01g009870.3/Solyc03g097410.1/Solyc08g005130.1	3	2	1
Biological process	GO:0000162	tryptophan biosynthetic process	1/652	16/15101	0.506647	1	0.934183	Solyc09g092580.3	1	0	1
Biological process	GO:0000919	cell plate assembly	1/652	16/15101	0.506647	1	0.934183	Solyc01g098980.3	1	1	0
Biological process	GO:0006270	DNA replication initiation	1/652	16/15101	0.506647	1	0.934183	Solyc06g076860.3	1	1	0
Biological process	GO:0009268	response to pH	1/652	16/15101	0.506647	1	0.934183	Solyc01g109900.3	1	1	0
Biological process	GO:0009959	negative gravitropism	1/652	16/15101	0.506647	1	0.934183	Solyc06g008030.3	1	0	1
Biological process	GO:0015740	C4-dicarboxylate transport	1/652	16/15101	0.506647	1	0.934183	Solyc05g009580.3	1	0	1
Biological process	GO:0031057	negative regulation of histone modification	1/652	16/15101	0.506647	1	0.934183	Solyc02g085390.3	1	1	0
Biological process	GO:0036294	cellular response to decreased oxygen levels	1/652	16/15101	0.506647	1	0.934183	Solyc01g079470.3	1	0	1
Biological process	GO:0042761	very long-chain fatty acid biosynthetic process	1/652	16/15101	0.506647	1	0.934183	Solyc12g087980.2	1	0	1
Biological process	GO:0045003	double-strand break repair via synthesis-dependent strand annealing	1/652	16/15101	0.506647	1	0.934183	Solyc05g050960.3	1	1	0
Biological process	GO:0046219	indolalkylamine biosynthetic process	1/652	16/15101	0.506647	1	0.934183	Solyc09g092580.3	1	0	1
Biological process	GO:0071453	cellular response to oxygen levels	1/652	16/15101	0.506647	1	0.934183	Solyc01g079470.3	1	0	1
Biological process	GO:0072583	clathrin-dependent endocytosis	1/652	16/15101	0.506647	1	0.934183	Solyc03g098030.3	1	0	1
Biological process	GO:0080022	primary root development	1/652	16/15101	0.506647	1	0.934183	Solyc02g087840.3	1	0	1
Biological process	GO:1902584	positive regulation of response to water deprivation	1/652	16/15101	0.506647	1	0.934183	Solyc02g061780.3	1	1	0
Biological process	GO:0010091	trichome branching	2/652	39/15101	0.50671	1	0.934183	Solyc01g010910.2/Solyc10g080400.2	2	2	0
Biological process	GO:0000160	phosphorelay signal transduction system	12/652	272/15101	0.511493	1	0.934183	Solyc01g090560.3/Solyc02g032950.3/Solyc02g080890.3/Solyc03g081240.3/Solyc03g118190.3/Solyc06g053710.3/Solyc06g065820.3/Solyc06g075130.3/Solyc08g080290.3/Solyc09g089610.3/Solyc11g012980.1/Solyc11g042560.1	12	8	4
Biological process	GO:0009414	response to water deprivation	17/652	389/15101	0.515145	1	0.934183	Solyc01g065700.3/Solyc01g088400.3/Solyc01g096320.3/Solyc02g061780.3/Solyc03g082550.3/Solyc03g093360.3/Solyc03g096460.3/Solyc03g096670.3/Solyc03g116030.3/Solyc04g071150.3/Solyc04g073990.3/Solyc06g076330.3/Solyc06g084320.1/Solyc09g014610.3/Solyc09g064820.1/Solyc12g036320.2/Solyc12g036325.1	17	10	7
Biological process	GO:0098655	cation transmembrane transport	6/652	133/15101	0.515375	1	0.934183	Solyc02g081600.3/Solyc02g092450.3/Solyc04g073990.3/Solyc07g043200.2/Solyc08g028970.3/Solyc08g068850.3	6	5	1
Biological process	GO:0002218	activation of innate immune response	3/652	63/15101	0.51551	1	0.934183	Solyc04g012190.2/Solyc06g083270.3/Solyc09g008010.3	3	3	0
Biological process	GO:0034285	response to disaccharide	3/652	63/15101	0.51551	1	0.934183	Solyc01g079470.3/Solyc02g087840.3/Solyc07g006020.3	3	0	3
Biological process	GO:0072528	pyrimidine-containing compound biosynthetic process	3/652	63/15101	0.51551	1	0.934183	Solyc04g080250.3/Solyc06g006080.3/Solyc09g064510.3	3	2	1
Biological process	GO:0071214	cellular response to abiotic stimulus	9/652	203/15101	0.515921	1	0.934183	Solyc01g099980.3/Solyc02g091650.3/Solyc03g098030.3/Solyc04g071990.3/Solyc06g008030.3/Solyc08g007270.3/Solyc11g071990.2/Solyc12g036320.2/Solyc12g036325.1	9	4	5
Biological process	GO:0104004	cellular response to environmental stimulus	9/652	203/15101	0.515921	1	0.934183	Solyc01g099980.3/Solyc02g091650.3/Solyc03g098030.3/Solyc04g071990.3/Solyc06g008030.3/Solyc08g007270.3/Solyc11g071990.2/Solyc12g036320.2/Solyc12g036325.1	9	4	5
Biological process	GO:0002684	positive regulation of immune system process	5/652	110/15101	0.518007	1	0.934183	Solyc01g079610.3/Solyc04g012190.2/Solyc05g008120.3/Solyc06g083270.3/Solyc09g008010.3	5	4	1
Biological process	GO:0050778	positive regulation of immune response	5/652	110/15101	0.518007	1	0.934183	Solyc01g079610.3/Solyc04g012190.2/Solyc05g008120.3/Solyc06g083270.3/Solyc09g008010.3	5	4	1
Biological process	GO:0009873	ethylene-activated signaling pathway	11/652	250/15101	0.51821	1	0.934183	Solyc01g090560.3/Solyc02g032950.3/Solyc02g080890.3/Solyc03g118190.3/Solyc06g053710.3/Solyc06g065820.3/Solyc06g075130.3/Solyc08g080290.3/Solyc09g089610.3/Solyc11g012980.1/Solyc11g042560.1	11	8	3
Biological process	GO:0009626	plant-type hypersensitive response	13/652	297/15101	0.520248	1	0.934183	Solyc01g014840.3/Solyc02g086700.3/Solyc03g033750.1/Solyc03g033790.3/Solyc04g012190.2/Solyc05g007170.3/Solyc05g007610.3/Solyc05g007630.3/Solyc05g012900.3/Solyc06g075130.3/Solyc09g092310.1/Solyc12g036390.2/Solyc12g097000.2	13	13	0
Biological process	GO:0034050	host programmed cell death induced by symbiont	13/652	297/15101	0.520248	1	0.934183	Solyc01g014840.3/Solyc02g086700.3/Solyc03g033750.1/Solyc03g033790.3/Solyc04g012190.2/Solyc05g007170.3/Solyc05g007610.3/Solyc05g007630.3/Solyc05g012900.3/Solyc06g075130.3/Solyc09g092310.1/Solyc12g036390.2/Solyc12g097000.2	13	13	0
Biological process	GO:0044092	negative regulation of molecular function	2/652	40/15101	0.520318	1	0.934183	Solyc03g096670.3/Solyc10g080400.2	2	1	1
Biological process	GO:0061077	chaperone-mediated protein folding	2/652	40/15101	0.520318	1	0.934183	Solyc05g010240.3/Solyc09g092690.3	2	1	1
Biological process	GO:0009743	response to carbohydrate	6/652	134/15101	0.522737	1	0.934183	Solyc01g079470.3/Solyc01g088380.2/Solyc01g099870.2/Solyc02g087840.3/Solyc06g071820.3/Solyc07g006020.3	6	1	5
Biological process	GO:0009408	response to heat	8/652	181/15101	0.524157	1	0.934183	Solyc01g079470.3/Solyc04g073990.3/Solyc04g076950.3/Solyc06g036420.2/Solyc06g069045.1/Solyc09g092690.3/Solyc11g011210.2/Solyc11g012980.1	8	6	2
Biological process	GO:0000712	resolution of meiotic recombination intermediates	1/652	17/15101	0.527971	1	0.934183	Solyc03g025820.2	1	1	0
Biological process	GO:0006560	proline metabolic process	1/652	17/15101	0.527971	1	0.934183	Solyc05g021090.3	1	1	0
Biological process	GO:0006568	tryptophan metabolic process	1/652	17/15101	0.527971	1	0.934183	Solyc09g092580.3	1	0	1
Biological process	GO:0006586	indolalkylamine metabolic process	1/652	17/15101	0.527971	1	0.934183	Solyc09g092580.3	1	0	1
Biological process	GO:0007088	regulation of mitotic nuclear division	1/652	17/15101	0.527971	1	0.934183	Solyc07g009500.2	1	1	0
Biological process	GO:0009608	response to symbiont	1/652	17/15101	0.527971	1	0.934183	Solyc02g081040.3	1	1	0
Biological process	GO:0018107	peptidyl-threonine phosphorylation	1/652	17/15101	0.527971	1	0.934183	Solyc09g018280.1	1	0	1
Biological process	GO:0018210	peptidyl-threonine modification	1/652	17/15101	0.527971	1	0.934183	Solyc09g018280.1	1	0	1
Biological process	GO:0019852	L-ascorbic acid metabolic process	1/652	17/15101	0.527971	1	0.934183	Solyc09g005180.3	1	1	0
Biological process	GO:0019853	L-ascorbic acid biosynthetic process	1/652	17/15101	0.527971	1	0.934183	Solyc09g005180.3	1	1	0
Biological process	GO:0030104	water homeostasis	1/652	17/15101	0.527971	1	0.934183	Solyc09g005170.2	1	1	0
Biological process	GO:0035065	regulation of histone acetylation	1/652	17/15101	0.527971	1	0.934183	Solyc02g085390.3	1	1	0
Biological process	GO:0061013	regulation of mRNA catabolic process	1/652	17/15101	0.527971	1	0.934183	Solyc12g099620.1	1	0	1
Biological process	GO:0072523	purine-containing compound catabolic process	1/652	17/15101	0.527971	1	0.934183	Solyc06g073560.3	1	0	1
Biological process	GO:1901983	regulation of protein acetylation	1/652	17/15101	0.527971	1	0.934183	Solyc02g085390.3	1	1	0
Biological process	GO:2000756	regulation of peptidyl-lysine acetylation	1/652	17/15101	0.527971	1	0.934183	Solyc02g085390.3	1	1	0
Biological process	GO:0031327	negative regulation of cellular biosynthetic process	14/652	323/15101	0.53309	1	0.934183	Solyc01g005440.3/Solyc02g032950.3/Solyc02g080890.3/Solyc02g085390.3/Solyc03g083130.2/Solyc03g113760.3/Solyc05g015850.3/Solyc08g007270.3/Solyc08g036660.3/Solyc08g067340.3/Solyc08g067360.3/Solyc09g018200.1/Solyc10g076180.1/Solyc10g086640.2	14	10	4
Biological process	GO:0000741	karyogamy	2/652	41/15101	0.533673	1	0.934183	Solyc04g008820.3/Solyc10g055390.2	2	2	0
Biological process	GO:0009851	auxin biosynthetic process	2/652	41/15101	0.533673	1	0.934183	Solyc03g112460.3/Solyc09g092580.3	2	1	1
Biological process	GO:0010197	polar nucleus fusion	2/652	41/15101	0.533673	1	0.934183	Solyc04g008820.3/Solyc10g055390.2	2	2	0
Biological process	GO:0046885	regulation of hormone biosynthetic process	2/652	41/15101	0.533673	1	0.934183	Solyc09g008010.3/Solyc12g036390.2	2	2	0
Biological process	GO:0050777	negative regulation of immune response	2/652	41/15101	0.533673	1	0.934183	Solyc03g113960.3/Solyc06g076040.3	2	2	0
Biological process	GO:0071281	cellular response to iron ion	2/652	41/15101	0.533673	1	0.934183	Solyc08g028970.3/Solyc09g059240.3	2	1	1
Biological process	GO:0051052	regulation of DNA metabolic process	5/652	112/15101	0.534109	1	0.934183	Solyc02g085390.3/Solyc03g113760.3/Solyc06g071820.3/Solyc09g065840.3/Solyc10g079510.2	5	3	2
Biological process	GO:0044282	small molecule catabolic process	8/652	183/15101	0.536736	1	0.934183	Solyc01g105650.3/Solyc01g108880.3/Solyc03g036470.2/Solyc04g009960.3/Solyc04g014730.3/Solyc04g071150.3/Solyc06g073080.3/Solyc07g045350.3	8	3	5
Biological process	GO:0051321	meiotic cell cycle	8/652	183/15101	0.536736	1	0.934183	Solyc01g090730.3/Solyc02g087980.3/Solyc03g025820.2/Solyc03g093260.3/Solyc05g021370.2/Solyc05g050960.3/Solyc08g007330.3/Solyc10g018780.2	8	4	4
Biological process	GO:0048229	gametophyte development	16/652	371/15101	0.538533	1	0.934183	Solyc01g068080.3/Solyc01g090730.3/Solyc01g098060.1/Solyc03g111280.2/Solyc03g111300.1/Solyc04g008820.3/Solyc05g007150.3/Solyc06g071820.3/Solyc07g005400.3/Solyc10g018780.2/Solyc10g055390.2/Solyc10g079510.2/Solyc10g080400.2/Solyc11g066610.2/Solyc12g010800.2/Solyc12g087980.2	16	11	5
Biological process	GO:2000024	regulation of leaf development	4/652	89/15101	0.539468	1	0.934183	Solyc01g105225.1/Solyc02g067660.3/Solyc05g021090.3/Solyc06g075130.3	4	4	0
Biological process	GO:0051093	negative regulation of developmental process	7/652	160/15101	0.540258	1	0.934183	Solyc01g105225.1/Solyc02g077430.3/Solyc05g021090.3/Solyc06g008030.3/Solyc06g036420.2/Solyc06g075130.3/Solyc11g069070.2	7	6	1
Biological process	GO:0009415	response to water	17/652	395/15101	0.54106	1	0.934183	Solyc01g065700.3/Solyc01g088400.3/Solyc01g096320.3/Solyc02g061780.3/Solyc03g082550.3/Solyc03g093360.3/Solyc03g096460.3/Solyc03g096670.3/Solyc03g116030.3/Solyc04g071150.3/Solyc04g073990.3/Solyc06g076330.3/Solyc06g084320.1/Solyc09g014610.3/Solyc09g064820.1/Solyc12g036320.2/Solyc12g036325.1	17	10	7
Biological process	GO:0000278	mitotic cell cycle	10/652	231/15101	0.542392	1	0.934183	Solyc01g098980.3/Solyc02g087980.3/Solyc04g079400.3/Solyc07g009500.2/Solyc07g043390.3/Solyc07g043395.1/Solyc07g049680.3/Solyc09g072820.3/Solyc11g006000.2/Solyc12g015770.2	10	7	3
Biological process	GO:0045892	negative regulation of transcription, DNA-templated	11/652	255/15101	0.54496	1	0.934183	Solyc02g032950.3/Solyc02g080890.3/Solyc02g085390.3/Solyc03g083130.2/Solyc05g015850.3/Solyc08g007270.3/Solyc08g067340.3/Solyc08g067360.3/Solyc09g018200.1/Solyc10g076180.1/Solyc10g086640.2	11	8	3
Biological process	GO:0006721	terpenoid metabolic process	9/652	208/15101	0.545532	1	0.934183	Solyc01g080900.3/Solyc02g090350.3/Solyc03g113460.1/Solyc04g070983.1/Solyc04g071150.3/Solyc04g077860.3/Solyc06g082030.3/Solyc07g052135.1/Solyc07g056670.3	9	3	6
Biological process	GO:0006004	fucose metabolic process	2/652	42/15101	0.546771	1	0.934183	Solyc01g086640.2/Solyc09g011860.3	2	2	0
Biological process	GO:0009559	embryo sac central cell differentiation	2/652	42/15101	0.546771	1	0.934183	Solyc04g008820.3/Solyc10g055390.2	2	2	0
Biological process	GO:0032196	transposition	2/652	42/15101	0.546771	1	0.934183	Solyc00g007225.1/Solyc02g085390.3	2	1	1
Biological process	GO:0061982	meiosis I cell cycle process	4/652	90/15101	0.548362	1	0.934183	Solyc03g025820.2/Solyc05g021370.2/Solyc05g050960.3/Solyc08g007330.3	4	2	2
Biological process	GO:0006986	response to unfolded protein	1/652	18/15101	0.548374	1	0.934183	Solyc05g007150.3	1	1	0
Biological process	GO:0009147	pyrimidine nucleoside triphosphate metabolic process	1/652	18/15101	0.548374	1	0.934183	Solyc04g080250.3	1	1	0
Biological process	GO:0010093	specification of floral organ identity	1/652	18/15101	0.548374	1	0.934183	Solyc09g007260.3	1	0	1
Biological process	GO:0043570	maintenance of DNA repeat elements	1/652	18/15101	0.548374	1	0.934183	Solyc10g079510.2	1	1	0
Biological process	GO:0045144	meiotic sister chromatid segregation	1/652	18/15101	0.548374	1	0.934183	Solyc05g021370.2	1	0	1
Biological process	GO:0046164	alcohol catabolic process	1/652	18/15101	0.548374	1	0.934183	Solyc04g071150.3	1	0	1
Biological process	GO:0048639	positive regulation of developmental growth	1/652	18/15101	0.548374	1	0.934183	Solyc12g096570.1	1	0	1
Biological process	GO:0051177	meiotic sister chromatid cohesion	1/652	18/15101	0.548374	1	0.934183	Solyc05g021370.2	1	0	1
Biological process	GO:0051238	sequestering of metal ion	1/652	18/15101	0.548374	1	0.934183	Solyc08g028970.3	1	0	1
Biological process	GO:0048468	cell development	12/652	280/15101	0.552448	1	0.934183	Solyc01g010910.2/Solyc02g076980.3/Solyc03g006210.2/Solyc05g052660.1/Solyc05g052670.1/Solyc06g035940.3/Solyc07g005400.3/Solyc07g045350.3/Solyc10g080400.2/Solyc11g005150.2/Solyc11g010440.2/Solyc12g094700.2	12	9	3
Biological process	GO:0044403	symbiont process	7/652	162/15101	0.553534	1	0.934183	Solyc01g079610.3/Solyc01g098200.3/Solyc02g081040.3/Solyc04g007950.3/Solyc05g008120.3/Solyc09g008010.3/Solyc09g083200.3	7	5	2
Biological process	GO:0000271	polysaccharide biosynthetic process	9/652	210/15101	0.557182	1	0.934183	Solyc02g065530.3/Solyc03g097050.3/Solyc03g113450.3/Solyc06g051350.3/Solyc07g043390.3/Solyc07g043395.1/Solyc07g044960.1/Solyc09g072820.3/Solyc12g015770.2	9	5	4
Biological process	GO:0042364	water-soluble vitamin biosynthetic process	3/652	67/15101	0.557389	1	0.934183	Solyc06g006080.3/Solyc09g005180.3/Solyc09g064510.3	3	2	1
Biological process	GO:0010118	stomatal movement	6/652	139/15101	0.55884	1	0.934183	Solyc01g006950.3/Solyc03g096670.3/Solyc07g040710.3/Solyc09g008430.3/Solyc10g051120.2/Solyc12g008960.2	6	4	2
Biological process	GO:0009226	nucleotide-sugar biosynthetic process	2/652	43/15101	0.559609	1	0.934183	Solyc05g054590.3/Solyc06g069550.1	2	2	0
Biological process	GO:0070192	chromosome organization involved in meiotic cell cycle	2/652	43/15101	0.559609	1	0.934183	Solyc05g021370.2/Solyc08g007330.3	2	0	2
Biological process	GO:0006812	cation transport	14/652	329/15101	0.561252	1	0.934183	Solyc02g077290.2/Solyc02g081600.3/Solyc02g092450.3/Solyc03g120980.3/Solyc04g073990.3/Solyc04g076950.3/Solyc05g051220.3/Solyc06g063210.3/Solyc07g043200.2/Solyc08g028970.3/Solyc08g068850.3/Solyc09g072690.1/Solyc10g011960.2/Solyc11g069070.2	14	11	3
Biological process	GO:0006813	potassium ion transport	3/652	68/15101	0.567514	1	0.934183	Solyc04g073990.3/Solyc05g051220.3/Solyc09g072690.1	3	2	1
Biological process	GO:0006312	mitotic recombination	1/652	19/15101	0.567897	1	0.934183	Solyc05g050960.3	1	1	0
Biological process	GO:0009130	pyrimidine nucleoside monophosphate biosynthetic process	1/652	19/15101	0.567897	1	0.934183	Solyc04g080250.3	1	1	0
Biological process	GO:0010052	guard cell differentiation	1/652	19/15101	0.567897	1	0.934183	Solyc04g077170.3	1	0	1
Biological process	GO:0010072	primary shoot apical meristem specification	1/652	19/15101	0.567897	1	0.934183	Solyc07g066330.3	1	0	1
Biological process	GO:0010078	maintenance of root meristem identity	1/652	19/15101	0.567897	1	0.934183	Solyc03g112460.3	1	1	0
Biological process	GO:0030042	actin filament depolymerization	1/652	19/15101	0.567897	1	0.934183	Solyc10g084660.2	1	1	0
Biological process	GO:0032875	regulation of DNA endoreduplication	1/652	19/15101	0.567897	1	0.934183	Solyc03g113760.3	1	1	0
Biological process	GO:0048640	negative regulation of developmental growth	1/652	19/15101	0.567897	1	0.934183	Solyc01g105225.1	1	1	0
Biological process	GO:0051307	meiotic chromosome separation	1/652	19/15101	0.567897	1	0.934183	Solyc03g025820.2	1	1	0
Biological process	GO:0090329	regulation of DNA-dependent DNA replication	1/652	19/15101	0.567897	1	0.934183	Solyc03g113760.3	1	1	0
Biological process	GO:0006720	isoprenoid metabolic process	11/652	260/15101	0.571163	1	0.934183	Solyc01g080900.3/Solyc02g090350.3/Solyc03g113460.1/Solyc03g116030.3/Solyc04g070983.1/Solyc04g071150.3/Solyc04g077860.3/Solyc06g082030.3/Solyc07g045350.3/Solyc07g052135.1/Solyc07g056670.3	11	4	7
Biological process	GO:0009555	pollen development	11/652	260/15101	0.571163	1	0.934183	Solyc01g068080.3/Solyc01g090730.3/Solyc03g111280.2/Solyc03g111300.1/Solyc05g007150.3/Solyc06g071820.3/Solyc07g005400.3/Solyc10g018780.2/Solyc10g079510.2/Solyc12g010800.2/Solyc12g087980.2	11	6	5
Biological process	GO:0009646	response to absence of light	2/652	44/15101	0.572186	1	0.934183	Solyc01g099870.2/Solyc04g076950.3	2	0	2
Biological process	GO:0080156	mitochondrial mRNA modification	2/652	44/15101	0.572186	1	0.934183	Solyc01g049810.3/Solyc06g082880.2	2	0	2
Biological process	GO:0006767	water-soluble vitamin metabolic process	3/652	69/15101	0.577495	1	0.934183	Solyc06g006080.3/Solyc09g005180.3/Solyc09g064510.3	3	2	1
Biological process	GO:0040008	regulation of growth	17/652	404/15101	0.579098	1	0.934183	Solyc01g065700.3/Solyc01g105225.1/Solyc01g110843.1/Solyc01g110860.1/Solyc03g093360.3/Solyc03g096460.3/Solyc04g008330.1/Solyc04g016200.1/Solyc08g066270.2/Solyc09g092580.3/Solyc09g098440.3/Solyc10g009310.3/Solyc11g066680.2/Solyc12g009920.1/Solyc12g009930.2/Solyc12g049617.1/Solyc12g096570.1	17	10	7
Biological process	GO:0006665	sphingolipid metabolic process	2/652	45/15101	0.584499	1	0.934183	Solyc05g050090.3/Solyc10g011820.3	2	1	1
Biological process	GO:0009081	branched-chain amino acid metabolic process	2/652	45/15101	0.584499	1	0.934183	Solyc09g008670.3/Solyc09g090900.3	2	1	1
Biological process	GO:0010074	maintenance of meristem identity	2/652	45/15101	0.584499	1	0.934183	Solyc03g112460.3/Solyc10g086640.2	2	1	1
Biological process	GO:0042391	regulation of membrane potential	2/652	45/15101	0.584499	1	0.934183	Solyc05g050350.2/Solyc05g051220.3	2	2	0
Biological process	GO:0007129	synapsis	1/652	20/15101	0.586577	1	0.934183	Solyc08g007330.3	1	0	1
Biological process	GO:0015748	organophosphate ester transport	1/652	20/15101	0.586577	1	0.934183	Solyc02g086650.3	1	0	1
Biological process	GO:0016554	cytidine to uridine editing	1/652	20/15101	0.586577	1	0.934183	Solyc06g082880.2	1	0	1
Biological process	GO:0009116	nucleoside metabolic process	3/652	70/15101	0.587331	1	0.934183	Solyc06g061040.3/Solyc11g007730.2/Solyc11g065760.2	3	2	1
Biological process	GO:0010224	response to UV-B	3/652	70/15101	0.587331	1	0.934183	Solyc03g115050.3/Solyc10g080400.2/Solyc12g036390.2	3	3	0
Biological process	GO:0002683	negative regulation of immune system process	2/652	46/15101	0.596549	1	0.934183	Solyc03g113960.3/Solyc06g076040.3	2	2	0
Biological process	GO:0009615	response to virus	3/652	71/15101	0.597019	1	0.934183	Solyc02g067660.3/Solyc02g082900.3/Solyc10g081970.2	3	3	0
Biological process	GO:0042542	response to hydrogen peroxide	3/652	71/15101	0.597019	1	0.934183	Solyc04g010250.3/Solyc04g071990.3/Solyc06g071820.3	3	0	3
Biological process	GO:0006066	alcohol metabolic process	6/652	145/15101	0.600397	1	0.934183	Solyc01g009870.3/Solyc03g097410.1/Solyc03g113460.1/Solyc04g071150.3/Solyc06g074090.3/Solyc08g005130.1	6	2	4
Biological process	GO:0048878	chemical homeostasis	15/652	362/15101	0.602683	1	0.934183	Solyc01g009870.3/Solyc01g080900.3/Solyc01g109900.3/Solyc02g088240.3/Solyc04g071150.3/Solyc04g076950.3/Solyc05g051220.3/Solyc06g005070.2/Solyc06g006110.3/Solyc08g028970.3/Solyc09g005170.2/Solyc09g014610.3/Solyc10g011960.2/Solyc10g086500.1/Solyc12g014500.2	15	9	6
Biological process	GO:0006549	isoleucine metabolic process	1/652	21/15101	0.60445	1	0.934183	Solyc09g008670.3	1	0	1
Biological process	GO:0007135	meiosis II	1/652	21/15101	0.60445	1	0.934183	Solyc05g021370.2	1	0	1
Biological process	GO:0007584	response to nutrient	1/652	21/15101	0.60445	1	0.934183	Solyc06g006080.3	1	0	1
Biological process	GO:0009097	isoleucine biosynthetic process	1/652	21/15101	0.60445	1	0.934183	Solyc09g008670.3	1	0	1
Biological process	GO:0009129	pyrimidine nucleoside monophosphate metabolic process	1/652	21/15101	0.60445	1	0.934183	Solyc04g080250.3	1	1	0
Biological process	GO:0009768	photosynthesis, light harvesting in photosystem I	1/652	21/15101	0.60445	1	0.934183	Solyc08g067320.2	1	1	0
Biological process	GO:0042136	neurotransmitter biosynthetic process	1/652	21/15101	0.60445	1	0.934183	Solyc04g009960.3	1	0	1
Biological process	GO:0046839	phospholipid dephosphorylation	1/652	21/15101	0.60445	1	0.934183	Solyc03g098030.3	1	0	1
Biological process	GO:0046856	phosphatidylinositol dephosphorylation	1/652	21/15101	0.60445	1	0.934183	Solyc03g098030.3	1	0	1
Biological process	GO:0051341	regulation of oxidoreductase activity	1/652	21/15101	0.60445	1	0.934183	Solyc03g116030.3	1	1	0
Biological process	GO:0061983	meiosis II cell cycle process	1/652	21/15101	0.60445	1	0.934183	Solyc05g021370.2	1	0	1
Biological process	GO:0072503	cellular divalent inorganic cation homeostasis	1/652	21/15101	0.60445	1	0.934183	Solyc06g006110.3	1	0	1
Biological process	GO:0090068	positive regulation of cell cycle process	1/652	21/15101	0.60445	1	0.934183	Solyc07g009500.2	1	1	0
Biological process	GO:0010646	regulation of cell communication	14/652	339/15101	0.606712	1	0.934183	Solyc01g005440.3/Solyc01g095700.3/Solyc01g099980.3/Solyc01g108020.3/Solyc02g091650.3/Solyc03g096670.3/Solyc03g120900.2/Solyc04g079360.1/Solyc04g079400.3/Solyc06g053710.3/Solyc06g068390.1/Solyc08g036660.3/Solyc09g089610.3/Solyc11g051060.2	14	6	8
Biological process	GO:0005985	sucrose metabolic process	2/652	47/15101	0.608335	1	0.934183	Solyc07g042520.3/Solyc08g075210.2	2	1	1
Biological process	GO:0010286	heat acclimation	2/652	47/15101	0.608335	1	0.934183	Solyc09g092690.3/Solyc11g011210.2	2	2	0
Biological process	GO:0031407	oxylipin metabolic process	2/652	47/15101	0.608335	1	0.934183	Solyc01g099180.3/Solyc08g029000.3	2	1	1
Biological process	GO:0031408	oxylipin biosynthetic process	2/652	47/15101	0.608335	1	0.934183	Solyc01g099180.3/Solyc08g029000.3	2	1	1
Biological process	GO:0007017	microtubule-based process	8/652	196/15101	0.614985	1	0.934183	Solyc01g065700.3/Solyc02g080460.2/Solyc04g076310.3/Solyc06g069130.3/Solyc09g007030.3/Solyc09g010060.3/Solyc09g010810.3/Solyc10g083310.2	8	8	0
Biological process	GO:0042127	regulation of cell proliferation	3/652	73/15101	0.615944	1	0.934183	Solyc01g105225.1/Solyc10g078700.2/Solyc12g096570.1	3	1	2
Biological process	GO:2000028	regulation of photoperiodism, flowering	3/652	73/15101	0.615944	1	0.934183	Solyc02g091650.3/Solyc04g071990.3/Solyc06g076040.3	3	2	1
Biological process	GO:0043085	positive regulation of catalytic activity	5/652	123/15101	0.617837	1	0.934183	Solyc03g116030.3/Solyc04g079400.3/Solyc06g071820.3/Solyc08g005420.3/Solyc11g006000.2	5	3	2
Biological process	GO:0009225	nucleotide-sugar metabolic process	2/652	48/15101	0.619857	1	0.934183	Solyc05g054590.3/Solyc06g069550.1	2	2	0
Biological process	GO:2000113	negative regulation of cellular macromolecule biosynthetic process	12/652	294/15101	0.620783	1	0.934183	Solyc02g032950.3/Solyc02g080890.3/Solyc02g085390.3/Solyc03g083130.2/Solyc03g113760.3/Solyc05g015850.3/Solyc08g007270.3/Solyc08g067340.3/Solyc08g067360.3/Solyc09g018200.1/Solyc10g076180.1/Solyc10g086640.2	12	9	3
Biological process	GO:0006525	arginine metabolic process	1/652	22/15101	0.621552	1	0.934183	Solyc08g076970.3	1	0	1
Biological process	GO:0006551	leucine metabolic process	1/652	22/15101	0.621552	1	0.934183	Solyc09g090900.3	1	1	0
Biological process	GO:0016553	base conversion or substitution editing	1/652	22/15101	0.621552	1	0.934183	Solyc06g082880.2	1	0	1
Biological process	GO:0031062	positive regulation of histone methylation	1/652	22/15101	0.621552	1	0.934183	Solyc02g085390.3	1	1	0
Biological process	GO:0071407	cellular response to organic cyclic compound	7/652	173/15101	0.623283	1	0.934183	Solyc01g088380.2/Solyc02g065250.2/Solyc03g033750.1/Solyc03g033790.3/Solyc03g044790.3/Solyc03g120980.3/Solyc10g008150.1	7	6	1
Biological process	GO:0009991	response to extracellular stimulus	9/652	222/15101	0.624263	1	0.934183	Solyc01g099870.2/Solyc02g032950.3/Solyc02g080890.3/Solyc03g112460.3/Solyc05g015850.3/Solyc06g006080.3/Solyc09g074570.1/Solyc12g036320.2/Solyc12g036325.1	9	6	3
Biological process	GO:0009968	negative regulation of signal transduction	5/652	124/15101	0.624997	1	0.934183	Solyc03g096670.3/Solyc06g053710.3/Solyc06g068390.1/Solyc09g089610.3/Solyc11g051060.2	5	1	4
Biological process	GO:0000280	nuclear division	7/652	174/15101	0.629319	1	0.934183	Solyc02g087980.3/Solyc03g025820.2/Solyc05g021370.2/Solyc07g009500.2/Solyc07g049680.3/Solyc08g007330.3/Solyc10g080400.2	7	5	2
Biological process	GO:0006714	sesquiterpenoid metabolic process	2/652	49/15101	0.631116	1	0.934183	Solyc04g071150.3/Solyc04g077860.3	2	1	1
Biological process	GO:0009312	oligosaccharide biosynthetic process	2/652	49/15101	0.631116	1	0.934183	Solyc05g021090.3/Solyc05g051880.3	2	1	1
Biological process	GO:0010218	response to far red light	2/652	49/15101	0.631116	1	0.934183	Solyc04g071990.3/Solyc08g007270.3	2	0	2
Biological process	GO:0051260	protein homooligomerization	2/652	49/15101	0.631116	1	0.934183	Solyc01g099870.2/Solyc11g012020.2	2	1	1
Biological process	GO:0009967	positive regulation of signal transduction	4/652	100/15101	0.631982	1	0.934183	Solyc01g095700.3/Solyc03g120900.2/Solyc04g079360.1/Solyc04g079400.3	4	3	1
Biological process	GO:0023056	positive regulation of signaling	4/652	100/15101	0.631982	1	0.934183	Solyc01g095700.3/Solyc03g120900.2/Solyc04g079360.1/Solyc04g079400.3	4	3	1
Biological process	GO:0010648	negative regulation of cell communication	5/652	125/15101	0.632075	1	0.934183	Solyc03g096670.3/Solyc06g053710.3/Solyc06g068390.1/Solyc09g089610.3/Solyc11g051060.2	5	1	4
Biological process	GO:0023057	negative regulation of signaling	5/652	125/15101	0.632075	1	0.934183	Solyc03g096670.3/Solyc06g053710.3/Solyc06g068390.1/Solyc09g089610.3/Solyc11g051060.2	5	1	4
Biological process	GO:1901606	alpha-amino acid catabolic process	3/652	75/15101	0.63426	1	0.934183	Solyc03g036470.2/Solyc04g009960.3/Solyc04g014730.3	3	1	2
Biological process	GO:0006275	regulation of DNA replication	1/652	23/15101	0.637916	1	0.934183	Solyc03g113760.3	1	1	0
Biological process	GO:0006458	'de novo' protein folding	1/652	23/15101	0.637916	1	0.934183	Solyc05g010240.3	1	0	1
Biological process	GO:0006612	protein targeting to membrane	1/652	23/15101	0.637916	1	0.934183	Solyc01g006950.3	1	1	0
Biological process	GO:0006814	sodium ion transport	1/652	23/15101	0.637916	1	0.934183	Solyc09g072690.1	1	0	1
Biological process	GO:0006835	dicarboxylic acid transport	1/652	23/15101	0.637916	1	0.934183	Solyc05g009580.3	1	0	1
Biological process	GO:0008285	negative regulation of cell proliferation	1/652	23/15101	0.637916	1	0.934183	Solyc01g105225.1	1	1	0
Biological process	GO:0010569	regulation of double-strand break repair via homologous recombination	1/652	23/15101	0.637916	1	0.934183	Solyc10g079510.2	1	1	0
Biological process	GO:0015996	chlorophyll catabolic process	1/652	23/15101	0.637916	1	0.934183	Solyc12g005300.2	1	0	1
Biological process	GO:0046149	pigment catabolic process	1/652	23/15101	0.637916	1	0.934183	Solyc12g005300.2	1	0	1
Biological process	GO:1900618	regulation of shoot system morphogenesis	1/652	23/15101	0.637916	1	0.934183	Solyc02g086300.3	1	1	0
Biological process	GO:1902456	regulation of stomatal opening	1/652	23/15101	0.637916	1	0.934183	Solyc09g008430.3	1	1	0
Biological process	GO:2000779	regulation of double-strand break repair	1/652	23/15101	0.637916	1	0.934183	Solyc10g079510.2	1	1	0
Biological process	GO:0051240	positive regulation of multicellular organismal process	5/652	126/15101	0.639072	1	0.934183	Solyc01g005300.3/Solyc01g105225.1/Solyc02g067660.3/Solyc04g071990.3/Solyc12g096570.1	5	2	3
Biological process	GO:0055065	metal ion homeostasis	7/652	176/15101	0.641228	1	0.934183	Solyc01g109900.3/Solyc02g088240.3/Solyc04g076950.3/Solyc05g051220.3/Solyc06g006110.3/Solyc08g028970.3/Solyc10g011960.2	7	4	3
Biological process	GO:0048481	plant ovule development	2/652	50/15101	0.642113	1	0.934183	Solyc01g105225.1/Solyc09g007260.3	2	1	1
Biological process	GO:1901264	carbohydrate derivative transport	2/652	50/15101	0.642113	1	0.934183	Solyc02g086650.3/Solyc05g007150.3	2	1	1
Biological process	GO:0043648	dicarboxylic acid metabolic process	3/652	77/15101	0.651959	1	0.934183	Solyc01g005000.3/Solyc03g098240.3/Solyc04g025530.3	3	2	1
Biological process	GO:1901659	glycosyl compound biosynthetic process	3/652	77/15101	0.651959	1	0.934183	Solyc03g031870.2/Solyc09g090900.3/Solyc09g092580.3	3	2	1
Biological process	GO:0009648	photoperiodism	6/652	153/15101	0.652353	1	0.934183	Solyc01g088380.2/Solyc02g091650.3/Solyc04g071990.3/Solyc06g076040.3/Solyc12g036320.2/Solyc12g036325.1	6	5	1
Biological process	GO:1903046	meiotic cell cycle process	6/652	153/15101	0.652353	1	0.934183	Solyc01g090730.3/Solyc03g025820.2/Solyc05g021370.2/Solyc05g050960.3/Solyc08g007330.3/Solyc10g018780.2	6	2	4
Biological process	GO:0006662	glycerol ether metabolic process	1/652	24/15101	0.653573	1	0.934183	Solyc01g108020.3	1	0	1
Biological process	GO:0019432	triglyceride biosynthetic process	1/652	24/15101	0.653573	1	0.934183	Solyc01g095960.3	1	1	0
Biological process	GO:0035967	cellular response to topologically incorrect protein	1/652	24/15101	0.653573	1	0.934183	Solyc05g007150.3	1	1	0
Biological process	GO:0071804	cellular potassium ion transport	1/652	24/15101	0.653573	1	0.934183	Solyc04g073990.3	1	1	0
Biological process	GO:0071805	potassium ion transmembrane transport	1/652	24/15101	0.653573	1	0.934183	Solyc04g073990.3	1	1	0
Biological process	GO:0071695	anatomical structure maturation	8/652	204/15101	0.659505	1	0.934183	Solyc01g095080.3/Solyc02g091990.3/Solyc06g035940.3/Solyc07g005400.3/Solyc07g042190.3/Solyc07g049550.3/Solyc08g081620.3/Solyc11g010440.2	8	6	2
Biological process	GO:0009063	cellular amino acid catabolic process	3/652	78/15101	0.660576	1	0.934183	Solyc03g036470.2/Solyc04g009960.3/Solyc04g014730.3	3	1	2
Biological process	GO:0031401	positive regulation of protein modification process	4/652	104/15101	0.662499	1	0.934183	Solyc02g085390.3/Solyc04g079400.3/Solyc08g005420.3/Solyc11g006000.2	4	3	1
Biological process	GO:0035670	plant-type ovary development	2/652	52/15101	0.663328	1	0.934183	Solyc01g105225.1/Solyc09g007260.3	2	1	1
Biological process	GO:0044270	cellular nitrogen compound catabolic process	10/652	255/15101	0.667229	1	0.934183	Solyc01g088380.2/Solyc02g067720.2/Solyc02g086850.2/Solyc03g120980.3/Solyc04g080250.3/Solyc05g024230.2/Solyc06g073560.3/Solyc09g008840.3/Solyc12g005300.2/Solyc12g099620.1	10	4	6
Biological process	GO:0006071	glycerol metabolic process	1/652	25/15101	0.668554	1	0.934183	Solyc01g009870.3	1	1	0
Biological process	GO:0006783	heme biosynthetic process	1/652	25/15101	0.668554	1	0.934183	Solyc06g008030.3	1	0	1
Biological process	GO:0006787	porphyrin-containing compound catabolic process	1/652	25/15101	0.668554	1	0.934183	Solyc12g005300.2	1	0	1
Biological process	GO:0015780	nucleotide-sugar transmembrane transport	1/652	25/15101	0.668554	1	0.934183	Solyc05g007150.3	1	1	0
Biological process	GO:0018904	ether metabolic process	1/652	25/15101	0.668554	1	0.934183	Solyc01g108020.3	1	0	1
Biological process	GO:0019400	alditol metabolic process	1/652	25/15101	0.668554	1	0.934183	Solyc01g009870.3	1	1	0
Biological process	GO:0033015	tetrapyrrole catabolic process	1/652	25/15101	0.668554	1	0.934183	Solyc12g005300.2	1	0	1
Biological process	GO:1905268	negative regulation of chromatin organization	1/652	25/15101	0.668554	1	0.934183	Solyc02g085390.3	1	1	0
Biological process	GO:1990069	stomatal opening	1/652	25/15101	0.668554	1	0.934183	Solyc09g008430.3	1	1	0
Biological process	GO:0031668	cellular response to extracellular stimulus	7/652	181/15101	0.67001	1	0.934183	Solyc01g099870.2/Solyc02g032950.3/Solyc02g080890.3/Solyc03g112460.3/Solyc09g074570.1/Solyc12g036320.2/Solyc12g036325.1	7	5	2
Biological process	GO:0048511	rhythmic process	7/652	181/15101	0.67001	1	0.934183	Solyc01g005300.3/Solyc01g099870.2/Solyc03g081240.3/Solyc03g116910.3/Solyc04g071990.3/Solyc06g071820.3/Solyc10g084240.2	7	2	5
Biological process	GO:0009788	negative regulation of abscisic acid-activated signaling pathway	2/652	53/15101	0.673551	1	0.934183	Solyc03g096670.3/Solyc06g068390.1	2	0	2
Biological process	GO:0010114	response to red light	2/652	53/15101	0.673551	1	0.934183	Solyc06g008030.3/Solyc09g092580.3	2	0	2
Biological process	GO:0031098	stress-activated protein kinase signaling cascade	2/652	53/15101	0.673551	1	0.934183	Solyc04g079400.3/Solyc11g006000.2	2	2	0
Biological process	GO:1901420	negative regulation of response to alcohol	2/652	53/15101	0.673551	1	0.934183	Solyc03g096670.3/Solyc06g068390.1	2	0	2
Biological process	GO:1905958	negative regulation of cellular response to alcohol	2/652	53/15101	0.673551	1	0.934183	Solyc03g096670.3/Solyc06g068390.1	2	0	2
Biological process	GO:0046700	heterocycle catabolic process	10/652	258/15101	0.681376	1	0.934183	Solyc01g088380.2/Solyc02g067720.2/Solyc02g086850.2/Solyc03g120980.3/Solyc04g080250.3/Solyc05g024230.2/Solyc06g073560.3/Solyc09g008840.3/Solyc12g005300.2/Solyc12g099620.1	10	4	6
Biological process	GO:0090558	plant epidermis development	10/652	258/15101	0.681376	1	0.934183	Solyc01g010910.2/Solyc04g077170.3/Solyc05g015850.3/Solyc05g052660.1/Solyc05g052670.1/Solyc06g035940.3/Solyc07g005400.3/Solyc10g080400.2/Solyc11g005150.2/Solyc11g010440.2	10	7	3
Biological process	GO:0010099	regulation of photomorphogenesis	1/652	26/15101	0.682889	1	0.934183	Solyc06g008030.3	1	0	1
Biological process	GO:0031048	chromatin silencing by small RNA	1/652	26/15101	0.682889	1	0.934183	Solyc03g083130.2	1	0	1
Biological process	GO:0046173	polyol biosynthetic process	1/652	26/15101	0.682889	1	0.934183	Solyc08g005130.1	1	0	1
Biological process	GO:0051261	protein depolymerization	1/652	26/15101	0.682889	1	0.934183	Solyc10g084660.2	1	1	0
Biological process	GO:0060966	regulation of gene silencing by RNA	1/652	26/15101	0.682889	1	0.934183	Solyc03g083130.2	1	0	1
Biological process	GO:1901002	positive regulation of response to salt stress	1/652	26/15101	0.682889	1	0.934183	Solyc02g061780.3	1	1	0
Biological process	GO:0009066	aspartate family amino acid metabolic process	2/652	54/15101	0.68352	1	0.934183	Solyc04g009960.3/Solyc06g007180.3	2	1	1
Biological process	GO:0009816	defense response to bacterium, incompatible interaction	2/652	54/15101	0.68352	1	0.934183	Solyc03g113960.3/Solyc08g080130.3	2	2	0
Biological process	GO:0019827	stem cell population maintenance	2/652	54/15101	0.68352	1	0.934183	Solyc03g112460.3/Solyc10g086640.2	2	1	1
Biological process	GO:0032147	activation of protein kinase activity	2/652	54/15101	0.68352	1	0.934183	Solyc04g079400.3/Solyc11g006000.2	2	2	0
Biological process	GO:0098727	maintenance of cell number	2/652	54/15101	0.68352	1	0.934183	Solyc03g112460.3/Solyc10g086640.2	2	1	1
Biological process	GO:0048469	cell maturation	3/652	81/15101	0.685496	1	0.934183	Solyc06g035940.3/Solyc07g005400.3/Solyc11g010440.2	3	3	0
Biological process	GO:0048764	trichoblast maturation	3/652	81/15101	0.685496	1	0.934183	Solyc06g035940.3/Solyc07g005400.3/Solyc11g010440.2	3	3	0
Biological process	GO:0048765	root hair cell differentiation	3/652	81/15101	0.685496	1	0.934183	Solyc06g035940.3/Solyc07g005400.3/Solyc11g010440.2	3	3	0
Biological process	GO:0071241	cellular response to inorganic substance	3/652	81/15101	0.685496	1	0.934183	Solyc08g028970.3/Solyc09g059240.3/Solyc11g073060.2	3	2	1
Biological process	GO:0009966	regulation of signal transduction	13/652	334/15101	0.689101	1	0.934183	Solyc01g005440.3/Solyc01g095700.3/Solyc01g099980.3/Solyc02g091650.3/Solyc03g096670.3/Solyc03g120900.2/Solyc04g079360.1/Solyc04g079400.3/Solyc06g053710.3/Solyc06g068390.1/Solyc08g036660.3/Solyc09g089610.3/Solyc11g051060.2	13	6	7
Biological process	GO:0002253	activation of immune response	3/652	82/15101	0.693493	1	0.934183	Solyc04g012190.2/Solyc06g083270.3/Solyc09g008010.3	3	3	0
Biological process	GO:0006470	protein dephosphorylation	1/652	27/15101	0.696604	1	0.934183	Solyc01g065700.3	1	1	0
Biological process	GO:0006636	unsaturated fatty acid biosynthetic process	1/652	27/15101	0.696604	1	0.934183	Solyc06g007130.3	1	1	0
Biological process	GO:0006641	triglyceride metabolic process	1/652	27/15101	0.696604	1	0.934183	Solyc01g095960.3	1	1	0
Biological process	GO:0033559	unsaturated fatty acid metabolic process	1/652	27/15101	0.696604	1	0.934183	Solyc06g007130.3	1	1	0
Biological process	GO:0042168	heme metabolic process	1/652	27/15101	0.696604	1	0.934183	Solyc06g008030.3	1	0	1
Biological process	GO:1901987	regulation of cell cycle phase transition	1/652	27/15101	0.696604	1	0.934183	Solyc08g068120.2	1	1	0
Biological process	GO:1905421	regulation of plant organ morphogenesis	1/652	27/15101	0.696604	1	0.934183	Solyc01g109900.3	1	1	0
Biological process	GO:0023051	regulation of signaling	13/652	336/15101	0.69717	1	0.934183	Solyc01g005440.3/Solyc01g095700.3/Solyc01g099980.3/Solyc02g091650.3/Solyc03g096670.3/Solyc03g120900.2/Solyc04g079360.1/Solyc04g079400.3/Solyc06g053710.3/Solyc06g068390.1/Solyc08g036660.3/Solyc09g089610.3/Solyc11g051060.2	13	6	7
Biological process	GO:0034655	nucleobase-containing compound catabolic process	8/652	212/15101	0.700848	1	0.934183	Solyc01g088380.2/Solyc02g067720.2/Solyc02g086850.2/Solyc04g080250.3/Solyc05g024230.2/Solyc06g073560.3/Solyc09g008840.3/Solyc12g099620.1	8	3	5
Biological process	GO:0006473	protein acetylation	2/652	56/15101	0.70271	1	0.934183	Solyc02g064690.3/Solyc02g085390.3	2	1	1
Biological process	GO:0023014	signal transduction by protein phosphorylation	2/652	56/15101	0.70271	1	0.934183	Solyc04g079400.3/Solyc11g006000.2	2	2	0
Biological process	GO:0044093	positive regulation of molecular function	5/652	136/15101	0.704377	1	0.934183	Solyc03g116030.3/Solyc04g079400.3/Solyc06g071820.3/Solyc08g005420.3/Solyc11g006000.2	5	3	2
Biological process	GO:0010087	phloem or xylem histogenesis	4/652	110/15101	0.704961	1	0.934183	Solyc03g112460.3/Solyc04g008210.2/Solyc05g052280.3/Solyc10g086640.2	4	3	1
Biological process	GO:0008299	isoprenoid biosynthetic process	9/652	239/15101	0.709274	1	0.934183	Solyc01g080900.3/Solyc02g090350.3/Solyc03g113460.1/Solyc03g116030.3/Solyc04g070983.1/Solyc04g077860.3/Solyc06g082030.3/Solyc07g045350.3/Solyc07g056670.3	9	3	6
Biological process	GO:0010212	response to ionizing radiation	1/652	28/15101	0.709727	1	0.934183	Solyc05g050960.3	1	1	0
Biological process	GO:0043255	regulation of carbohydrate biosynthetic process	1/652	28/15101	0.709727	1	0.934183	Solyc01g079470.3	1	0	1
Biological process	GO:0046460	neutral lipid biosynthetic process	1/652	28/15101	0.709727	1	0.934183	Solyc01g095960.3	1	1	0
Biological process	GO:0046463	acylglycerol biosynthetic process	1/652	28/15101	0.709727	1	0.934183	Solyc01g095960.3	1	1	0
Biological process	GO:0048235	pollen sperm cell differentiation	1/652	28/15101	0.709727	1	0.934183	Solyc07g005400.3	1	1	0
Biological process	GO:0055075	potassium ion homeostasis	1/652	28/15101	0.709727	1	0.934183	Solyc05g051220.3	1	1	0
Biological process	GO:0071900	regulation of protein serine/threonine kinase activity	1/652	28/15101	0.709727	1	0.934183	Solyc04g079400.3	1	1	0
Biological process	GO:0098754	detoxification	1/652	28/15101	0.709727	1	0.934183	Solyc06g069045.1	1	1	0
Biological process	GO:1900425	negative regulation of defense response to bacterium	1/652	28/15101	0.709727	1	0.934183	Solyc03g113960.3	1	1	0
Biological process	GO:0016114	terpenoid biosynthetic process	7/652	189/15101	0.712985	1	0.934183	Solyc01g080900.3/Solyc02g090350.3/Solyc03g113460.1/Solyc04g070983.1/Solyc04g077860.3/Solyc06g082030.3/Solyc07g056670.3	7	2	5
Biological process	GO:0010017	red or far-red light signaling pathway	3/652	85/15101	0.71656	1	0.934183	Solyc04g071990.3/Solyc06g008030.3/Solyc08g007270.3	3	0	3
Biological process	GO:0071489	cellular response to red or far red light	3/652	85/15101	0.71656	1	0.934183	Solyc04g071990.3/Solyc06g008030.3/Solyc08g007270.3	3	0	3
Biological process	GO:0031667	response to nutrient levels	7/652	190/15101	0.718084	1	0.934183	Solyc01g099870.2/Solyc02g032950.3/Solyc02g080890.3/Solyc03g112460.3/Solyc05g015850.3/Solyc06g006080.3/Solyc09g074570.1	7	4	3
Biological process	GO:0009850	auxin metabolic process	2/652	58/15101	0.720922	1	0.934183	Solyc03g112460.3/Solyc09g092580.3	2	1	1
Biological process	GO:0050801	ion homeostasis	10/652	267/15101	0.721596	1	0.934183	Solyc01g009870.3/Solyc01g109900.3/Solyc02g088240.3/Solyc04g076950.3/Solyc05g051220.3/Solyc06g005070.2/Solyc06g006110.3/Solyc08g028970.3/Solyc09g014610.3/Solyc10g011960.2	10	6	4
Biological process	GO:0006213	pyrimidine nucleoside metabolic process	1/652	29/15101	0.722283	1	0.934183	Solyc11g065760.2	1	1	0
Biological process	GO:0006879	cellular iron ion homeostasis	1/652	29/15101	0.722283	1	0.934183	Solyc08g028970.3	1	0	1
Biological process	GO:0031058	positive regulation of histone modification	1/652	29/15101	0.722283	1	0.934183	Solyc02g085390.3	1	1	0
Biological process	GO:0070972	protein localization to endoplasmic reticulum	1/652	29/15101	0.722283	1	0.934183	Solyc06g083270.3	1	1	0
Biological process	GO:0090421	embryonic meristem initiation	1/652	29/15101	0.722283	1	0.934183	Solyc07g066330.3	1	0	1
Biological process	GO:0006855	drug transmembrane transport	3/652	86/15101	0.723944	1	0.934183	Solyc03g118970.3/Solyc03g120980.3/Solyc04g076950.3	3	2	1
Biological process	GO:0046165	alcohol biosynthetic process	3/652	86/15101	0.723944	1	0.934183	Solyc03g113460.1/Solyc06g074090.3/Solyc08g005130.1	3	0	3
Biological process	GO:0016051	carbohydrate biosynthetic process	13/652	344/15101	0.728173	1	0.934183	Solyc01g079470.3/Solyc02g065530.3/Solyc03g097050.3/Solyc03g113450.3/Solyc05g021090.3/Solyc05g051880.3/Solyc06g051350.3/Solyc07g043390.3/Solyc07g043395.1/Solyc07g044960.1/Solyc09g005180.3/Solyc09g072820.3/Solyc12g015770.2	13	7	6
Biological process	GO:0009060	aerobic respiration	2/652	59/15101	0.72967	1	0.934183	Solyc04g006970.3/Solyc11g071990.2	2	1	1
Biological process	GO:0009846	pollen germination	2/652	59/15101	0.72967	1	0.934183	Solyc05g013880.1/Solyc07g045350.3	2	1	1
Biological process	GO:0045488	pectin metabolic process	5/652	141/15101	0.733772	1	0.934183	Solyc02g065530.3/Solyc02g093580.3/Solyc03g078090.3/Solyc06g009190.3/Solyc09g061890.3	5	3	2
Biological process	GO:0048573	photoperiodism, flowering	5/652	141/15101	0.733772	1	0.934183	Solyc02g091650.3/Solyc04g071990.3/Solyc06g076040.3/Solyc12g036320.2/Solyc12g036325.1	5	4	1
Biological process	GO:0007062	sister chromatid cohesion	1/652	30/15101	0.734297	1	0.934183	Solyc05g021370.2	1	0	1
Biological process	GO:0009958	positive gravitropism	1/652	30/15101	0.734297	1	0.934183	Solyc03g112460.3	1	1	0
Biological process	GO:0010043	response to zinc ion	1/652	30/15101	0.734297	1	0.934183	Solyc04g010250.3	1	0	1
Biological process	GO:0043069	negative regulation of programmed cell death	1/652	30/15101	0.734297	1	0.934183	Solyc06g076040.3	1	1	0
Biological process	GO:0043086	negative regulation of catalytic activity	1/652	30/15101	0.734297	1	0.934183	Solyc10g080400.2	1	1	0
Biological process	GO:0044030	regulation of DNA methylation	1/652	30/15101	0.734297	1	0.934183	Solyc02g085390.3	1	1	0
Biological process	GO:0060627	regulation of vesicle-mediated transport	1/652	30/15101	0.734297	1	0.934183	Solyc03g098030.3	1	0	1
Biological process	GO:0006401	RNA catabolic process	4/652	115/15101	0.737284	1	0.934183	Solyc01g088380.2/Solyc02g067720.2/Solyc02g086850.2/Solyc12g099620.1	4	1	3
Biological process	GO:0010102	lateral root morphogenesis	2/652	60/15101	0.738184	1	0.934183	Solyc01g109180.3/Solyc08g066320.3	2	2	0
Biological process	GO:0032269	negative regulation of cellular protein metabolic process	2/652	60/15101	0.738184	1	0.934183	Solyc02g085390.3/Solyc10g080400.2	2	2	0
Biological process	GO:0032350	regulation of hormone metabolic process	2/652	60/15101	0.738184	1	0.934183	Solyc09g008010.3/Solyc12g036390.2	2	2	0
Biological process	GO:0043543	protein acylation	2/652	60/15101	0.738184	1	0.934183	Solyc02g064690.3/Solyc02g085390.3	2	1	1
Biological process	GO:0051607	defense response to virus	2/652	60/15101	0.738184	1	0.934183	Solyc02g067660.3/Solyc10g081970.2	2	2	0
Biological process	GO:2000280	regulation of root development	2/652	60/15101	0.738184	1	0.934183	Solyc01g109900.3/Solyc11g073060.2	2	2	0
Biological process	GO:0007127	meiosis I	3/652	88/15101	0.738261	1	0.934183	Solyc03g025820.2/Solyc05g021370.2/Solyc08g007330.3	3	1	2
Biological process	GO:0071496	cellular response to external stimulus	7/652	195/15101	0.742653	1	0.934183	Solyc01g099870.2/Solyc02g032950.3/Solyc02g080890.3/Solyc03g112460.3/Solyc09g074570.1/Solyc12g036320.2/Solyc12g036325.1	7	5	2
Biological process	GO:0000184	nuclear-transcribed mRNA catabolic process, nonsense-mediated decay	1/652	31/15101	0.745791	1	0.934183	Solyc01g088380.2	1	1	0
Biological process	GO:0009960	endosperm development	1/652	31/15101	0.745791	1	0.934183	Solyc10g080400.2	1	1	0
Biological process	GO:0010345	suberin biosynthetic process	1/652	31/15101	0.745791	1	0.934183	Solyc03g116030.3	1	1	0
Biological process	GO:0010584	pollen exine formation	1/652	31/15101	0.745791	1	0.934183	Solyc01g068080.3	1	0	1
Biological process	GO:0019253	reductive pentose-phosphate cycle	1/652	31/15101	0.745791	1	0.934183	Solyc01g079470.3	1	0	1
Biological process	GO:0019685	photosynthesis, dark reaction	1/652	31/15101	0.745791	1	0.934183	Solyc01g079470.3	1	0	1
Biological process	GO:1905269	positive regulation of chromatin organization	1/652	31/15101	0.745791	1	0.934183	Solyc02g085390.3	1	1	0
Biological process	GO:0010101	post-embryonic root morphogenesis	2/652	61/15101	0.746469	1	0.934183	Solyc01g109180.3/Solyc08g066320.3	2	2	0
Biological process	GO:0016311	dephosphorylation	2/652	61/15101	0.746469	1	0.934183	Solyc01g065700.3/Solyc03g098030.3	2	1	1
Biological process	GO:0055082	cellular chemical homeostasis	6/652	170/15101	0.748049	1	0.934183	Solyc01g009870.3/Solyc06g006110.3/Solyc08g028970.3/Solyc09g005170.2/Solyc09g014610.3/Solyc10g011960.2	6	4	2
Biological process	GO:0010393	galacturonan metabolic process	5/652	144/15101	0.75036	1	0.934183	Solyc02g065530.3/Solyc02g093580.3/Solyc03g078090.3/Solyc06g009190.3/Solyc09g061890.3	5	3	2
Biological process	GO:0022603	regulation of anatomical structure morphogenesis	5/652	144/15101	0.75036	1	0.934183	Solyc01g109900.3/Solyc02g081120.3/Solyc02g086300.3/Solyc04g076950.3/Solyc08g066270.2	5	3	2
Biological process	GO:0016050	vesicle organization	3/652	90/15101	0.751983	1	0.934183	Solyc01g006950.3/Solyc03g120900.2/Solyc05g010120.3	3	3	0
Biological process	GO:0010228	vegetative to reproductive phase transition of meristem	9/652	249/15101	0.753055	1	0.934183	Solyc02g091650.3/Solyc04g071990.3/Solyc06g076040.3/Solyc06g084320.1/Solyc09g064820.1/Solyc10g078700.2/Solyc10g086640.2/Solyc12g036320.2/Solyc12g036325.1	9	4	5
Biological process	GO:0006997	nucleus organization	2/652	62/15101	0.754527	1	0.934183	Solyc04g008820.3/Solyc10g055390.2	2	2	0
Biological process	GO:0009630	gravitropism	2/652	62/15101	0.754527	1	0.934183	Solyc03g112460.3/Solyc06g008030.3	2	1	1
Biological process	GO:0016556	mRNA modification	2/652	62/15101	0.754527	1	0.934183	Solyc01g049810.3/Solyc06g082880.2	2	0	2
Biological process	GO:0000038	very long-chain fatty acid metabolic process	1/652	32/15101	0.75679	1	0.934183	Solyc12g087980.2	1	0	1
Biological process	GO:0045824	negative regulation of innate immune response	1/652	32/15101	0.75679	1	0.934183	Solyc03g113960.3	1	1	0
Biological process	GO:0010564	regulation of cell cycle process	3/652	91/15101	0.758624	1	0.934183	Solyc03g113760.3/Solyc07g009500.2/Solyc08g068120.2	3	3	0
Biological process	GO:0048581	negative regulation of post-embryonic development	4/652	119/15101	0.761162	1	0.934183	Solyc02g077430.3/Solyc06g008030.3/Solyc06g036420.2/Solyc11g069070.2	4	3	1
Biological process	GO:0046916	cellular transition metal ion homeostasis	3/652	92/15101	0.765121	1	0.934183	Solyc06g006110.3/Solyc08g028970.3/Solyc10g011960.2	3	1	2
Biological process	GO:0006749	glutathione metabolic process	1/652	33/15101	0.767313	1	0.934183	Solyc06g069045.1	1	1	0
Biological process	GO:0035966	response to topologically incorrect protein	1/652	33/15101	0.767313	1	0.934183	Solyc05g007150.3	1	1	0
Biological process	GO:0042133	neurotransmitter metabolic process	1/652	33/15101	0.767313	1	0.934183	Solyc04g009960.3	1	0	1
Biological process	GO:0009629	response to gravity	2/652	64/15101	0.769983	1	0.934183	Solyc03g112460.3/Solyc06g008030.3	2	1	1
Biological process	GO:0016036	cellular response to phosphate starvation	2/652	64/15101	0.769983	1	0.934183	Solyc02g032950.3/Solyc02g080890.3	2	2	0
Biological process	GO:0048284	organelle fusion	3/652	93/15101	0.771476	1	0.934183	Solyc01g006950.3/Solyc04g008820.3/Solyc10g055390.2	3	3	0
Biological process	GO:0031669	cellular response to nutrient levels	5/652	149/15101	0.77628	1	0.934183	Solyc01g099870.2/Solyc02g032950.3/Solyc02g080890.3/Solyc03g112460.3/Solyc09g074570.1	5	3	2
Biological process	GO:0051094	positive regulation of developmental process	5/652	149/15101	0.77628	1	0.934183	Solyc01g005300.3/Solyc01g105225.1/Solyc02g067660.3/Solyc04g071990.3/Solyc12g096570.1	5	2	3
Biological process	GO:0009746	response to hexose	1/652	34/15101	0.777381	1	0.934183	Solyc01g099870.2	1	0	1
Biological process	GO:0031331	positive regulation of cellular catabolic process	1/652	34/15101	0.777381	1	0.934183	Solyc12g099620.1	1	0	1
Biological process	GO:0044770	cell cycle phase transition	1/652	34/15101	0.777381	1	0.934183	Solyc08g068120.2	1	1	0
Biological process	GO:0051304	chromosome separation	1/652	34/15101	0.777381	1	0.934183	Solyc03g025820.2	1	1	0
Biological process	GO:0071216	cellular response to biotic stimulus	1/652	34/15101	0.777381	1	0.934183	Solyc12g036390.2	1	1	0
Biological process	GO:2001252	positive regulation of chromosome organization	1/652	34/15101	0.777381	1	0.934183	Solyc02g085390.3	1	1	0
Biological process	GO:0009756	carbohydrate mediated signaling	2/652	65/15101	0.777388	1	0.934183	Solyc01g088380.2/Solyc06g071820.3	2	1	1
Biological process	GO:0010182	sugar mediated signaling pathway	2/652	65/15101	0.777388	1	0.934183	Solyc01g088380.2/Solyc06g071820.3	2	1	1
Biological process	GO:0045860	positive regulation of protein kinase activity	2/652	65/15101	0.777388	1	0.934183	Solyc04g079400.3/Solyc11g006000.2	2	2	0
Biological process	GO:0045935	positive regulation of nucleobase-containing compound metabolic process	15/652	409/15101	0.777966	1	0.934183	Solyc01g096320.3/Solyc02g061780.3/Solyc03g082550.3/Solyc03g093890.3/Solyc03g093930.3/Solyc04g005800.3/Solyc04g078800.3/Solyc05g006980.3/Solyc06g050520.2/Solyc06g051350.3/Solyc06g071820.3/Solyc10g078670.2/Solyc11g012980.1/Solyc12g010800.2/Solyc12g099620.1	15	8	7
Biological process	GO:0006873	cellular ion homeostasis	5/652	150/15101	0.781208	1	0.934183	Solyc01g009870.3/Solyc06g006110.3/Solyc08g028970.3/Solyc09g014610.3/Solyc10g011960.2	5	3	2
Biological process	GO:0009739	response to gibberellin	4/652	123/15101	0.783322	1	0.934183	Solyc02g076980.3/Solyc03g006210.2/Solyc06g008030.3/Solyc06g069045.1	4	3	1
Biological process	GO:0034404	nucleobase-containing small molecule biosynthetic process	4/652	123/15101	0.783322	1	0.934183	Solyc04g080250.3/Solyc05g024230.2/Solyc06g073560.3/Solyc09g008840.3	4	2	2
Biological process	GO:0071482	cellular response to light stimulus	4/652	123/15101	0.783322	1	0.934183	Solyc04g071990.3/Solyc06g008030.3/Solyc08g007270.3/Solyc11g071990.2	4	1	3
Biological process	GO:0001934	positive regulation of protein phosphorylation	2/652	66/15101	0.784584	1	0.934183	Solyc04g079400.3/Solyc11g006000.2	2	2	0
Biological process	GO:0033674	positive regulation of kinase activity	2/652	66/15101	0.784584	1	0.934183	Solyc04g079400.3/Solyc11g006000.2	2	2	0
Biological process	GO:0021700	developmental maturation	8/652	231/15101	0.785412	1	0.934183	Solyc01g095080.3/Solyc02g091990.3/Solyc06g035940.3/Solyc07g005400.3/Solyc07g042190.3/Solyc07g049550.3/Solyc08g081620.3/Solyc11g010440.2	8	6	2
Biological process	GO:0001505	regulation of neurotransmitter levels	1/652	35/15101	0.787015	1	0.934183	Solyc04g009960.3	1	0	1
Biological process	GO:0010103	stomatal complex morphogenesis	1/652	35/15101	0.787015	1	0.934183	Solyc04g077170.3	1	0	1
Biological process	GO:0010252	auxin homeostasis	1/652	35/15101	0.787015	1	0.934183	Solyc12g014500.2	1	1	0
Biological process	GO:2001251	negative regulation of chromosome organization	1/652	35/15101	0.787015	1	0.934183	Solyc02g085390.3	1	1	0
Biological process	GO:0072330	monocarboxylic acid biosynthetic process	13/652	361/15101	0.787046	1	0.934183	Solyc01g099180.3/Solyc03g036470.2/Solyc05g024230.2/Solyc06g007130.3/Solyc06g007180.3/Solyc07g045460.3/Solyc08g029000.3/Solyc08g082620.3/Solyc09g008010.3/Solyc09g008840.3/Solyc09g092580.3/Solyc12g036390.2/Solyc12g087980.2	13	8	5
Biological process	GO:0010562	positive regulation of phosphorus metabolic process	2/652	67/15101	0.791574	1	0.934183	Solyc04g079400.3/Solyc11g006000.2	2	2	0
Biological process	GO:0042327	positive regulation of phosphorylation	2/652	67/15101	0.791574	1	0.934183	Solyc04g079400.3/Solyc11g006000.2	2	2	0
Biological process	GO:0045937	positive regulation of phosphate metabolic process	2/652	67/15101	0.791574	1	0.934183	Solyc04g079400.3/Solyc11g006000.2	2	2	0
Biological process	GO:0051259	protein complex oligomerization	2/652	67/15101	0.791574	1	0.934183	Solyc01g099870.2/Solyc11g012020.2	2	1	1
Biological process	GO:0006457	protein folding	5/652	153/15101	0.795491	1	0.934183	Solyc01g079610.3/Solyc05g008120.3/Solyc05g010240.3/Solyc06g072430.2/Solyc09g092690.3	5	2	3
Biological process	GO:0009110	vitamin biosynthetic process	3/652	97/15101	0.795498	1	0.934183	Solyc06g006080.3/Solyc09g005180.3/Solyc09g064510.3	3	2	1
Biological process	GO:0046903	secretion	3/652	97/15101	0.795498	1	0.934183	Solyc01g006950.3/Solyc07g014730.3/Solyc09g005830.1	3	2	1
Biological process	GO:0006282	regulation of DNA repair	1/652	36/15101	0.796232	1	0.934183	Solyc10g079510.2	1	1	0
Biological process	GO:0009765	photosynthesis, light harvesting	1/652	36/15101	0.796232	1	0.934183	Solyc08g067320.2	1	1	0
Biological process	GO:0010167	response to nitrate	1/652	36/15101	0.796232	1	0.934183	Solyc06g071820.3	1	0	1
Biological process	GO:0071472	cellular response to salt stress	1/652	36/15101	0.796232	1	0.934183	Solyc03g098030.3	1	0	1
Biological process	GO:2000243	positive regulation of reproductive process	2/652	68/15101	0.798364	1	0.934183	Solyc01g005300.3/Solyc04g071990.3	2	0	2
Biological process	GO:0098771	inorganic ion homeostasis	8/652	235/15101	0.800749	1	0.934183	Solyc01g009870.3/Solyc01g109900.3/Solyc02g088240.3/Solyc04g076950.3/Solyc05g051220.3/Solyc06g006110.3/Solyc08g028970.3/Solyc10g011960.2	8	5	3
Biological process	GO:0051188	cofactor biosynthetic process	11/652	314/15101	0.801734	1	0.934183	Solyc04g008330.1/Solyc04g016200.1/Solyc05g024230.2/Solyc06g006080.3/Solyc06g008030.3/Solyc09g005180.3/Solyc09g008840.3/Solyc11g066680.2/Solyc12g009920.1/Solyc12g009930.2/Solyc12g049617.1	11	3	8
Biological process	GO:0009827	plant-type cell wall modification	1/652	37/15101	0.805051	1	0.934183	Solyc06g035940.3	1	1	0
Biological process	GO:0009896	positive regulation of catabolic process	1/652	37/15101	0.805051	1	0.934183	Solyc12g099620.1	1	0	1
Biological process	GO:0009943	adaxial/abaxial axis specification	1/652	37/15101	0.805051	1	0.934183	Solyc12g014500.2	1	1	0
Biological process	GO:0009944	polarity specification of adaxial/abaxial axis	1/652	37/15101	0.805051	1	0.934183	Solyc12g014500.2	1	1	0
Biological process	GO:0010162	seed dormancy process	1/652	37/15101	0.805051	1	0.934183	Solyc07g042190.3	1	0	1
Biological process	GO:0022611	dormancy process	1/652	37/15101	0.805051	1	0.934183	Solyc07g042190.3	1	0	1
Biological process	GO:0006766	vitamin metabolic process	3/652	99/15101	0.806698	1	0.934183	Solyc06g006080.3/Solyc09g005180.3/Solyc09g064510.3	3	2	1
Biological process	GO:0071478	cellular response to radiation	4/652	128/15101	0.808689	1	0.934183	Solyc04g071990.3/Solyc06g008030.3/Solyc08g007270.3/Solyc11g071990.2	4	1	3
Biological process	GO:0051254	positive regulation of RNA metabolic process	14/652	394/15101	0.809136	1	0.934183	Solyc01g096320.3/Solyc02g061780.3/Solyc03g082550.3/Solyc03g093890.3/Solyc03g093930.3/Solyc04g005800.3/Solyc04g078800.3/Solyc05g006980.3/Solyc06g050520.2/Solyc06g051350.3/Solyc10g078670.2/Solyc11g012980.1/Solyc12g010800.2/Solyc12g099620.1	14	8	6
Biological process	GO:0034968	histone lysine methylation	2/652	70/15101	0.811358	1	0.934183	Solyc02g085390.3/Solyc11g010440.2	2	2	0
Biological process	GO:0051302	regulation of cell division	2/652	70/15101	0.811358	1	0.934183	Solyc07g009500.2/Solyc11g010440.2	2	2	0
Biological process	GO:0006790	sulfur compound metabolic process	10/652	291/15101	0.811917	1	0.934183	Solyc03g031870.2/Solyc03g120980.3/Solyc04g077510.3/Solyc05g021090.3/Solyc06g006080.3/Solyc06g069045.1/Solyc06g073560.3/Solyc09g064510.3/Solyc09g090900.3/Solyc09g092580.3	10	6	4
Biological process	GO:0009070	serine family amino acid biosynthetic process	1/652	38/15101	0.813489	1	0.934183	Solyc04g009960.3	1	0	1
Biological process	GO:0010014	meristem initiation	1/652	38/15101	0.813489	1	0.934183	Solyc07g066330.3	1	0	1
Biological process	GO:0031935	regulation of chromatin silencing	1/652	38/15101	0.813489	1	0.934183	Solyc03g083130.2	1	0	1
Biological process	GO:0045492	xylan biosynthetic process	1/652	38/15101	0.813489	1	0.934183	Solyc06g051350.3	1	1	0
Biological process	GO:0045787	positive regulation of cell cycle	1/652	38/15101	0.813489	1	0.934183	Solyc07g009500.2	1	1	0
Biological process	GO:0060548	negative regulation of cell death	1/652	38/15101	0.813489	1	0.934183	Solyc06g076040.3	1	1	0
Biological process	GO:2001020	regulation of response to DNA damage stimulus	1/652	38/15101	0.813489	1	0.934183	Solyc10g079510.2	1	1	0
Biological process	GO:0048571	long-day photoperiodism	2/652	71/15101	0.81757	1	0.934183	Solyc01g088380.2/Solyc04g071990.3	2	1	1
Biological process	GO:0071322	cellular response to carbohydrate stimulus	2/652	71/15101	0.81757	1	0.934183	Solyc01g088380.2/Solyc06g071820.3	2	1	1
Biological process	GO:0002832	negative regulation of response to biotic stimulus	1/652	39/15101	0.821562	1	0.934183	Solyc03g113960.3	1	1	0
Biological process	GO:0010208	pollen wall assembly	1/652	39/15101	0.821562	1	0.934183	Solyc01g068080.3	1	0	1
Biological process	GO:0010948	negative regulation of cell cycle process	1/652	39/15101	0.821562	1	0.934183	Solyc03g113760.3	1	1	0
Biological process	GO:0032102	negative regulation of response to external stimulus	1/652	39/15101	0.821562	1	0.934183	Solyc03g113960.3	1	1	0
Biological process	GO:0034284	response to monosaccharide	1/652	39/15101	0.821562	1	0.934183	Solyc01g099870.2	1	0	1
Biological process	GO:0043901	negative regulation of multi-organism process	1/652	39/15101	0.821562	1	0.934183	Solyc03g113960.3	1	1	0
Biological process	GO:1990542	mitochondrial transmembrane transport	1/652	39/15101	0.821562	1	0.934183	Solyc10g051120.2	1	0	1
Biological process	GO:0055080	cation homeostasis	7/652	214/15101	0.822079	1	0.934183	Solyc01g109900.3/Solyc02g088240.3/Solyc04g076950.3/Solyc05g051220.3/Solyc06g006110.3/Solyc08g028970.3/Solyc10g011960.2	7	4	3
Biological process	GO:0031348	negative regulation of defense response	3/652	102/15101	0.822526	1	0.934183	Solyc01g006950.3/Solyc03g113960.3/Solyc03g120980.3	3	3	0
Biological process	GO:0009267	cellular response to starvation	4/652	131/15101	0.822713	1	0.934183	Solyc01g099870.2/Solyc02g032950.3/Solyc02g080890.3/Solyc09g074570.1	4	2	2
Biological process	GO:0009787	regulation of abscisic acid-activated signaling pathway	4/652	131/15101	0.822713	1	0.934183	Solyc01g095700.3/Solyc01g099980.3/Solyc03g096670.3/Solyc06g068390.1	4	0	4
Biological process	GO:1901419	regulation of response to alcohol	4/652	131/15101	0.822713	1	0.934183	Solyc01g095700.3/Solyc01g099980.3/Solyc03g096670.3/Solyc06g068390.1	4	0	4
Biological process	GO:1905957	regulation of cellular response to alcohol	4/652	131/15101	0.822713	1	0.934183	Solyc01g095700.3/Solyc01g099980.3/Solyc03g096670.3/Solyc06g068390.1	4	0	4
Biological process	GO:0045893	positive regulation of transcription, DNA-templated	13/652	373/15101	0.822804	1	0.934183	Solyc01g096320.3/Solyc02g061780.3/Solyc03g082550.3/Solyc03g093890.3/Solyc03g093930.3/Solyc04g005800.3/Solyc04g078800.3/Solyc05g006980.3/Solyc06g050520.2/Solyc06g051350.3/Solyc10g078670.2/Solyc11g012980.1/Solyc12g010800.2	13	8	5
Biological process	GO:0050790	regulation of catalytic activity	6/652	187/15101	0.823141	1	0.934183	Solyc03g116030.3/Solyc04g079400.3/Solyc06g071820.3/Solyc08g005420.3/Solyc10g080400.2/Solyc11g006000.2	6	4	2
Biological process	GO:0007602	phototransduction	2/652	72/15101	0.823599	1	0.934183	Solyc04g071990.3/Solyc08g007270.3	2	0	2
Biological process	GO:0009585	red, far-red light phototransduction	2/652	72/15101	0.823599	1	0.934183	Solyc04g071990.3/Solyc08g007270.3	2	0	2
Biological process	GO:1902680	positive regulation of RNA biosynthetic process	13/652	374/15101	0.82557	1	0.934183	Solyc01g096320.3/Solyc02g061780.3/Solyc03g082550.3/Solyc03g093890.3/Solyc03g093930.3/Solyc04g005800.3/Solyc04g078800.3/Solyc05g006980.3/Solyc06g050520.2/Solyc06g051350.3/Solyc10g078670.2/Solyc11g012980.1/Solyc12g010800.2	13	8	5
Biological process	GO:1903508	positive regulation of nucleic acid-templated transcription	13/652	374/15101	0.82557	1	0.934183	Solyc01g096320.3/Solyc02g061780.3/Solyc03g082550.3/Solyc03g093890.3/Solyc03g093930.3/Solyc04g005800.3/Solyc04g078800.3/Solyc05g006980.3/Solyc06g050520.2/Solyc06g051350.3/Solyc10g078670.2/Solyc11g012980.1/Solyc12g010800.2	13	8	5
Biological process	GO:0000302	response to reactive oxygen species	5/652	160/15101	0.825968	1	0.934183	Solyc02g083620.3/Solyc03g119340.3/Solyc04g010250.3/Solyc04g071990.3/Solyc06g071820.3	5	1	4
Biological process	GO:0007623	circadian rhythm	5/652	160/15101	0.825968	1	0.934183	Solyc01g005300.3/Solyc01g099870.2/Solyc03g116910.3/Solyc04g071990.3/Solyc06g071820.3	5	1	4
Biological process	GO:0010038	response to metal ion	11/652	322/15101	0.826463	1	0.934183	Solyc01g109900.3/Solyc04g010250.3/Solyc04g073990.3/Solyc06g006110.3/Solyc06g069045.1/Solyc08g028970.3/Solyc08g080130.3/Solyc09g059240.3/Solyc09g090900.3/Solyc09g091700.3/Solyc11g073060.2	11	7	4
Biological process	GO:0006635	fatty acid beta-oxidation	1/652	40/15101	0.829286	1	0.934183	Solyc07g045350.3	1	0	1
Biological process	GO:0009067	aspartate family amino acid biosynthetic process	1/652	40/15101	0.829286	1	0.934183	Solyc06g007180.3	1	1	0
Biological process	GO:0009682	induced systemic resistance	1/652	40/15101	0.829286	1	0.934183	Solyc09g092580.3	1	0	1
Biological process	GO:0010109	regulation of photosynthesis	1/652	40/15101	0.829286	1	0.934183	Solyc01g079470.3	1	0	1
Biological process	GO:0031060	regulation of histone methylation	1/652	40/15101	0.829286	1	0.934183	Solyc02g085390.3	1	1	0
Biological process	GO:0032956	regulation of actin cytoskeleton organization	1/652	40/15101	0.829286	1	0.934183	Solyc11g012020.2	1	1	0
Biological process	GO:0032970	regulation of actin filament-based process	1/652	40/15101	0.829286	1	0.934183	Solyc11g012020.2	1	1	0
Biological process	GO:0045927	positive regulation of growth	1/652	40/15101	0.829286	1	0.934183	Solyc12g096570.1	1	0	1
Biological process	GO:0051248	negative regulation of protein metabolic process	2/652	73/15101	0.829449	1	0.934183	Solyc02g085390.3/Solyc10g080400.2	2	2	0
Biological process	GO:0006631	fatty acid metabolic process	10/652	297/15101	0.830669	1	0.934183	Solyc01g099180.3/Solyc01g109180.3/Solyc02g081360.3/Solyc02g082910.3/Solyc06g007130.3/Solyc07g045350.3/Solyc07g045460.3/Solyc08g029000.3/Solyc08g082620.3/Solyc12g087980.2	10	6	4
Biological process	GO:0007346	regulation of mitotic cell cycle	3/652	104/15101	0.832453	1	0.934183	Solyc04g079400.3/Solyc07g009500.2/Solyc11g006000.2	3	3	0
Biological process	GO:0006633	fatty acid biosynthetic process	6/652	190/15101	0.83435	1	0.934183	Solyc01g099180.3/Solyc06g007130.3/Solyc07g045460.3/Solyc08g029000.3/Solyc08g082620.3/Solyc12g087980.2	6	3	3
Biological process	GO:0018022	peptidyl-lysine methylation	2/652	74/15101	0.835123	1	0.934183	Solyc02g085390.3/Solyc11g010440.2	2	2	0
Biological process	GO:0048285	organelle fission	7/652	218/15101	0.836088	1	0.934183	Solyc02g087980.3/Solyc03g025820.2/Solyc05g021370.2/Solyc07g009500.2/Solyc07g049680.3/Solyc08g007330.3/Solyc10g080400.2	7	5	2
Biological process	GO:0048508	embryonic meristem development	1/652	41/15101	0.836676	1	0.934183	Solyc07g066330.3	1	0	1
Biological process	GO:0048609	multicellular organismal reproductive process	5/652	163/15101	0.837855	1	0.934183	Solyc07g005400.3/Solyc07g042190.3/Solyc08g079870.2/Solyc08g079900.2/Solyc08g079980.1	5	4	1
Biological process	GO:0006096	glycolytic process	2/652	75/15101	0.840626	1	0.934183	Solyc05g024230.2/Solyc09g008840.3	2	1	1
Biological process	GO:0006165	nucleoside diphosphate phosphorylation	2/652	75/15101	0.840626	1	0.934183	Solyc05g024230.2/Solyc09g008840.3	2	1	1
Biological process	GO:0006757	ATP generation from ADP	2/652	75/15101	0.840626	1	0.934183	Solyc05g024230.2/Solyc09g008840.3	2	1	1
Biological process	GO:0009135	purine nucleoside diphosphate metabolic process	2/652	75/15101	0.840626	1	0.934183	Solyc05g024230.2/Solyc09g008840.3	2	1	1
Biological process	GO:0009179	purine ribonucleoside diphosphate metabolic process	2/652	75/15101	0.840626	1	0.934183	Solyc05g024230.2/Solyc09g008840.3	2	1	1
Biological process	GO:0009185	ribonucleoside diphosphate metabolic process	2/652	75/15101	0.840626	1	0.934183	Solyc05g024230.2/Solyc09g008840.3	2	1	1
Biological process	GO:0042866	pyruvate biosynthetic process	2/652	75/15101	0.840626	1	0.934183	Solyc05g024230.2/Solyc09g008840.3	2	1	1
Biological process	GO:0046031	ADP metabolic process	2/652	75/15101	0.840626	1	0.934183	Solyc05g024230.2/Solyc09g008840.3	2	1	1
Biological process	GO:0048589	developmental growth	15/652	432/15101	0.841043	1	0.934183	Solyc01g105225.1/Solyc02g069490.3/Solyc04g008330.1/Solyc04g016200.1/Solyc07g005400.3/Solyc07g045350.3/Solyc08g007270.3/Solyc08g066270.2/Solyc09g005170.2/Solyc11g005150.2/Solyc11g066680.2/Solyc12g009920.1/Solyc12g009930.2/Solyc12g049617.1/Solyc12g096570.1	15	6	9
Biological process	GO:0006099	tricarboxylic acid cycle	1/652	42/15101	0.843747	1	0.934183	Solyc04g006970.3	1	0	1
Biological process	GO:0006101	citrate metabolic process	1/652	42/15101	0.843747	1	0.934183	Solyc04g006970.3	1	0	1
Biological process	GO:0009309	amine biosynthetic process	1/652	42/15101	0.843747	1	0.934183	Solyc09g092580.3	1	0	1
Biological process	GO:0010927	cellular component assembly involved in morphogenesis	1/652	42/15101	0.843747	1	0.934183	Solyc01g068080.3	1	0	1
Biological process	GO:0016106	sesquiterpenoid biosynthetic process	1/652	42/15101	0.843747	1	0.934183	Solyc04g077860.3	1	1	0
Biological process	GO:0042401	cellular biogenic amine biosynthetic process	1/652	42/15101	0.843747	1	0.934183	Solyc09g092580.3	1	0	1
Biological process	GO:0048586	regulation of long-day photoperiodism, flowering	1/652	42/15101	0.843747	1	0.934183	Solyc04g071990.3	1	0	1
Biological process	GO:0090150	establishment of protein localization to membrane	1/652	42/15101	0.843747	1	0.934183	Solyc01g006950.3	1	1	0
Biological process	GO:0031399	regulation of protein modification process	5/652	165/15101	0.845405	1	0.934183	Solyc02g085390.3/Solyc04g079400.3/Solyc08g005420.3/Solyc10g080400.2/Solyc11g006000.2	5	4	1
Biological process	GO:0007131	reciprocal meiotic recombination	2/652	76/15101	0.845962	1	0.934183	Solyc03g025820.2/Solyc08g007330.3	2	1	1
Biological process	GO:0009132	nucleoside diphosphate metabolic process	2/652	76/15101	0.845962	1	0.934183	Solyc05g024230.2/Solyc09g008840.3	2	1	1
Biological process	GO:0010638	positive regulation of organelle organization	2/652	76/15101	0.845962	1	0.934183	Solyc02g085390.3/Solyc07g009500.2	2	2	0
Biological process	GO:0030036	actin cytoskeleton organization	2/652	76/15101	0.845962	1	0.934183	Solyc10g084660.2/Solyc11g012020.2	2	2	0
Biological process	GO:0035825	homologous recombination	2/652	76/15101	0.845962	1	0.934183	Solyc03g025820.2/Solyc08g007330.3	2	1	1
Biological process	GO:0046939	nucleotide phosphorylation	2/652	76/15101	0.845962	1	0.934183	Solyc05g024230.2/Solyc09g008840.3	2	1	1
Biological process	GO:0048585	negative regulation of response to stimulus	10/652	303/15101	0.847955	1	0.934183	Solyc01g006950.3/Solyc03g096670.3/Solyc03g113960.3/Solyc03g120980.3/Solyc06g008030.3/Solyc06g053710.3/Solyc06g068390.1/Solyc06g076040.3/Solyc09g089610.3/Solyc11g051060.2	10	5	5
Biological process	GO:0009062	fatty acid catabolic process	1/652	43/15101	0.850512	1	0.934183	Solyc07g045350.3	1	0	1
Biological process	GO:0009687	abscisic acid metabolic process	1/652	43/15101	0.850512	1	0.934183	Solyc04g071150.3	1	0	1
Biological process	GO:0043288	apocarotenoid metabolic process	1/652	43/15101	0.850512	1	0.934183	Solyc04g071150.3	1	0	1
Biological process	GO:0043624	cellular protein complex disassembly	1/652	43/15101	0.850512	1	0.934183	Solyc10g084660.2	1	1	0
Biological process	GO:1902644	tertiary alcohol metabolic process	1/652	43/15101	0.850512	1	0.934183	Solyc04g071150.3	1	0	1
Biological process	GO:2000070	regulation of response to water deprivation	1/652	43/15101	0.850512	1	0.934183	Solyc02g061780.3	1	1	0
Biological process	GO:0009583	detection of light stimulus	2/652	77/15101	0.851136	1	0.934183	Solyc04g071990.3/Solyc08g007270.3	2	0	2
Biological process	GO:0010557	positive regulation of macromolecule biosynthetic process	14/652	411/15101	0.853182	1	0.934183	Solyc01g096320.3/Solyc02g061780.3/Solyc03g082550.3/Solyc03g093890.3/Solyc03g093930.3/Solyc04g005800.3/Solyc04g078800.3/Solyc05g006980.3/Solyc06g050520.2/Solyc06g051350.3/Solyc06g071820.3/Solyc10g078670.2/Solyc11g012980.1/Solyc12g010800.2	14	8	6
Biological process	GO:0006220	pyrimidine nucleotide metabolic process	1/652	44/15101	0.856985	1	0.934183	Solyc04g080250.3	1	1	0
Biological process	GO:0006221	pyrimidine nucleotide biosynthetic process	1/652	44/15101	0.856985	1	0.934183	Solyc04g080250.3	1	1	0
Biological process	GO:0030433	ubiquitin-dependent ERAD pathway	1/652	44/15101	0.856985	1	0.934183	Solyc03g116030.3	1	1	0
Biological process	GO:0072350	tricarboxylic acid metabolic process	1/652	44/15101	0.856985	1	0.934183	Solyc04g006970.3	1	0	1
Biological process	GO:0072657	protein localization to membrane	1/652	44/15101	0.856985	1	0.934183	Solyc01g006950.3	1	1	0
Biological process	GO:0006875	cellular metal ion homeostasis	3/652	110/15101	0.859417	1	0.934183	Solyc06g006110.3/Solyc08g028970.3/Solyc10g011960.2	3	1	2
Biological process	GO:0032535	regulation of cellular component size	2/652	79/15101	0.86101	1	0.934183	Solyc09g005170.2/Solyc10g078700.2	2	1	1
Biological process	GO:0034976	response to endoplasmic reticulum stress	2/652	79/15101	0.86101	1	0.934183	Solyc03g116030.3/Solyc05g007150.3	2	2	0
Biological process	GO:0090066	regulation of anatomical structure size	2/652	79/15101	0.86101	1	0.934183	Solyc09g005170.2/Solyc10g078700.2	2	1	1
Biological process	GO:0010311	lateral root formation	1/652	45/15101	0.863178	1	0.934183	Solyc01g109180.3	1	1	0
Biological process	GO:0065001	specification of axis polarity	1/652	45/15101	0.863178	1	0.934183	Solyc12g014500.2	1	1	0
Biological process	GO:0080188	RNA-directed DNA methylation	1/652	45/15101	0.863178	1	0.934183	Solyc03g083130.2	1	0	1
Biological process	GO:1903311	regulation of mRNA metabolic process	1/652	45/15101	0.863178	1	0.934183	Solyc12g099620.1	1	0	1
Biological process	GO:2000030	regulation of response to red or far red light	1/652	45/15101	0.863178	1	0.934183	Solyc06g008030.3	1	0	1
Biological process	GO:0015893	drug transport	3/652	111/15101	0.863522	1	0.934183	Solyc03g118970.3/Solyc03g120980.3/Solyc04g076950.3	3	2	1
Biological process	GO:0071215	cellular response to abscisic acid stimulus	11/652	337/15101	0.866434	1	0.934183	Solyc01g095700.3/Solyc01g099980.3/Solyc03g096670.3/Solyc04g005380.3/Solyc06g050500.2/Solyc06g068390.1/Solyc06g071820.3/Solyc06g084320.1/Solyc09g064820.1/Solyc12g036320.2/Solyc12g036325.1	11	3	8
Biological process	GO:0097306	cellular response to alcohol	11/652	337/15101	0.866434	1	0.934183	Solyc01g095700.3/Solyc01g099980.3/Solyc03g096670.3/Solyc04g005380.3/Solyc06g050500.2/Solyc06g068390.1/Solyc06g071820.3/Solyc06g084320.1/Solyc09g064820.1/Solyc12g036320.2/Solyc12g036325.1	11	3	8
Biological process	GO:0009911	positive regulation of flower development	1/652	46/15101	0.869103	1	0.934183	Solyc01g005300.3	1	0	1
Biological process	GO:0019395	fatty acid oxidation	1/652	46/15101	0.869103	1	0.934183	Solyc07g045350.3	1	0	1
Biological process	GO:0030162	regulation of proteolysis	1/652	46/15101	0.869103	1	0.934183	Solyc06g071820.3	1	0	1
Biological process	GO:0048767	root hair elongation	1/652	46/15101	0.869103	1	0.934183	Solyc07g005400.3	1	1	0
Biological process	GO:0031328	positive regulation of cellular biosynthetic process	15/652	445/15101	0.87016	1	0.934183	Solyc01g096320.3/Solyc02g061780.3/Solyc03g082550.3/Solyc03g093890.3/Solyc03g093930.3/Solyc04g005800.3/Solyc04g078800.3/Solyc05g006980.3/Solyc05g052280.3/Solyc06g050520.2/Solyc06g051350.3/Solyc06g071820.3/Solyc10g078670.2/Solyc11g012980.1/Solyc12g010800.2	15	9	6
Biological process	GO:0034599	cellular response to oxidative stress	2/652	81/15101	0.870282	1	0.934183	Solyc01g108020.3/Solyc02g083620.3	2	0	2
Biological process	GO:0032270	positive regulation of cellular protein metabolic process	4/652	144/15101	0.873983	1	0.934183	Solyc02g085390.3/Solyc04g079400.3/Solyc08g005420.3/Solyc11g006000.2	4	3	1
Biological process	GO:0002252	immune effector process	2/652	82/15101	0.874702	1	0.934183	Solyc02g067660.3/Solyc10g081970.2	2	2	0
Biological process	GO:0006887	exocytosis	2/652	82/15101	0.874702	1	0.934183	Solyc01g006950.3/Solyc09g005830.1	2	2	0
Biological process	GO:0045859	regulation of protein kinase activity	2/652	82/15101	0.874702	1	0.934183	Solyc04g079400.3/Solyc11g006000.2	2	2	0
Biological process	GO:0046364	monosaccharide biosynthetic process	1/652	47/15101	0.874772	1	0.934183	Solyc09g005180.3	1	1	0
Biological process	GO:0005996	monosaccharide metabolic process	4/652	145/15101	0.877338	1	0.934183	Solyc01g086640.2/Solyc05g054590.3/Solyc09g005180.3/Solyc09g011860.3	4	4	0
Biological process	GO:0009581	detection of external stimulus	2/652	83/15101	0.878983	1	0.934183	Solyc04g071990.3/Solyc08g007270.3	2	0	2
Biological process	GO:0009582	detection of abiotic stimulus	2/652	83/15101	0.878983	1	0.934183	Solyc04g071990.3/Solyc08g007270.3	2	0	2
Biological process	GO:0030422	production of siRNA involved in RNA interference	1/652	48/15101	0.880196	1	0.934183	Solyc08g080220.2	1	0	1
Biological process	GO:0036503	ERAD pathway	1/652	48/15101	0.880196	1	0.934183	Solyc03g116030.3	1	1	0
Biological process	GO:0009891	positive regulation of biosynthetic process	15/652	452/15101	0.884013	1	0.934183	Solyc01g096320.3/Solyc02g061780.3/Solyc03g082550.3/Solyc03g093890.3/Solyc03g093930.3/Solyc04g005800.3/Solyc04g078800.3/Solyc05g006980.3/Solyc05g052280.3/Solyc06g050520.2/Solyc06g051350.3/Solyc06g071820.3/Solyc10g078670.2/Solyc11g012980.1/Solyc12g010800.2	15	9	6
Biological process	GO:0000904	cell morphogenesis involved in differentiation	6/652	206/15101	0.884811	1	0.934183	Solyc01g010910.2/Solyc05g052660.1/Solyc05g052670.1/Solyc07g045350.3/Solyc10g080400.2/Solyc11g005150.2	6	3	3
Biological process	GO:0008154	actin polymerization or depolymerization	1/652	49/15101	0.885385	1	0.934183	Solyc10g084660.2	1	1	0
Biological process	GO:0016573	histone acetylation	1/652	49/15101	0.885385	1	0.934183	Solyc02g085390.3	1	1	0
Biological process	GO:0018393	internal peptidyl-lysine acetylation	1/652	49/15101	0.885385	1	0.934183	Solyc02g085390.3	1	1	0
Biological process	GO:0018394	peptidyl-lysine acetylation	1/652	49/15101	0.885385	1	0.934183	Solyc02g085390.3	1	1	0
Biological process	GO:0051247	positive regulation of protein metabolic process	4/652	148/15101	0.886943	1	0.934183	Solyc02g085390.3/Solyc04g079400.3/Solyc08g005420.3/Solyc11g006000.2	4	3	1
Biological process	GO:0006342	chromatin silencing	2/652	85/15101	0.887142	1	0.934183	Solyc02g085390.3/Solyc03g083130.2	2	1	1
Biological process	GO:0016571	histone methylation	2/652	85/15101	0.887142	1	0.934183	Solyc02g085390.3/Solyc11g010440.2	2	2	0
Biological process	GO:0043549	regulation of kinase activity	2/652	85/15101	0.887142	1	0.934183	Solyc04g079400.3/Solyc11g006000.2	2	2	0
Biological process	GO:0006475	internal protein amino acid acetylation	1/652	50/15101	0.890349	1	0.934183	Solyc02g085390.3	1	1	0
Biological process	GO:0055046	microgametogenesis	1/652	50/15101	0.890349	1	0.934183	Solyc07g005400.3	1	1	0
Biological process	GO:0032504	multicellular organism reproduction	5/652	179/15101	0.890474	1	0.934183	Solyc07g005400.3/Solyc07g042190.3/Solyc08g079870.2/Solyc08g079900.2/Solyc08g079980.1	5	4	1
Biological process	GO:0006643	membrane lipid metabolic process	2/652	86/15101	0.891028	1	0.934183	Solyc05g050090.3/Solyc10g011820.3	2	1	1
Biological process	GO:0051726	regulation of cell cycle	6/652	209/15101	0.892667	1	0.934183	Solyc03g006670.3/Solyc03g113760.3/Solyc04g079400.3/Solyc07g009500.2/Solyc08g068120.2/Solyc11g006000.2	6	5	1
Biological process	GO:1902275	regulation of chromatin organization	2/652	87/15101	0.894789	1	0.934183	Solyc02g085390.3/Solyc03g083130.2	2	1	1
Biological process	GO:0009069	serine family amino acid metabolic process	1/652	51/15101	0.895099	1	0.934183	Solyc04g009960.3	1	0	1
Biological process	GO:0006357	regulation of transcription by RNA polymerase II	10/652	323/15101	0.895743	1	0.934183	Solyc03g093890.3/Solyc03g093930.3/Solyc04g079360.1/Solyc05g015850.3/Solyc06g005310.3/Solyc06g005330.3/Solyc09g072725.1/Solyc10g008245.1/Solyc10g086250.2/Solyc10g086270.2	10	5	5
Biological process	GO:0015672	monovalent inorganic cation transport	4/652	151/15101	0.895886	1	0.934183	Solyc04g073990.3/Solyc05g051220.3/Solyc08g068850.3/Solyc09g072690.1	4	3	1
Biological process	GO:0046486	glycerolipid metabolic process	4/652	151/15101	0.895886	1	0.934183	Solyc01g009870.3/Solyc01g095960.3/Solyc02g077430.3/Solyc03g098030.3	4	3	1
Biological process	GO:0140013	meiotic nuclear division	3/652	120/15101	0.895955	1	0.934183	Solyc03g025820.2/Solyc05g021370.2/Solyc08g007330.3	3	1	2
Biological process	GO:0019359	nicotinamide nucleotide biosynthetic process	2/652	88/15101	0.898429	1	0.934183	Solyc05g024230.2/Solyc09g008840.3	2	1	1
Biological process	GO:0031050	dsRNA processing	2/652	88/15101	0.898429	1	0.934183	Solyc03g083130.2/Solyc08g080220.2	2	0	2
Biological process	GO:0070918	production of small RNA involved in gene silencing by RNA	2/652	88/15101	0.898429	1	0.934183	Solyc03g083130.2/Solyc08g080220.2	2	0	2
Biological process	GO:0006906	vesicle fusion	1/652	52/15101	0.899644	1	0.934183	Solyc01g006950.3	1	1	0
Biological process	GO:0009910	negative regulation of flower development	1/652	52/15101	0.899644	1	0.934183	Solyc11g069070.2	1	1	0
Biological process	GO:0043455	regulation of secondary metabolic process	1/652	52/15101	0.899644	1	0.934183	Solyc05g052280.3	1	1	0
Biological process	GO:0046488	phosphatidylinositol metabolic process	1/652	52/15101	0.899644	1	0.934183	Solyc03g098030.3	1	0	1
Biological process	GO:0009640	photomorphogenesis	2/652	89/15101	0.901951	1	0.934183	Solyc06g008030.3/Solyc08g068120.2	2	1	1
Biological process	GO:0048580	regulation of post-embryonic development	13/652	409/15101	0.903245	1	0.934183	Solyc01g005300.3/Solyc02g077430.3/Solyc02g091650.3/Solyc03g032060.1/Solyc04g071990.3/Solyc04g077510.3/Solyc06g008030.3/Solyc06g036420.2/Solyc06g076040.3/Solyc06g084320.1/Solyc08g066270.2/Solyc09g064820.1/Solyc11g069070.2	13	6	7
Biological process	GO:0000911	cytokinesis by cell plate formation	1/652	53/15101	0.903992	1	0.934183	Solyc01g098980.3	1	1	0
Biological process	GO:0006888	ER to Golgi vesicle-mediated transport	1/652	53/15101	0.903992	1	0.934183	Solyc03g120900.2	1	1	0
Biological process	GO:0016246	RNA interference	1/652	53/15101	0.903992	1	0.934183	Solyc08g080220.2	1	0	1
Biological process	GO:0036293	response to decreased oxygen levels	1/652	53/15101	0.903992	1	0.934183	Solyc01g079470.3	1	0	1
Biological process	GO:0042594	response to starvation	4/652	154/15101	0.904201	1	0.934183	Solyc01g099870.2/Solyc02g032950.3/Solyc02g080890.3/Solyc09g074570.1	4	2	2
Biological process	GO:0006090	pyruvate metabolic process	2/652	90/15101	0.90536	1	0.934183	Solyc05g024230.2/Solyc09g008840.3	2	1	1
Biological process	GO:0010565	regulation of cellular ketone metabolic process	2/652	90/15101	0.90536	1	0.934183	Solyc09g008010.3/Solyc12g036390.2	2	2	0
Biological process	GO:0016032	viral process	2/652	90/15101	0.90536	1	0.934183	Solyc01g098200.3/Solyc04g007950.3	2	1	1
Biological process	GO:0045814	negative regulation of gene expression, epigenetic	2/652	90/15101	0.90536	1	0.934183	Solyc02g085390.3/Solyc03g083130.2	2	1	1
Biological process	GO:0019953	sexual reproduction	3/652	124/15101	0.908009	1	0.934183	Solyc01g090730.3/Solyc07g005400.3/Solyc10g018780.2	3	1	2
Biological process	GO:0006576	cellular biogenic amine metabolic process	1/652	54/15101	0.908152	1	0.934183	Solyc09g092580.3	1	0	1
Biological process	GO:0032506	cytokinetic process	1/652	54/15101	0.908152	1	0.934183	Solyc01g098980.3	1	1	0
Biological process	GO:0040034	regulation of development, heterochronic	1/652	54/15101	0.908152	1	0.934183	Solyc12g014140.2	1	0	1
Biological process	GO:0070482	response to oxygen levels	1/652	54/15101	0.908152	1	0.934183	Solyc01g079470.3	1	0	1
Biological process	GO:0090174	organelle membrane fusion	1/652	54/15101	0.908152	1	0.934183	Solyc01g006950.3	1	1	0
Biological process	GO:1902410	mitotic cytokinetic process	1/652	54/15101	0.908152	1	0.934183	Solyc01g098980.3	1	1	0
Biological process	GO:0001932	regulation of protein phosphorylation	2/652	91/15101	0.908657	1	0.934183	Solyc04g079400.3/Solyc11g006000.2	2	2	0
Biological process	GO:0019363	pyridine nucleotide biosynthetic process	2/652	91/15101	0.908657	1	0.934183	Solyc05g024230.2/Solyc09g008840.3	2	1	1
Biological process	GO:0048582	positive regulation of post-embryonic development	2/652	91/15101	0.908657	1	0.934183	Solyc01g005300.3/Solyc04g071990.3	2	0	2
Biological process	GO:0006305	DNA alkylation	2/652	92/15101	0.911847	1	0.934183	Solyc02g085390.3/Solyc03g083130.2	2	1	1
Biological process	GO:0006306	DNA methylation	2/652	92/15101	0.911847	1	0.934183	Solyc02g085390.3/Solyc03g083130.2	2	1	1
Biological process	GO:0009606	tropism	2/652	92/15101	0.911847	1	0.934183	Solyc03g112460.3/Solyc06g008030.3	2	1	1
Biological process	GO:0032984	protein-containing complex disassembly	1/652	55/15101	0.912132	1	0.934183	Solyc10g084660.2	1	1	0
Biological process	GO:0045491	xylan metabolic process	1/652	55/15101	0.912132	1	0.934183	Solyc06g051350.3	1	1	0
Biological process	GO:0048278	vesicle docking	1/652	55/15101	0.912132	1	0.934183	Solyc01g006950.3	1	1	0
Biological process	GO:0009639	response to red or far red light	6/652	218/15101	0.913548	1	0.934183	Solyc04g071150.3/Solyc04g071990.3/Solyc06g008030.3/Solyc08g007270.3/Solyc08g068120.2/Solyc09g092580.3	6	1	5
Biological process	GO:0010628	positive regulation of gene expression	14/652	443/15101	0.914374	1	0.934183	Solyc01g096320.3/Solyc02g061780.3/Solyc03g082550.3/Solyc03g093890.3/Solyc03g093930.3/Solyc04g005800.3/Solyc04g078800.3/Solyc05g006980.3/Solyc06g050520.2/Solyc06g051350.3/Solyc08g076390.3/Solyc10g078670.2/Solyc11g012980.1/Solyc12g010800.2	14	9	5
Biological process	GO:0006109	regulation of carbohydrate metabolic process	1/652	56/15101	0.915939	1	0.934183	Solyc01g079470.3	1	0	1
Biological process	GO:0006418	tRNA aminoacylation for protein translation	1/652	56/15101	0.915939	1	0.934183	Solyc03g117330.3	1	1	0
Biological process	GO:0031056	regulation of histone modification	1/652	56/15101	0.915939	1	0.934183	Solyc02g085390.3	1	1	0
Biological process	GO:0042538	hyperosmotic salinity response	1/652	56/15101	0.915939	1	0.934183	Solyc05g021090.3	1	1	0
Biological process	GO:0043038	amino acid activation	1/652	56/15101	0.915939	1	0.934183	Solyc03g117330.3	1	1	0
Biological process	GO:0043039	tRNA aminoacylation	1/652	56/15101	0.915939	1	0.934183	Solyc03g117330.3	1	1	0
Biological process	GO:0051493	regulation of cytoskeleton organization	1/652	56/15101	0.915939	1	0.934183	Solyc11g012020.2	1	1	0
Biological process	GO:0009856	pollination	7/652	249/15101	0.917056	1	0.934183	Solyc02g079550.2/Solyc05g013880.1/Solyc07g045350.3/Solyc07g053100.3/Solyc10g006690.3/Solyc10g006710.3/Solyc10g006720.3	7	4	3
Biological process	GO:0044706	multi-multicellular organism process	7/652	249/15101	0.917056	1	0.934183	Solyc02g079550.2/Solyc05g013880.1/Solyc07g045350.3/Solyc07g053100.3/Solyc10g006690.3/Solyc10g006710.3/Solyc10g006720.3	7	4	3
Biological process	GO:0006479	protein methylation	2/652	94/15101	0.917916	1	0.934183	Solyc02g085390.3/Solyc11g010440.2	2	2	0
Biological process	GO:0008213	protein alkylation	2/652	94/15101	0.917916	1	0.934183	Solyc02g085390.3/Solyc11g010440.2	2	2	0
Biological process	GO:0032940	secretion by cell	2/652	94/15101	0.917916	1	0.934183	Solyc01g006950.3/Solyc09g005830.1	2	2	0
Biological process	GO:0006302	double-strand break repair	3/652	128/15101	0.918784	1	0.934183	Solyc05g050960.3/Solyc10g079510.2/Solyc11g065760.2	3	3	0
Biological process	GO:0009664	plant-type cell wall organization	4/652	160/15101	0.919088	1	0.934183	Solyc04g071900.3/Solyc05g007830.3/Solyc06g035940.3/Solyc10g084240.2	4	4	0
Biological process	GO:0022406	membrane docking	1/652	57/15101	0.919582	1	0.934183	Solyc01g006950.3	1	1	0
Biological process	GO:0080147	root hair cell development	1/652	57/15101	0.919582	1	0.934183	Solyc07g005400.3	1	1	0
Biological process	GO:0140056	organelle localization by membrane tethering	1/652	57/15101	0.919582	1	0.934183	Solyc01g006950.3	1	1	0
Biological process	GO:0009735	response to cytokinin	5/652	191/15101	0.919626	1	0.934183	Solyc02g083620.3/Solyc03g005280.3/Solyc06g048930.3/Solyc06g069045.1/Solyc08g007270.3	5	2	3
Biological process	GO:0030029	actin filament-based process	2/652	95/15101	0.920801	1	0.934183	Solyc10g084660.2/Solyc11g012020.2	2	2	0
Biological process	GO:0044703	multi-organism reproductive process	3/652	129/15101	0.921292	1	0.934183	Solyc01g090730.3/Solyc07g005400.3/Solyc10g018780.2	3	1	2
Biological process	GO:0009789	positive regulation of abscisic acid-activated signaling pathway	1/652	58/15101	0.923067	1	0.934183	Solyc01g095700.3	1	0	1
Biological process	GO:0010374	stomatal complex development	1/652	58/15101	0.923067	1	0.934183	Solyc04g077170.3	1	0	1
Biological process	GO:1901421	positive regulation of response to alcohol	1/652	58/15101	0.923067	1	0.934183	Solyc01g095700.3	1	0	1
Biological process	GO:1905959	positive regulation of cellular response to alcohol	1/652	58/15101	0.923067	1	0.934183	Solyc01g095700.3	1	0	1
Biological process	GO:0009738	abscisic acid-activated signaling pathway	9/652	311/15101	0.924917	1	0.934183	Solyc01g095700.3/Solyc01g099980.3/Solyc03g096670.3/Solyc04g005380.3/Solyc06g050500.2/Solyc06g068390.1/Solyc06g071820.3/Solyc06g084320.1/Solyc09g064820.1	9	1	8
Biological process	GO:0006637	acyl-CoA metabolic process	1/652	59/15101	0.926402	1	0.934183	Solyc06g073560.3	1	0	1
Biological process	GO:0035383	thioester metabolic process	1/652	59/15101	0.926402	1	0.934183	Solyc06g073560.3	1	0	1
Biological process	GO:0097164	ammonium ion metabolic process	1/652	59/15101	0.926402	1	0.934183	Solyc07g005380.3	1	1	0
Biological process	GO:0006644	phospholipid metabolic process	5/652	195/15101	0.927696	1	0.934183	Solyc01g009870.3/Solyc03g098030.3/Solyc07g014730.3/Solyc07g052135.1/Solyc09g014350.3	5	3	2
Biological process	GO:0009124	nucleoside monophosphate biosynthetic process	4/652	164/15101	0.927828	1	0.934183	Solyc04g080250.3/Solyc05g024230.2/Solyc06g061040.3/Solyc09g008840.3	4	2	2
Biological process	GO:0009636	response to toxic substance	4/652	164/15101	0.927828	1	0.934183	Solyc04g010250.3/Solyc04g071990.3/Solyc06g069045.1/Solyc06g071820.3	4	1	3
Biological process	GO:0045489	pectin biosynthetic process	1/652	60/15101	0.929592	1	0.934183	Solyc02g065530.3	1	0	1
Biological process	GO:0048232	male gamete generation	1/652	60/15101	0.929592	1	0.934183	Solyc07g005400.3	1	1	0
Biological process	GO:0006402	mRNA catabolic process	2/652	99/15101	0.931413	1	0.934183	Solyc01g088380.2/Solyc12g099620.1	2	1	1
Biological process	GO:0051130	positive regulation of cellular component organization	2/652	99/15101	0.931413	1	0.934183	Solyc02g085390.3/Solyc07g009500.2	2	2	0
Biological process	GO:1901000	regulation of response to salt stress	1/652	61/15101	0.932644	1	0.934183	Solyc02g061780.3	1	1	0
Biological process	GO:0006304	DNA modification	2/652	100/15101	0.933848	1	0.934183	Solyc02g085390.3/Solyc03g083130.2	2	1	1
Biological process	GO:0018298	protein-chromophore linkage	2/652	100/15101	0.933848	1	0.934183	Solyc01g005300.3/Solyc08g067320.2	2	1	1
Biological process	GO:0044728	DNA methylation or demethylation	2/652	100/15101	0.933848	1	0.934183	Solyc02g085390.3/Solyc03g083130.2	2	1	1
Biological process	GO:0072525	pyridine-containing compound biosynthetic process	2/652	100/15101	0.933848	1	0.934183	Solyc05g024230.2/Solyc09g008840.3	2	1	1
Biological process	GO:0009798	axis specification	1/652	62/15101	0.935564	1	0.934183	Solyc12g014500.2	1	1	0
Biological process	GO:0048574	long-day photoperiodism, flowering	1/652	62/15101	0.935564	1	0.934183	Solyc04g071990.3	1	0	1
Biological process	GO:0070592	cell wall polysaccharide biosynthetic process	1/652	62/15101	0.935564	1	0.934183	Solyc06g051350.3	1	1	0
Biological process	GO:2000377	regulation of reactive oxygen species metabolic process	1/652	62/15101	0.935564	1	0.934183	Solyc03g098030.3	1	0	1
Biological process	GO:0000724	double-strand break repair via homologous recombination	2/652	101/15101	0.936201	1	0.934183	Solyc05g050960.3/Solyc10g079510.2	2	2	0
Biological process	GO:0000725	recombinational repair	2/652	101/15101	0.936201	1	0.934183	Solyc05g050960.3/Solyc10g079510.2	2	2	0
Biological process	GO:0030003	cellular cation homeostasis	3/652	136/15101	0.936954	1	0.934183	Solyc06g006110.3/Solyc08g028970.3/Solyc10g011960.2	3	1	2
Biological process	GO:0022904	respiratory electron transport chain	1/652	63/15101	0.938358	1	0.934183	Solyc11g071990.2	1	1	0
Biological process	GO:0045786	negative regulation of cell cycle	1/652	63/15101	0.938358	1	0.934183	Solyc03g113760.3	1	1	0
Biological process	GO:0007034	vacuolar transport	1/652	64/15101	0.94103	1	0.934183	Solyc01g099870.2	1	0	1
Biological process	GO:0031329	regulation of cellular catabolic process	1/652	64/15101	0.94103	1	0.934183	Solyc12g099620.1	1	0	1
Biological process	GO:0033043	regulation of organelle organization	5/652	203/15101	0.941706	1	0.934183	Solyc02g085390.3/Solyc03g083130.2/Solyc07g009500.2/Solyc10g080400.2/Solyc11g012020.2	5	4	1
Biological process	GO:0046686	response to cadmium ion	5/652	203/15101	0.941706	1	0.934183	Solyc04g010250.3/Solyc04g073990.3/Solyc08g080130.3/Solyc09g090900.3/Solyc09g091700.3	5	3	2
Biological process	GO:0006310	DNA recombination	10/652	352/15101	0.94242	1	0.934183	Solyc00g007225.1/Solyc03g025820.2/Solyc03g115050.3/Solyc05g050960.3/Solyc08g007330.3/Solyc08g068120.2/Solyc09g009900.3/Solyc09g065840.3/Solyc10g079510.2/Solyc12g077395.1	10	6	4
Biological process	GO:0042325	regulation of phosphorylation	2/652	104/15101	0.942793	1	0.934183	Solyc04g079400.3/Solyc11g006000.2	2	2	0
Biological process	GO:0006972	hyperosmotic response	1/652	65/15101	0.943587	1	0.934183	Solyc05g021090.3	1	1	0
Biological process	GO:0007276	gamete generation	1/652	65/15101	0.943587	1	0.934183	Solyc07g005400.3	1	1	0
Biological process	GO:0010639	negative regulation of organelle organization	1/652	65/15101	0.943587	1	0.934183	Solyc02g085390.3	1	1	0
Biological process	GO:0044038	cell wall macromolecule biosynthetic process	1/652	65/15101	0.943587	1	0.934183	Solyc06g051350.3	1	1	0
Biological process	GO:0061025	membrane fusion	1/652	65/15101	0.943587	1	0.934183	Solyc01g006950.3	1	1	0
Biological process	GO:0070589	cellular component macromolecule biosynthetic process	1/652	65/15101	0.943587	1	0.934183	Solyc06g051350.3	1	1	0
Biological process	GO:0010431	seed maturation	1/652	66/15101	0.946033	1	0.934183	Solyc07g042190.3	1	0	1
Biological process	GO:0048193	Golgi vesicle transport	2/652	106/15101	0.946822	1	0.934183	Solyc03g120900.2/Solyc05g010120.3	2	2	0
Biological process	GO:0044106	cellular amine metabolic process	1/652	67/15101	0.948374	1	0.934183	Solyc09g092580.3	1	0	1
Biological process	GO:0033044	regulation of chromosome organization	2/652	107/15101	0.948734	1	0.934183	Solyc02g085390.3/Solyc03g083130.2	2	1	1
Biological process	GO:0044087	regulation of cellular component biogenesis	2/652	108/15101	0.95058	1	0.934183	Solyc09g018200.1/Solyc10g076180.1	2	2	0
Biological process	GO:0009740	gibberellic acid mediated signaling pathway	1/652	68/15101	0.950613	1	0.934183	Solyc06g008030.3	1	0	1
Biological process	GO:0010476	gibberellin mediated signaling pathway	1/652	69/15101	0.952755	1	0.934183	Solyc06g008030.3	1	0	1
Biological process	GO:0071370	cellular response to gibberellin stimulus	1/652	69/15101	0.952755	1	0.934183	Solyc06g008030.3	1	0	1
Biological process	GO:0022411	cellular component disassembly	1/652	70/15101	0.954804	1	0.934183	Solyc10g084660.2	1	1	0
Biological process	GO:0007015	actin filament organization	1/652	71/15101	0.956764	1	0.934183	Solyc10g084660.2	1	1	0
Biological process	GO:0022412	cellular process involved in reproduction in multicellular organism	1/652	71/15101	0.956764	1	0.934183	Solyc07g005400.3	1	1	0
Biological process	GO:0006650	glycerophospholipid metabolic process	2/652	112/15101	0.95735	1	0.934183	Solyc01g009870.3/Solyc03g098030.3	2	1	1
Biological process	GO:0019318	hexose metabolic process	2/652	112/15101	0.95735	1	0.934183	Solyc01g086640.2/Solyc09g011860.3	2	2	0
Biological process	GO:0046496	nicotinamide nucleotide metabolic process	2/652	112/15101	0.95735	1	0.934183	Solyc05g024230.2/Solyc09g008840.3	2	1	1
Biological process	GO:0062012	regulation of small molecule metabolic process	2/652	112/15101	0.95735	1	0.934183	Solyc09g008010.3/Solyc12g036390.2	2	2	0
Biological process	GO:0055114	oxidation-reduction process	10/652	366/15101	0.957544	1	0.934183	Solyc01g005140.3/Solyc01g091320.3/Solyc04g006970.3/Solyc06g005750.3/Solyc06g005755.1/Solyc07g045350.3/Solyc07g048060.2/Solyc07g048070.3/Solyc10g086500.1/Solyc11g071990.2	10	4	6
Biological process	GO:0016192	vesicle-mediated transport	12/652	425/15101	0.958626	1	0.934183	Solyc01g006950.3/Solyc03g006080.3/Solyc03g098030.3/Solyc03g120900.2/Solyc04g074830.1/Solyc05g010120.3/Solyc06g006020.2/Solyc06g006057.1/Solyc06g083270.3/Solyc09g005830.1/Solyc11g012020.2/Solyc11g044860.2	12	11	1
Biological process	GO:0047484	regulation of response to osmotic stress	1/652	72/15101	0.95864	1	0.934183	Solyc02g061780.3	1	1	0
Biological process	GO:0051129	negative regulation of cellular component organization	1/652	72/15101	0.95864	1	0.934183	Solyc02g085390.3	1	1	0
Biological process	GO:0055067	monovalent inorganic cation homeostasis	1/652	72/15101	0.95864	1	0.934183	Solyc05g051220.3	1	1	0
Biological process	GO:0045333	cellular respiration	2/652	113/15101	0.958898	1	0.934183	Solyc04g006970.3/Solyc11g071990.2	2	1	1
Biological process	GO:0061024	membrane organization	3/652	150/15101	0.960002	1	0.934183	Solyc01g006950.3/Solyc03g120900.2/Solyc05g010120.3	3	3	0
Biological process	GO:0019362	pyridine nucleotide metabolic process	2/652	114/15101	0.960393	1	0.934183	Solyc05g024230.2/Solyc09g008840.3	2	1	1
Biological process	GO:0043067	regulation of programmed cell death	1/652	73/15101	0.960434	1	0.934183	Solyc06g076040.3	1	1	0
Biological process	GO:1902600	proton transmembrane transport	1/652	74/15101	0.962151	1	0.934183	Solyc08g068850.3	1	1	0
Biological process	GO:0006366	transcription by RNA polymerase II	11/652	401/15101	0.962683	1	0.934183	Solyc03g093890.3/Solyc03g093930.3/Solyc04g079360.1/Solyc05g015850.3/Solyc06g005310.3/Solyc06g005330.3/Solyc07g005400.3/Solyc09g072725.1/Solyc10g008245.1/Solyc10g086250.2/Solyc10g086270.2	11	6	5
Biological process	GO:0009741	response to brassinosteroid	2/652	116/15101	0.963227	1	0.934183	Solyc04g074410.2/Solyc04g074450.2	2	2	0
Biological process	GO:0033865	nucleoside bisphosphate metabolic process	1/652	75/15101	0.963793	1	0.934183	Solyc06g073560.3	1	0	1
Biological process	GO:0033875	ribonucleoside bisphosphate metabolic process	1/652	75/15101	0.963793	1	0.934183	Solyc06g073560.3	1	0	1
Biological process	GO:0034032	purine nucleoside bisphosphate metabolic process	1/652	75/15101	0.963793	1	0.934183	Solyc06g073560.3	1	0	1
Biological process	GO:0080135	regulation of cellular response to stress	1/652	75/15101	0.963793	1	0.934183	Solyc10g079510.2	1	1	0
Biological process	GO:0006575	cellular modified amino acid metabolic process	1/652	76/15101	0.965364	1	0.934183	Solyc06g069045.1	1	1	0
Biological process	GO:0019220	regulation of phosphate metabolic process	2/652	118/15101	0.965866	1	0.934183	Solyc04g079400.3/Solyc11g006000.2	2	2	0
Biological process	GO:0051174	regulation of phosphorus metabolic process	2/652	118/15101	0.965866	1	0.934183	Solyc04g079400.3/Solyc11g006000.2	2	2	0
Biological process	GO:0006281	DNA repair	9/652	347/15101	0.966639	1	0.934183	Solyc03g115050.3/Solyc04g080250.3/Solyc05g050960.3/Solyc08g007330.3/Solyc09g009900.3/Solyc10g052880.1/Solyc10g079510.2/Solyc11g065760.2/Solyc11g067250.2	9	8	1
Biological process	GO:0009736	cytokinin-activated signaling pathway	1/652	77/15101	0.966867	1	0.934183	Solyc06g048930.3	1	1	0
Biological process	GO:0006754	ATP biosynthetic process	2/652	119/15101	0.967116	1	0.934183	Solyc05g024230.2/Solyc09g008840.3	2	1	1
Biological process	GO:0071368	cellular response to cytokinin stimulus	1/652	78/15101	0.968305	1	0.934183	Solyc06g048930.3	1	1	0
Biological process	GO:0042180	cellular ketone metabolic process	2/652	121/15101	0.969485	1	0.934183	Solyc09g008010.3/Solyc12g036390.2	2	2	0
Biological process	GO:0072524	pyridine-containing compound metabolic process	2/652	121/15101	0.969485	1	0.934183	Solyc05g024230.2/Solyc09g008840.3	2	1	1
Biological process	GO:0009909	regulation of flower development	4/652	193/15101	0.969619	1	0.934183	Solyc01g005300.3/Solyc03g032060.1/Solyc08g066270.2/Solyc11g069070.2	4	2	2
Biological process	GO:0000956	nuclear-transcribed mRNA catabolic process	1/652	79/15101	0.969681	1	0.934183	Solyc01g088380.2	1	1	0
Biological process	GO:0042752	regulation of circadian rhythm	1/652	80/15101	0.970996	1	0.934183	Solyc04g071990.3	1	0	1
Biological process	GO:0009156	ribonucleoside monophosphate biosynthetic process	3/652	160/15101	0.971338	1	0.934183	Solyc05g024230.2/Solyc06g061040.3/Solyc09g008840.3	3	1	2
Biological process	GO:0045017	glycerolipid biosynthetic process	1/652	81/15101	0.972255	1	0.934183	Solyc01g095960.3	1	1	0
Biological process	GO:0006733	oxidoreduction coenzyme metabolic process	2/652	124/15101	0.972734	1	0.934183	Solyc05g024230.2/Solyc09g008840.3	2	1	1
Biological process	GO:0015980	energy derivation by oxidation of organic compounds	2/652	124/15101	0.972734	1	0.934183	Solyc04g006970.3/Solyc11g071990.2	2	1	1
Biological process	GO:0060968	regulation of gene silencing	1/652	82/15101	0.97346	1	0.934183	Solyc03g083130.2	1	0	1
Biological process	GO:0009642	response to light intensity	2/652	126/15101	0.974712	1	0.934183	Solyc01g099870.2/Solyc04g076950.3	2	0	2
Biological process	GO:0009145	purine nucleoside triphosphate biosynthetic process	2/652	127/15101	0.975648	1	0.934183	Solyc05g024230.2/Solyc09g008840.3	2	1	1
Biological process	GO:0009206	purine ribonucleoside triphosphate biosynthetic process	2/652	127/15101	0.975648	1	0.934183	Solyc05g024230.2/Solyc09g008840.3	2	1	1
Biological process	GO:0009793	embryo development ending in seed dormancy	10/652	392/15101	0.976568	1	0.934183	Solyc01g105450.3/Solyc02g087840.3/Solyc02g087980.3/Solyc04g072000.3/Solyc05g051530.3/Solyc06g005750.3/Solyc07g066330.3/Solyc10g078770.2/Solyc11g009100.2/Solyc12g014140.2	10	5	5
Biological process	GO:2000242	negative regulation of reproductive process	1/652	87/15101	0.978742	1	0.934183	Solyc11g069070.2	1	1	0
Biological process	GO:0009108	coenzyme biosynthetic process	4/652	205/15101	0.979109	1	0.934183	Solyc05g024230.2/Solyc06g006080.3/Solyc09g005180.3/Solyc09g008840.3	4	2	2
Biological process	GO:0009894	regulation of catabolic process	1/652	89/15101	0.980549	1	0.934183	Solyc12g099620.1	1	0	1
Biological process	GO:0000902	cell morphogenesis	9/652	370/15101	0.98088	1	0.934183	Solyc01g010910.2/Solyc02g069490.3/Solyc05g052660.1/Solyc05g052670.1/Solyc07g045350.3/Solyc08g007270.3/Solyc09g005170.2/Solyc10g080400.2/Solyc11g005150.2	9	4	5
Biological process	GO:0018105	peptidyl-serine phosphorylation	1/652	90/15101	0.981393	1	0.934183	Solyc09g018280.1	1	0	1
Biological process	GO:0009201	ribonucleoside triphosphate biosynthetic process	2/652	135/15101	0.982021	1	0.934183	Solyc05g024230.2/Solyc09g008840.3	2	1	1
Biological process	GO:0010941	regulation of cell death	1/652	91/15101	0.982201	1	0.934183	Solyc06g076040.3	1	1	0
Biological process	GO:0018209	peptidyl-serine modification	1/652	91/15101	0.982201	1	0.934183	Solyc09g018280.1	1	0	1
Biological process	GO:0032989	cellular component morphogenesis	10/652	406/15101	0.983228	1	0.934183	Solyc01g010910.2/Solyc01g068080.3/Solyc02g069490.3/Solyc05g052660.1/Solyc05g052670.1/Solyc07g045350.3/Solyc08g007270.3/Solyc09g005170.2/Solyc10g080400.2/Solyc11g005150.2	10	4	6
Biological process	GO:0009142	nucleoside triphosphate biosynthetic process	2/652	138/15101	0.983967	1	0.934183	Solyc05g024230.2/Solyc09g008840.3	2	1	1
Biological process	GO:0071396	cellular response to lipid	12/652	469/15101	0.984217	1	0.934183	Solyc01g095700.3/Solyc01g099980.3/Solyc03g096670.3/Solyc04g005380.3/Solyc06g008030.3/Solyc06g050500.2/Solyc06g068390.1/Solyc06g071820.3/Solyc06g084320.1/Solyc09g064820.1/Solyc12g036320.2/Solyc12g036325.1	12	3	9
Biological process	GO:0040029	regulation of gene expression, epigenetic	4/652	214/15101	0.984312	1	0.934183	Solyc02g085390.3/Solyc03g083130.2/Solyc08g076390.3/Solyc08g080220.2	4	2	2
Biological process	GO:0006839	mitochondrial transport	1/652	95/15101	0.985099	1	0.934183	Solyc10g051120.2	1	0	1
Biological process	GO:0006974	cellular response to DNA damage stimulus	9/652	380/15101	0.985117	1	0.934183	Solyc03g115050.3/Solyc04g080250.3/Solyc05g050960.3/Solyc08g007330.3/Solyc09g009900.3/Solyc10g052880.1/Solyc10g079510.2/Solyc11g065760.2/Solyc11g067250.2	9	8	1
Biological process	GO:0009127	purine nucleoside monophosphate biosynthetic process	2/652	140/15101	0.985149	1	0.934183	Solyc05g024230.2/Solyc09g008840.3	2	1	1
Biological process	GO:0009168	purine ribonucleoside monophosphate biosynthetic process	2/652	140/15101	0.985149	1	0.934183	Solyc05g024230.2/Solyc09g008840.3	2	1	1
Biological process	GO:0051028	mRNA transport	1/652	96/15101	0.985746	1	0.934183	Solyc03g120900.2	1	1	0
Biological process	GO:0035194	posttranscriptional gene silencing by RNA	1/652	97/15101	0.986365	1	0.934183	Solyc08g080220.2	1	0	1
Biological process	GO:0007005	mitochondrion organization	1/652	98/15101	0.986958	1	0.934183	Solyc09g065840.3	1	0	1
[truncated: 86 more rows]
