# Supplementary material for: Overexpression of PpSnRK1α in tomato enhanced salt tolerance by regulating ABA signaling pathway and reactive oxygen metabolism
Source: BMC Plant Biol. 2020 Mar 26;20:128. doi: 10.1186/s12870-020-02342-2 (PMC7099830; doi:10.1186/s12870-020-02342-2)
Supplement: Supplementary file 8 — Additional file 8 : Table S5. List of TFs and their expression levels in WT and PpSnRK1α overexpression lines. [file 12870_2020_2342_MOESM8_ESM.xlsx]

## Sheet: Sheet1
List of TFs and their expression levels in WT and PpSnRK1α overexpression lines
ID	Family	Category	Classification	WTLt	OELSt	log2FoldChange	regulated	gene_name	gene_description	KEGG	NR	Swissprot	Tremble	KOG	GO	Pfam
Solyc09g007260.3	AP2/ERF-AP2	TF	AP2/ERF->AP2/ERF-AP2	244	113	-1.117	down	--	--	K09284 AP2-like factor, euAP2 lineage | (RefSeq) ethylene-responsive transcription factor RAP2-7-like (A)	PREDICTED: ethylene-responsive transcription factor RAP2-7-like isoform X1 [Solanum lycopersicum]	RecName: Full=Floral homeotic protein APETALA 2 {ECO:0000303|PubMed:7919989};	SubName: Full=Uncharacterized protein {ECO:0000313|EnsemblPlants:Solyc09g007260.2.1};	--	GO:0005634,nucleus; GO:0003677,DNA binding; GO:0003700,DNA-binding transcription factor activity; GO:0030154,cell differentiation; GO:0009908,flower development; GO:0010073,meristem maintenance; GO:0048481,plant ovule development; GO:0048316,seed development; GO:0010093,specification of floral organ identity; GO:0006351,transcription, DNA-templated	AP2 domain
Solyc01g090560.3	AP2/ERF-ERF	TF	AP2/ERF->AP2/ERF-ERF	110	27	-2.046	down	--	--	K09286 EREBP-like factor | (RefSeq) dehydration-responsive element-binding protein 3-like (A)	PREDICTED: ethylene-responsive transcription factor ERF038-like [Solanum lycopersicum]	RecName: Full=Ethylene-responsive transcription factor ERF034;	SubName: Full=Uncharacterized protein {ECO:0000313|EnsemblPlants:Solyc01g090560.2.1};	--	GO:0005634,nucleus; GO:0003700,DNA-binding transcription factor activity; GO:0044212,transcription regulatory region DNA binding; GO:0009873,ethylene-activated signaling pathway; GO:0006351,transcription, DNA-templated	AP2 domain
Solyc03g118190.3	AP2/ERF-ERF	TF	AP2/ERF->AP2/ERF-ERF	2	11	2.778	up	--	--	K12900 FUS-interacting serine-arginine-rich protein 1 | (RefSeq) serine/arginine-rich SC35-like splicing factor SCL30A (A)	PREDICTED: ethylene-responsive transcription factor ERF114 [Solanum lycopersicum]	RecName: Full=Ethylene-responsive transcription factor ERF114 {ECO:0000303|PubMed:16407444}; AltName: Full=ERF bud enhancer {ECO:0000303|PubMed:23616605};	SubName: Full=Uncharacterized protein {ECO:0000313|EnsemblPlants:Solyc03g118190.2.1};	--	GO:0005634,nucleus; GO:0003700,DNA-binding transcription factor activity; GO:0043565,sequence-specific DNA binding; GO:0050832,defense response to fungus; GO:0009873,ethylene-activated signaling pathway; GO:0007275,multicellular organism development; GO:0006351,transcription, DNA-templated	AP2 domain
Solyc06g050520.2	AP2/ERF-ERF	TF	AP2/ERF->AP2/ERF-ERF	79	27	-1.569	down	--	--	K09286 EREBP-like factor | (RefSeq) DREB1; dehydration responsive element binding protein (A)	dehydration responsive element binding protein [Solanum lycopersicum]	RecName: Full=Dehydration-responsive element-binding protein 2A; Short=OsDREB2A;	SubName: Full=Dehydration responsive element binding protein {ECO:0000313|EMBL:AAN77051.1, ECO:0000313|EnsemblPlants:Solyc06g050520.1.1};	--	GO:0005634,nucleus; GO:0003700,DNA-binding transcription factor activity; GO:0043565,sequence-specific DNA binding; GO:0044212,transcription regulatory region DNA binding; GO:0045893,positive regulation of transcription, DNA-templated; GO:0006351,transcription, DNA-templated	AP2 domain
Solyc06g065820.3	AP2/ERF-ERF	TF	AP2/ERF->AP2/ERF-ERF	24	112	2.226	up	--	--	K09286 EREBP-like factor | (RefSeq) ethylene-responsive transcription factor 3-like (A)	ethylene response factor 3-like [Solanum lycopersicum]	RecName: Full=Ethylene-responsive transcription factor ERF003;	SubName: Full=Ethylene response factor 1 {ECO:0000313|EMBL:AAL75809.1, ECO:0000313|EnsemblPlants:Solyc06g065820.2.1};	--	GO:0005634,nucleus; GO:0003677,DNA binding; GO:0003700,DNA-binding transcription factor activity; GO:0009873,ethylene-activated signaling pathway; GO:0006351,transcription, DNA-templated	DNA alpha-glucosyltransferase
Solyc08g080290.3	AP2/ERF-ERF	TF	AP2/ERF->AP2/ERF-ERF	128	340	1.417	up	--	--	K09286 EREBP-like factor | (RefSeq) CBF3; AP2 domain CBF protein (A)	PREDICTED: ethylene-responsive transcription factor ERF027-like [Solanum lycopersicum]	RecName: Full=Ethylene-responsive transcription factor ERF026;	SubName: Full=Uncharacterized protein {ECO:0000313|EnsemblPlants:Solyc08g080290.2.1};	--	GO:0005634,nucleus; GO:0003677,DNA binding; GO:0003700,DNA-binding transcription factor activity; GO:0009873,ethylene-activated signaling pathway; GO:0006351,transcription, DNA-templated	AP2 domain
Solyc11g012980.1	AP2/ERF-ERF	TF	AP2/ERF->AP2/ERF-ERF	405	1065	1.388	up	--	--	K09286 EREBP-like factor | (RefSeq) ethylene-responsive transcription factor RAP2-1-like (A)	PREDICTED: ethylene-responsive transcription factor ERF014 [Solanum lycopersicum]	RecName: Full=Ethylene-responsive transcription factor ERF012; AltName: Full=Dehydration response element-binding protein 26 {ECO:0000303|PubMed:21069430};	SubName: Full=Uncharacterized protein {ECO:0000313|EnsemblPlants:Solyc11g012980.1.1};	--	GO:0005634,nucleus; GO:0003700,DNA-binding transcription factor activity; GO:0043565,sequence-specific DNA binding; GO:0044212,transcription regulatory region DNA binding; GO:0071497,cellular response to freezing; GO:0034605,cellular response to heat; GO:0009873,ethylene-activated signaling pathway; GO:0045893,positive regulation of transcription, DNA-templated; GO:0009753,response to jasmonic ac…	AP2 domain
Solyc11g042560.1	AP2/ERF-ERF	TF	AP2/ERF->AP2/ERF-ERF	53	145	1.451	up	--	--	K09286 EREBP-like factor | (RefSeq) ethylene-responsive transcription factor TINY-like (A)	PREDICTED: ethylene-responsive transcription factor ERF022-like [Solanum lycopersicum]	RecName: Full=Ethylene-responsive transcription factor ERF022;	SubName: Full=Uncharacterized protein {ECO:0000313|EnsemblPlants:Solyc11g042560.1.1};	--	GO:0005634,nucleus; GO:0003677,DNA binding; GO:0003700,DNA-binding transcription factor activity; GO:0009873,ethylene-activated signaling pathway; GO:0006351,transcription, DNA-templated	AP2 domain
Solyc02g055370.3	B3	TF	B3->B3	10	35	1.76	up	--	--	--	PREDICTED: B3 domain-containing protein REM5-like [Solanum lycopersicum]	RecName: Full=B3 domain-containing protein REM9; AltName: Full=Auxin response factor 23; AltName: Full=Protein REPRODUCTIVE MERISTEM 9;	SubName: Full=Uncharacterized protein {ECO:0000313|EnsemblPlants:Solyc02g055370.2.1};	--	GO:0009941,chloroplast envelope; GO:0005634,nucleus; GO:0003677,DNA binding; GO:0006355,regulation of transcription, DNA-templated; GO:0009409,response to cold; GO:0006351,transcription, DNA-templated	B3 DNA binding domain
Solyc04g079125.1	B3	TF	B3->B3	11	32	1.48	up	--	--	K14753 guanine nucleotide-binding protein subunit beta-2-like 1 protein | (RefSeq) guanine nucleotide-binding protein subunit beta-like protein (A)	PREDICTED: B3 domain-containing protein At5g42700 [Solanum lycopersicum]	RecName: Full=B3 domain-containing protein At5g42700;	SubName: Full=Uncharacterized protein {ECO:0000313|EnsemblPlants:Solyc04g079130.2.1};	--	GO:0005634,nucleus; GO:0003677,DNA binding; GO:0006355,regulation of transcription, DNA-templated; GO:0006351,transcription, DNA-templated	B3 DNA binding domain
Solyc06g075150.3	B3-ARF	TF	B3->B3-ARF	106	51	-1.068	down	--	--	K14486 auxin response factor | (RefSeq) auxin response factor 19 isoform X3 (A)	auxin response factor 16 [Solanum lycopersicum]	RecName: Full=Auxin response factor 18; AltName: Full=OsARF10;	RecName: Full=Auxin response factor {ECO:0000256|RuleBase:RU004561};	--	GO:0005634,nucleus; GO:0003677,DNA binding; GO:0009734,auxin-activated signaling pathway; GO:0006355,regulation of transcription, DNA-templated; GO:0006351,transcription, DNA-templated	AUX/IAA family
Solyc01g096370.3	bHLH	TF	bHLH	1807	626	-1.533	down	--	--	K13422 transcription factor MYC2 | (RefSeq) transcription factor MYC4-like (A)	PREDICTED: transcription factor MYC2-like isoform X2 [Solanum lycopersicum]	RecName: Full=Transcription factor bHLH14; AltName: Full=Basic helix-loop-helix protein 14; Short=AtbHLH14; Short=bHLH 14; AltName: Full=Transcription factor EN 33; AltName: Full=bHLH transcription factor bHLH014;	SubName: Full=Uncharacterized protein {ECO:0000313|EnsemblPlants:Solyc01g096370.2.1};	--	GO:0005737,cytoplasm; GO:0005634,nucleus; GO:0003677,DNA binding; GO:0003700,DNA-binding transcription factor activity; GO:0046983,protein dimerization activity; GO:0010629,negative regulation of gene expression; GO:0006355,regulation of transcription, DNA-templated; GO:0006351,transcription, DNA-templated	Helix-loop-helix DNA-binding domain
Solyc02g062690.3	bHLH	TF	bHLH	240	115	-1.084	down	--	--	K11253 histone H3 | (RefSeq) uncharacterized protein LOC18096237 (A)	PREDICTED: transcription factor HBI1 [Solanum lycopersicum]	RecName: Full=Transcription factor BEE 2; AltName: Full=Basic helix-loop-helix protein 58; Short=AtbHLH58; Short=bHLH 58; AltName: Full=Protein Brassinosteroid enhanced expression 2; AltName: Full=Transcription factor EN 80; AltName: Full=bHLH transcription factor bHLH058;	SubName: Full=Uncharacterized protein {ECO:0000313|EnsemblPlants:Solyc02g062690.2.1};	--	GO:0005634,nucleus; GO:0003677,DNA binding; GO:0003700,DNA-binding transcription factor activity; GO:0046983,protein dimerization activity; GO:0006355,regulation of transcription, DNA-templated; GO:0006351,transcription, DNA-templated	Helix-loop-helix DNA-binding domain
Solyc04g078800.3	bHLH	TF	bHLH	14	39	1.528	up	--	--	K10863 aprataxin [EC:3.1.11.7 3.1.11.8 3.1.12.2] | (RefSeq) basic helix-loop-helix family protein (A)	PREDICTED: uncharacterized protein LOC101251879 isoform X1 [Solanum lycopersicum]	RecName: Full=Transcription factor HEC1; AltName: Full=Basic helix-loop-helix protein 88; Short=AtbHLH88; Short=bHLH 88; AltName: Full=Protein HECATE 1; AltName: Full=Transcription factor EN 118; AltName: Full=bHLH transcription factor bHLH088;	SubName: Full=Uncharacterized protein {ECO:0000313|EnsemblPlants:PGSC0003DMT400020560};	Predicted lipase	GO:0005634,nucleus; GO:0003700,DNA-binding transcription factor activity; GO:0046983,protein dimerization activity; GO:0043565,sequence-specific DNA binding; GO:0048462,carpel formation; GO:0045893,positive regulation of transcription, DNA-templated; GO:0010468,regulation of gene expression; GO:0006355,regulation of transcription, DNA-templated; GO:0006351,transcription, DNA-templated; GO:0010500…	Protein of unknown function (DUF2974)
Solyc06g008030.3	bHLH	TF	bHLH	145	67	-1.072	down	--	--	K16189 phytochrome-interacting factor 4 | (RefSeq) transcription factor PIF1-like isoform X1 (A)	PREDICTED: transcription factor PIF1 isoform X1 [Solanum lycopersicum]	RecName: Full=Transcription factor PIF1; AltName: Full=Basic helix-loop-helix protein 15; Short=AtbHLH15; Short=bHLH 15; AltName: Full=Protein PHY-INTERACTING FACTOR 1; AltName: Full=Protein PHYTOCHROME INTERACTING FACTOR 3-LIKE 5; AltName: Full=Transcription factor EN 101; AltName: Full=bHLH transcription factor bHLH015;	SubName: Full=Uncharacterized protein {ECO:0000313|EnsemblPlants:Solyc06g008030.2.1};	--	GO:0005634,nucleus; GO:0003677,DNA binding; GO:0003700,DNA-binding transcription factor activity; GO:0042802,identical protein binding; GO:0010313,phytochrome binding; GO:0046983,protein dimerization activity; GO:0015995,chlorophyll biosynthetic process; GO:0009740,gibberellic acid mediated signaling pathway; GO:0006783,heme biosynthetic process; GO:0009959,negative gravitropism; GO:0010100,negat…	Helix-loop-helix DNA-binding domain
Solyc06g062460.3	bHLH	TF	bHLH	78	24	-1.675	down	--	--	K10863 aprataxin [EC:3.1.11.7 3.1.11.8 3.1.12.2] | (RefSeq) basic helix-loop-helix family protein (A)	PREDICTED: transcription factor bHLH87-like [Solanum lycopersicum]	RecName: Full=Transcription factor bHLH87; AltName: Full=Basic helix-loop-helix protein 87; Short=AtbHLH87; Short=bHLH 87; AltName: Full=Transcription factor EN 121; AltName: Full=bHLH transcription factor bHLH087;	SubName: Full=Uncharacterized protein {ECO:0000313|EnsemblPlants:Solyc06g062460.2.1};	--	GO:0005634,nucleus; GO:0003677,DNA binding; GO:0003700,DNA-binding transcription factor activity; GO:0046983,protein dimerization activity; GO:0006355,regulation of transcription, DNA-templated; GO:0006351,transcription, DNA-templated	Helix-loop-helix DNA-binding domain
Solyc07g005400.3	bHLH	TF	bHLH	307	713	1.23	up	--	--	K12126 phytochrome-interacting factor 3 | (RefSeq) PIF3; hypothetical protein (A)	PREDICTED: transcription factor bHLH82-like [Solanum lycopersicum]	RecName: Full=Transcription factor bHLH66; AltName: Full=Basic helix-loop-helix protein 66; Short=AtbHLH66; Short=bHLH 66; AltName: Full=Transcription factor EN 95; AltName: Full=bHLH transcription factor bHLH066;	SubName: Full=Uncharacterized protein {ECO:0000313|EnsemblPlants:Solyc07g005400.2.1};	--	GO:0005634,nucleus; GO:0001046,core promoter sequence-specific DNA binding; GO:0003700,DNA-binding transcription factor activity; GO:0046983,protein dimerization activity; GO:0001228,DNA-binding transcription activator activity, RNA polymerase II-specific; GO:0055046,microgametogenesis; GO:0048235,pollen sperm cell differentiation; GO:0006355,regulation of transcription, DNA-templated; GO:0080147…	Helix-loop-helix DNA-binding domain
Solyc10g008245.1	bHLH	TF	bHLH	45	2	-4.575	down	--	--	--	PREDICTED: uncharacterized protein LOC107032623 [Solanum pennellii]	RecName: Full=Transcription factor bHLH162; AltName: Full=Basic helix-loop-helix protein 162; Short=AtbHLH162 {ECO:0000303|PubMed:14600211}; Short=bHLH 162; AltName: Full=bHLH transcription factor bHLH162;	SubName: Full=Uncharacterized protein {ECO:0000313|EnsemblPlants:Solyc10g008260.1.1};	--	GO:0090575,RNA polymerase II transcription factor complex; GO:0003700,DNA-binding transcription factor activity; GO:0046983,protein dimerization activity; GO:0000977,RNA polymerase II regulatory region sequence-specific DNA binding; GO:0050832,defense response to fungus; GO:0006357,regulation of transcription by RNA polymerase II; GO:0006355,regulation of transcription, DNA-templated; GO:0006351,…	Helix-loop-helix DNA-binding domain
Solyc11g010340.2	bHLH	TF	bHLH	27	11	-1.328	down	--	--	K18485 myogenic factor 6 | (RefSeq) transcription factor bHLH96 (A)	PREDICTED: transcription factor bHLH96-like [Solanum lycopersicum]	RecName: Full=Transcription factor bHLH96; AltName: Full=Basic helix-loop-helix protein 96; Short=AtbHLH96; Short=bHLH 96; AltName: Full=Transcription factor EN 15; AltName: Full=bHLH transcription factor bHLH096;	SubName: Full=Uncharacterized protein {ECO:0000313|EnsemblPlants:Solyc11g010340.1.1};	--	GO:0005634,nucleus; GO:0003677,DNA binding; GO:0003700,DNA-binding transcription factor activity; GO:0046983,protein dimerization activity; GO:0006351,transcription, DNA-templated	Helix-loop-helix DNA-binding domain
Solyc04g080740.1	bZIP	TF	bZIP	325	159	-1.055	down	--	--	K09060 plant G-box-binding factor | (RefSeq) common plant regulatory factor 1 isoform X1 (A)	PREDICTED: bZIP transcription factor 11 [Solanum lycopersicum]	RecName: Full=bZIP transcription factor 44 {ECO:0000305}; Short=AtbZIP44 {ECO:0000303|PubMed:11906833};	SubName: Full=Uncharacterized protein {ECO:0000313|EnsemblPlants:Solyc04g080740.1.1};	--	GO:0005634,nucleus; GO:0003700,DNA-binding transcription factor activity; GO:0046982,protein heterodimerization activity; GO:0043565,sequence-specific DNA binding; GO:0044212,transcription regulatory region DNA binding; GO:0009845,seed germination; GO:0006351,transcription, DNA-templated	Homeobox associated leucine zipper
Solyc10g078670.2	bZIP	TF	bZIP	6	24	1.854	up	--	--	K14431 transcription factor TGA | (RefSeq) transcription factor TGA2-like (A)	PREDICTED: transcription factor TGA2-like [Solanum lycopersicum]	RecName: Full=bZIP transcription factor TGA10 {ECO:0000303|PubMed:12777042}; AltName: Full=Protein TGACG (TGA) motif-binding protein 10 {ECO:0000303|PubMed:12777042};	SubName: Full=Uncharacterized protein {ECO:0000313|EnsemblPlants:Solyc10g078670.1.1};	--	GO:0005634,nucleus; GO:0003700,DNA-binding transcription factor activity; GO:0043565,sequence-specific DNA binding; GO:0045893,positive regulation of transcription, DNA-templated; GO:0009733,response to auxin; GO:0009753,response to jasmonic acid; GO:0009751,response to salicylic acid; GO:0006351,transcription, DNA-templated	bZIP transcription factor
Solyc12g010800.2	bZIP	TF	bZIP	9	29	1.688	up	--	--	K04374 cyclic AMP-dependent transcription factor ATF-4 | (RefSeq) basic leucine zipper 61-like (A)	PREDICTED: basic leucine zipper 34-like [Solanum lycopersicum]	RecName: Full=Basic leucine zipper 34 {ECO:0000303|PubMed:11906833}; Short=AtbZIP34 {ECO:0000303|PubMed:11906833}; Short=bZIP protein 34;	SubName: Full=Uncharacterized protein {ECO:0000313|EnsemblPlants:Solyc12g010800.1.1};	--	GO:0005634,nucleus; GO:0003677,DNA binding; GO:0003700,DNA-binding transcription factor activity; GO:0000977,RNA polymerase II regulatory region sequence-specific DNA binding; GO:0009555,pollen development; GO:0045893,positive regulation of transcription, DNA-templated; GO:0006351,transcription, DNA-templated	Autophagy protein 16 (ATG16)
Solyc05g009310.3	C2C2-CO-like	TF	C2C2->C2C2-CO-like	34	5	-2.486	down	--	--	K12135 zinc finger protein CONSTANS | (RefSeq) CO; B-box type zinc finger protein with CCT domain-containing protein (A)	PREDICTED: zinc finger protein CONSTANS-LIKE 16-like isoform X1 [Solanum lycopersicum]	RecName: Full=Zinc finger protein CONSTANS-LIKE 16;	SubName: Full=Uncharacterized protein {ECO:0000313|EnsemblPlants:Solyc05g009310.2.1};	GATA-4/5/6 transcription factors	GO:0016020,membrane; GO:0005634,nucleus; GO:0003700,DNA-binding transcription factor activity; GO:0008270,zinc ion binding; GO:0006355,regulation of transcription, DNA-templated	B-box zinc finger
Solyc02g067230.3	C2C2-Dof	TF	C2C2->C2C2-Dof	22	50	1.261	up	--	--	K16222 Dof zinc finger protein DOF5.5 | (RefSeq) cyclic dof factor 1 (A)	PREDICTED: cyclic dof factor 2 [Solanum lycopersicum]	RecName: Full=Cyclic dof factor 2; AltName: Full=Dof zinc finger protein DOF5.2; Short=AtDOF5.2;	SubName: Full=Uncharacterized protein {ECO:0000313|EnsemblPlants:Solyc02g067230.2.1};	--	GO:0005634,nucleus; GO:0003700,DNA-binding transcription factor activity; GO:0046872,metal ion binding; GO:0043565,sequence-specific DNA binding; GO:0009908,flower development; GO:0006355,regulation of transcription, DNA-templated; GO:0006351,transcription, DNA-templated	Dof domain, zinc finger
Solyc03g115940.3	C2C2-Dof	TF	C2C2->C2C2-Dof	1566	785	-1.006	down	--	--	K16222 Dof zinc finger protein DOF5.5 | (RefSeq) cyclic dof factor 1-like (A)	PREDICTED: cyclic dof factor 1-like [Solanum lycopersicum]	RecName: Full=Cyclic dof factor 3; AltName: Full=Dof zinc finger protein DOF3.3; Short=AtDOF3.3; AltName: Full=H-protein promoter-binding factor 2a;	SubName: Full=Uncharacterized protein {ECO:0000313|EnsemblPlants:Solyc03g115940.2.1};	--	GO:0005634,nucleus; GO:0003677,DNA binding; GO:0003700,DNA-binding transcription factor activity; GO:0046872,metal ion binding; GO:0009908,flower development; GO:0006355,regulation of transcription, DNA-templated; GO:0006351,transcription, DNA-templated	Dof domain, zinc finger
Solyc01g090760.3	C2C2-GATA	TF	C2C2->C2C2-GATA	50	6	-3.204	down	--	--	K17895 GATA-binding protein 3 | (RefSeq) GATA transcription factor 9 (A)	PREDICTED: GATA transcription factor 4 [Solanum lycopersicum]	RecName: Full=GATA transcription factor 4; Short=AtGATA-4;	RecName: Full=GATA transcription factor {ECO:0000256|PIRNR:PIRNR016992};	GATA-4/5/6 transcription factors	GO:0005634,nucleus; GO:0005667,transcription factor complex; GO:0003682,chromatin binding; GO:0003700,DNA-binding transcription factor activity; GO:0000977,RNA polymerase II regulatory region sequence-specific DNA binding; GO:0001085,RNA polymerase II transcription factor binding; GO:0001228,DNA-binding transcription activator activity, RNA polymerase II-specific; GO:0008270,zinc ion binding; GO:…	GATA zinc finger
Solyc06g068390.1	C2H2	TF	C2H2	47	13	-1.681	down	--	--	--	PREDICTED: zinc finger protein 3-like [Solanum lycopersicum]	RecName: Full=Zinc finger protein 3 {ECO:0000305};	SubName: Full=Uncharacterized protein {ECO:0000313|EnsemblPlants:Solyc06g068390.1.1};	--	GO:0005634,nucleus; GO:0003700,DNA-binding transcription factor activity; GO:0046872,metal ion binding; GO:0044212,transcription regulatory region DNA binding; GO:0009738,abscisic acid-activated signaling pathway; GO:0009788,negative regulation of abscisic acid-activated signaling pathway; GO:0006355,regulation of transcription, DNA-templated	C2H2-type zinc finger
Solyc11g073060.2	C2H2	TF	C2H2	102	240	1.238	up	--	--	K22534 PR domain zinc finger protein 5 | (RefSeq) zinc finger protein ZAT4-like (A)	PREDICTED: zinc finger protein ZAT11-like [Solanum lycopersicum]	RecName: Full=Zinc finger protein ZAT11;	SubName: Full=Uncharacterized protein {ECO:0000313|EnsemblPlants:Solyc11g073060.1.1};	FOG: Zn-finger	GO:0005634,nucleus; GO:0003700,DNA-binding transcription factor activity; GO:0046872,metal ion binding; GO:0003676,nucleic acid binding; GO:0071289,cellular response to nickel ion; GO:2000280,regulation of root development; GO:0006355,regulation of transcription, DNA-templated; GO:0010200,response to chitin; GO:0006351,transcription, DNA-templated	zinc-finger of acetyl-transferase ESCO
Solyc12g008660.1	C3H	TF	C3H	148	71	-1.009	down	--	--	K07560 D-tyrosyl-tRNA(Tyr) deacylase [EC:3.1.-.-] | (RefSeq) D-tyrosyl-tRNA(Tyr) deacylase (A)	PREDICTED: zinc finger CCCH domain-containing protein 20 [Solanum lycopersicum]	RecName: Full=Zinc finger CCCH domain-containing protein 20; Short=AtC3H20;	SubName: Full=Uncharacterized protein {ECO:0000313|EnsemblPlants:Solyc12g008660.1.1};	CCCH-type Zn-finger protein	GO:0005886,plasma membrane; GO:0003677,DNA binding; GO:0003700,DNA-binding transcription factor activity; GO:0046872,metal ion binding; GO:0006355,regulation of transcription, DNA-templated; GO:0006979,response to oxidative stress	Zinc finger domain
Solyc03g113760.3	E2F-DP	TF	E2F-DP	18	44	1.285	up	--	--	K09391 transcription factor E2F7/8 | (RefSeq) E2F transcription factor-like E2FE (A)	PREDICTED: E2F transcription factor-like E2FE [Solanum lycopersicum]	RecName: Full=E2F transcription factor-like E2FE; AltName: Full=DP-E2F-like protein 1; AltName: Full=E2F-like repressor E2L3;	SubName: Full=Uncharacterized protein {ECO:0000313|EnsemblPlants:Solyc03g113760.2.1};	Transcription factor E2F/dimerization partner (TDP)-like proteins	GO:0005634,nucleus; GO:0005667,transcription factor complex; GO:0003677,DNA binding; GO:0003700,DNA-binding transcription factor activity; GO:0042023,DNA endoreduplication; GO:0032876,negative regulation of DNA endoreduplication; GO:0006351,transcription, DNA-templated	Helix-turn-helix domain
Solyc02g090400.3	GARP-G2-like	TF	GARP->GARP-G2-like	54	106	1.034	up	--	--	K14491 two-component response regulator ARR-B family | (RefSeq) two-component response regulator ARR12-like isoform X1 (A)	PREDICTED: myb family transcription factor EFM-like [Solanum lycopersicum]	RecName: Full=Transcription factor HHO5 {ECO:0000305}; AltName: Full=MYB-domain transcription factor HHO5 {ECO:0000305}; AltName: Full=Protein HRS1 HOMOLOG 5 {ECO:0000305}; AltName: Full=Protein ULT1 INTERACTING FACTOR 1 {ECO:0000303|PubMed:26903506};	SubName: Full=Uncharacterized protein {ECO:0000313|EnsemblPlants:Solyc02g090400.2.1};	--	GO:0005829,cytosol; GO:0005634,nucleus; GO:0003700,DNA-binding transcription factor activity; GO:0044212,transcription regulatory region DNA binding; GO:0048449,floral organ formation; GO:0010629,negative regulation of gene expression; GO:0006355,regulation of transcription, DNA-templated; GO:0090701,specification of plant organ identity; GO:0006351,transcription, DNA-templated	Myb-like DNA-binding domain
Solyc07g045000.3	GARP-G2-like	TF	GARP->GARP-G2-like	3	16	2.472	up	--	--	K06236 collagen, type I, alpha | (RefSeq) hypothetical protein (A)	PREDICTED: uncharacterized protein LOC101246548 isoform X1 [Solanum lycopersicum]	RecName: Full=Putative Myb family transcription factor At1g14600;	SubName: Full=Uncharacterized protein {ECO:0000313|EnsemblPlants:PGSC0003DMT400002410};	--	GO:0005634,nucleus; GO:0003677,DNA binding; GO:0003700,DNA-binding transcription factor activity; GO:0006355,regulation of transcription, DNA-templated; GO:0006351,transcription, DNA-templated	Myb-like DNA-binding domain
Solyc10g080460.2	GARP-G2-like	TF	GARP->GARP-G2-like	5	29	2.972	up	--	--	K12741 heterogeneous nuclear ribonucleoprotein A1/A3 | (RefSeq) RNA-binding protein Musashi homolog 2 (A)	PREDICTED: uncharacterized protein LOC101261766 [Solanum lycopersicum]	RecName: Full=Myb family transcription factor PHL5 {ECO:0000305}; AltName: Full=Protein PHR1-LIKE 5 {ECO:0000305};	SubName: Full=Uncharacterized protein {ECO:0000313|EnsemblPlants:Solyc10g080460.1.1};	--	GO:0005634,nucleus; GO:0003677,DNA binding; GO:0003700,DNA-binding transcription factor activity; GO:0006355,regulation of transcription, DNA-templated; GO:0006351,transcription, DNA-templated	Myb-like DNA-binding domain
Solyc02g064690.3	GNAT	TR	GNAT	113	56	-1.068	down	--	--	--	PREDICTED: probable N-acetyltransferase HLS1 [Solanum lycopersicum]	RecName: Full=Probable N-acetyltransferase HLS1-like; EC=2.3.1.-;	SubName: Full=Uncharacterized protein {ECO:0000313|EnsemblPlants:Solyc02g064690.2.1};	--	GO:0008080,N-acetyltransferase activity; GO:0016747,transferase activity, transferring acyl groups other than amino-acyl groups; GO:0006473,protein acetylation	Acetyltransferase (GNAT) domain
Solyc09g082230.1	GNAT	TR	GNAT	396	822	1.066	up	--	--	--	PREDICTED: uncharacterized protein LOC101247659 [Solanum lycopersicum]	--	SubName: Full=Uncharacterized protein {ECO:0000313|EnsemblPlants:Solyc09g082230.1.1};	--	--	Acetyltransferase (GNAT) domain
Solyc09g082240.3	GNAT	TR	GNAT	33	85	1.323	up	--	--	--	PREDICTED: uncharacterized protein LOC101247959 [Solanum lycopersicum]	--	SubName: Full=Uncharacterized protein {ECO:0000313|EnsemblPlants:Solyc09g082240.2.1};	--	--	Acetyltransferase (GNAT) domain
Solyc04g014830.2	GRAS	TF	GRAS	861	424	-1.031	down	--	--	K14494 DELLA protein | (RefSeq) DELLA protein RGL1 (A)	PREDICTED: scarecrow-like protein 21 [Solanum lycopersicum]	RecName: Full=Scarecrow-like protein 13; Short=AtSCL13; AltName: Full=GRAS family protein 24; Short=AtGRAS-24;	SubName: Full=Uncharacterized protein {ECO:0000313|EnsemblPlants:Solyc04g014830.1.1};	--	GO:0005737,cytoplasm; GO:0005634,nucleus; GO:0003700,DNA-binding transcription factor activity; GO:0043565,sequence-specific DNA binding; GO:0006351,transcription, DNA-templated	GRAS domain family
Solyc04g077510.3	GRF	TF	GRF	145	63	-1.225	down	--	--	K22382 WD repeat-containing protein 26 | (RefSeq) WD repeat-containing protein 26 homolog (A)	PREDICTED: growth-regulating factor 1-like [Solanum lycopersicum]	RecName: Full=Growth-regulating factor 1; Short=AtGRF1; AltName: Full=Transcription activator GRF1;	SubName: Full=Uncharacterized protein {ECO:0000313|EnsemblPlants:Solyc04g077510.2.1};	--	GO:0005634,nucleus; GO:0005524,ATP binding; GO:0043565,sequence-specific DNA binding; GO:0019760,glucosinolate metabolic process; GO:0061062,regulation of nematode larval development; GO:0006355,regulation of transcription, DNA-templated; GO:0009624,response to nematode; GO:0048364,root development; GO:0006351,transcription, DNA-templated	QLQ
Solyc08g005430.3	GRF	TF	GRF	191	87	-1.143	down	--	--	K22382 WD repeat-containing protein 26 | (RefSeq) WD repeat-containing protein 26 homolog (A)	PREDICTED: growth-regulating factor 4-like isoform X1 [Solanum lycopersicum]	RecName: Full=Growth-regulating factor 4; Short=OsGRF4; AltName: Full=Transcription activator GRF4;	SubName: Full=Uncharacterized protein {ECO:0000313|EnsemblPlants:Solyc08g005430.2.1};	--	GO:0005634,nucleus; GO:0005524,ATP binding; GO:0032502,developmental process; GO:0006355,regulation of transcription, DNA-templated; GO:0006351,transcription, DNA-templated	QLQ
Solyc10g086640.2	HB-BELL	TF	HB->HB-BELL	111	49	-1.122	down	--	--	K16670 homeobox protein Meis2 | (RefSeq) BEL1-like homeodomain protein 9 (A)	PREDICTED: BEL1-like homeodomain protein 9 isoform X2 [Solanum lycopersicum]	RecName: Full=BEL1-like homeodomain protein 9; Short=BEL1-like protein 9; AltName: Full=Protein BELLRINGER; AltName: Full=Protein LARSON; AltName: Full=Protein PENNYWISE; AltName: Full=Protein REPLUMLESS; AltName: Full=Protein VAAMANA;	SubName: Full=Uncharacterized protein {ECO:0000313|EnsemblPlants:Solyc10g086640.1.1};	Transcription factor MEIS1 and related HOX domain proteins	GO:0005829,cytosol; GO:0005634,nucleus; GO:0003700,DNA-binding transcription factor activity; GO:0043565,sequence-specific DNA binding; GO:0048457,floral whorl morphogenesis; GO:0010154,fruit development; GO:0080006,internode patterning; GO:0010076,maintenance of floral meristem identity; GO:0010077,maintenance of inflorescence meristem identity; GO:0045892,negative regulation of transcription, D…	Homeodomain
Solyc01g096320.3	HB-HD-ZIP	TF	HB->HB-HD-ZIP	1511	547	-1.476	down	--	--	K09338 homeobox-leucine zipper protein | (RefSeq) homeobox-leucine zipper protein ATHB-12 (A)	PREDICTED: homeobox-leucine zipper protein ATHB-12 [Solanum lycopersicum]	RecName: Full=Homeobox-leucine zipper protein ATHB-7; AltName: Full=HD-ZIP protein ATHB-7; AltName: Full=Homeodomain transcription factor ATHB-7;	SubName: Full=Uncharacterized protein {ECO:0000313|EnsemblPlants:Solyc01g096320.2.1};	Transcription factor HEX, contains HOX and HALZ domains	GO:0005634,nucleus; GO:0003700,DNA-binding transcription factor activity; GO:0043565,sequence-specific DNA binding; GO:0045893,positive regulation of transcription, DNA-templated; GO:0009737,response to abscisic acid; GO:0009414,response to water deprivation; GO:0006351,transcription, DNA-templated	Phi29 scaffolding protein
Solyc02g087840.3	HB-HD-ZIP	TF	HB->HB-HD-ZIP	148	68	-1.115	down	--	--	K09338 homeobox-leucine zipper protein | (RefSeq) homeobox-leucine zipper protein ATHB-13-like (A)	PREDICTED: homeobox-leucine zipper protein ATHB-13-like [Solanum lycopersicum]	RecName: Full=Homeobox-leucine zipper protein ATHB-13; AltName: Full=HD-ZIP protein ATHB-13; AltName: Full=Homeodomain transcription factor ATHB-13;	SubName: Full=Uncharacterized protein {ECO:0000313|EnsemblPlants:Solyc02g087840.2.1};	Transcription factor HEX, contains HOX and HALZ domains	GO:0005634,nucleus; GO:0003700,DNA-binding transcription factor activity; GO:0043565,sequence-specific DNA binding; GO:0048826,cotyledon morphogenesis; GO:0009965,leaf morphogenesis; GO:0080022,primary root development; GO:0009744,response to sucrose; GO:0006351,transcription, DNA-templated	Homeobox KN domain
Solyc03g082550.3	HB-HD-ZIP	TF	HB->HB-HD-ZIP	26	5	-2.103	down	--	--	K09338 homeobox-leucine zipper protein | (RefSeq) HD-ZIP; homeobox-leucine zipper protein ATHB-12-like (A)	PREDICTED: homeobox-leucine zipper protein ATHB-7-like [Solanum lycopersicum]	RecName: Full=Homeobox-leucine zipper protein ATHB-7; AltName: Full=HD-ZIP protein ATHB-7; AltName: Full=Homeodomain transcription factor ATHB-7;	SubName: Full=Uncharacterized protein {ECO:0000313|EnsemblPlants:Solyc03g082550.2.1};	Transcription factor HEX, contains HOX and HALZ domains	GO:0005634,nucleus; GO:0003700,DNA-binding transcription factor activity; GO:0043565,sequence-specific DNA binding; GO:0045893,positive regulation of transcription, DNA-templated; GO:0009737,response to abscisic acid; GO:0009414,response to water deprivation; GO:0006351,transcription, DNA-templated	Homeobox KN domain
Solyc04g005800.3	HB-HD-ZIP	TF	HB->HB-HD-ZIP	990	408	-1.288	down	--	--	K09338 homeobox-leucine zipper protein | (RefSeq) homeobox-leucine zipper protein HAT5-like (A)	HD-Zip I family transcription factor HZ24 [Solanum lycopersicum]	RecName: Full=Homeobox-leucine zipper protein HAT5; AltName: Full=HD-ZIP protein ATHB-1; AltName: Full=Homeodomain transcription factor ATHB-1; AltName: Full=Homeodomain-leucine zipper protein HAT5; Short=HD-ZIP protein 5;	SubName: Full=Uncharacterized protein {ECO:0000313|EnsemblPlants:Solyc04g005800.2.1};	Transcription factor HEX, contains HOX and HALZ domains	GO:0005634,nucleus; GO:0003700,DNA-binding transcription factor activity; GO:0042803,protein homodimerization activity; GO:0043565,sequence-specific DNA binding; GO:0009965,leaf morphogenesis; GO:0045893,positive regulation of transcription, DNA-templated; GO:0009637,response to blue light; GO:0009651,response to salt stress; GO:0006351,transcription, DNA-templated	rRNA biogenesis protein RRP36
Solyc05g006980.3	HB-HD-ZIP	TF	HB->HB-HD-ZIP	639	301	-1.104	down	--	--	K09338 homeobox-leucine zipper protein | (RefSeq) homeobox-leucine zipper protein HAT5 (A)	PREDICTED: homeobox-leucine zipper protein HAT5 [Solanum lycopersicum]	RecName: Full=Homeobox-leucine zipper protein HAT5; AltName: Full=HD-ZIP protein ATHB-1; AltName: Full=Homeodomain transcription factor ATHB-1; AltName: Full=Homeodomain-leucine zipper protein HAT5; Short=HD-ZIP protein 5;	SubName: Full=Uncharacterized protein {ECO:0000313|EnsemblPlants:Solyc05g006980.2.1};	Transcription factor HEX, contains HOX and HALZ domains	GO:0005634,nucleus; GO:0003700,DNA-binding transcription factor activity; GO:0042803,protein homodimerization activity; GO:0043565,sequence-specific DNA binding; GO:0009965,leaf morphogenesis; GO:0045893,positive regulation of transcription, DNA-templated; GO:0009637,response to blue light; GO:0009651,response to salt stress; GO:0006351,transcription, DNA-templated	Bap31/Bap29 cytoplasmic coiled-coil domain
Solyc05g008050.2	HB-HD-ZIP	TF	HB->HB-HD-ZIP	6	37	2.449	up	--	--	K09338 homeobox-leucine zipper protein | (RefSeq) homeobox-leucine zipper protein HOX3 (A)	PREDICTED: homeobox-leucine zipper protein HOX3 [Solanum lycopersicum]	RecName: Full=Homeobox-leucine zipper protein HOX3; AltName: Full=HD-ZIP protein HOX3; AltName: Full=Homeodomain transcription factor HOX3; AltName: Full=OsHox3;	SubName: Full=Uncharacterized protein {ECO:0000313|EnsemblPlants:Solyc05g008050.1.1};	Transcription factor HEX, contains HOX and HALZ domains	GO:0005634,nucleus; GO:0003700,DNA-binding transcription factor activity; GO:0043565,sequence-specific DNA binding; GO:0006351,transcription, DNA-templated	Homeodomain leucine-zipper encoding, Homez
Solyc06g035940.3	HB-HD-ZIP	TF	HB->HB-HD-ZIP	4	28	3.047	up	--	--	K09338 homeobox-leucine zipper protein | (RefSeq) homeobox-leucine zipper protein HDG1 (A)	PREDICTED: homeobox-leucine zipper protein HDG1 isoform X1 [Solanum lycopersicum]	RecName: Full=Homeobox-leucine zipper protein ANTHOCYANINLESS 2; AltName: Full=HD-ZIP protein ANL2; AltName: Full=Homeodomain protein AHDP; AltName: Full=Homeodomain transcription factor ANL2;	SubName: Full=Uncharacterized protein {ECO:0000313|EnsemblPlants:Solyc06g035940.2.1};	--	GO:0005634,nucleus; GO:0003700,DNA-binding transcription factor activity; GO:0008289,lipid binding; GO:0043565,sequence-specific DNA binding; GO:0043481,anthocyanin accumulation in tissues in response to UV light; GO:0042335,cuticle development; GO:0009827,plant-type cell wall modification; GO:0048364,root development; GO:0048765,root hair cell differentiation; GO:0006351,transcription, DNA-templ…	Homeobox KN domain
Solyc08g007270.3	HB-HD-ZIP	TF	HB->HB-HD-ZIP	83	39	-1.183	down	--	--	K09338 homeobox-leucine zipper protein | (RefSeq) homeobox-leucine zipper protein HAT4-like (A)	PREDICTED: homeobox-leucine zipper protein HAT4-like isoform X1 [Solanum lycopersicum]	RecName: Full=Homeobox-leucine zipper protein HAT4; AltName: Full=HD-ZIP protein ATHB-2; AltName: Full=Homeodomain transcription factor ATHB-2; AltName: Full=Homeodomain-leucine zipper protein HAT4; Short=HD-ZIP protein 4;	SubName: Full=Uncharacterized protein {ECO:0000313|EnsemblPlants:Solyc08g007270.2.1};	Transcription factor HEX, contains HOX and HALZ domains	GO:0005634,nucleus; GO:0003700,DNA-binding transcription factor activity; GO:0042803,protein homodimerization activity; GO:0043565,sequence-specific DNA binding; GO:0008283,cell proliferation; GO:0045892,negative regulation of transcription, DNA-templated; GO:0010017,red or far-red light signaling pathway; GO:0009585,red, far-red light phototransduction; GO:0009733,response to auxin; GO:0009735,r…	Homeobox KN domain
Solyc02g081120.3	HB-KNOX	TF	HB->HB-KNOX	125	50	-1.326	down	--	--	K15613 homeobox protein Meis1 | (RefSeq) homeobox protein SBH1-like (A)	PREDICTED: homeobox protein knotted-1-like LET6 isoform X1 [Solanum lycopersicum]	RecName: Full=Homeobox protein knotted-1-like LET6;	SubName: Full=Uncharacterized protein {ECO:0000313|EnsemblPlants:Solyc02g081120.2.1};	Transcription factor MEIS1 and related HOX domain proteins	GO:0005737,cytoplasm; GO:0015630,microtubule cytoskeleton; GO:0005634,nucleus; GO:0042803,protein homodimerization activity; GO:0003723,RNA binding; GO:0043565,sequence-specific DNA binding; GO:0048440,carpel development; GO:0009934,regulation of meristem structural organization; GO:0006355,regulation of transcription, DNA-templated	Homeodomain
Solyc04g008820.3	HMG	TR	HMG	97	199	1.047	up	--	--	K11296 high mobility group protein B3 | (RefSeq) high mobility group B protein 7 (A)	PREDICTED: high mobility group B protein 7 [Solanum lycopersicum]	RecName: Full=High mobility group B protein 7; AltName: Full=Nucleosome/chromatin assembly factor group D 07; Short=Nucleosome/chromatin assembly factor group D 7; AltName: Full=Protein NUCLEAR FUSION DEFECTIVE 7 {ECO:0000303|PubMed:16698901};	SubName: Full=Uncharacterized protein {ECO:0000313|EnsemblPlants:Solyc04g008820.2.1};	HMG box-containing protein	GO:0005634,nucleus; GO:0003677,DNA binding; GO:0003700,DNA-binding transcription factor activity; GO:0000741,karyogamy; GO:0010197,polar nucleus fusion	HMG-box domain
Solyc08g062960.3	HSF	TF	HSF	3342	1223	-1.449	down	--	--	K09419 heat shock transcription factor, other eukaryote | (RefSeq) heat shock factor protein HSF30 (A)	PREDICTED: heat shock factor protein HSF30 [Solanum lycopersicum]	RecName: Full=Heat shock factor protein HSF30; AltName: Full=Heat shock transcription factor 30; Short=HSTF 30; AltName: Full=Heat stress transcription factor;	SubName: Full=Uncharacterized protein {ECO:0000313|EnsemblPlants:PGSC0003DMT400021234};	Heat shock transcription factor	GO:0005634,nucleus; GO:0003700,DNA-binding transcription factor activity; GO:0043565,sequence-specific DNA binding; GO:0006351,transcription, DNA-templated	HSF-type DNA-binding
Solyc12g007070.2	HSF	TF	HSF	337	129	-1.399	down	--	--	K09419 heat shock transcription factor, other eukaryote | (RefSeq) heat stress transcription factor C-1 (A)	PREDICTED: heat stress transcription factor C-1 [Solanum lycopersicum]	RecName: Full=Heat stress transcription factor C-1; Short=AtHsfC1; AltName: Full=AtHsf-08;	SubName: Full=Uncharacterized protein {ECO:0000313|EnsemblPlants:Solyc12g007070.1.1};	Heat shock transcription factor	GO:0005634,nucleus; GO:0003700,DNA-binding transcription factor activity; GO:0043565,sequence-specific DNA binding; GO:0006351,transcription, DNA-templated	HSF-type DNA-binding
Solyc08g076390.3	Jumonji	TR	Jumonji	1037	2807	1.442	up	--	--	K11446 histone demethylase JARID1 [EC:1.14.11.-] | (RefSeq) lysine-specific demethylase JMJ706-like isoform X1 (A)	PREDICTED: lysine-specific demethylase JMJ706-like [Solanum lycopersicum]	RecName: Full=Lysine-specific demethylase JMJ706; EC=1.14.11.-; AltName: Full=Jumonji domain-containing protein 706; AltName: Full=Lysine-specific histone demethylase JMJ706; AltName: Full=Protein JUMONJI 706;	SubName: Full=Uncharacterized protein {ECO:0000313|EnsemblPlants:Solyc08g076390.2.1};	DNA-binding protein jumonji/RBP2/SMCY, contains JmjC domain	GO:0000792,heterochromatin; GO:0005634,nucleus; GO:0051213,dioxygenase activity; GO:0032454,histone demethylase activity (H3-K9 specific); GO:0046872,metal ion binding; GO:0048439,flower morphogenesis; GO:0045815,positive regulation of gene expression, epigenetic; GO:0006355,regulation of transcription, DNA-templated; GO:0006351,transcription, DNA-templated	C5HC2 zinc finger
Solyc02g092550.3	LOB	TF	LOB	66	206	1.699	up	--	--	K21994 LOB domain-containing protein 18 | (RefSeq) LOB domain-containing protein 19-like (A)	PREDICTED: LOB domain-containing protein 37 [Solanum lycopersicum]	RecName: Full=LOB domain-containing protein 37; AltName: Full=ASYMMETRIC LEAVES 2-like protein 39; Short=AS2-like protein 39;	SubName: Full=Uncharacterized protein {ECO:0000313|EnsemblPlants:Solyc02g092550.2.1};	--	GO:0006807,nitrogen compound metabolic process; GO:0060776,simple leaf morphogenesis	Lateral organ boundaries (LOB) domain
Solyc03g119530.3	LOB	TF	LOB	370	899	1.294	up	--	--	K13945 LOB domain-containing protein 29 | (RefSeq) LOB domain protein 14 (A)	PREDICTED: LOB domain-containing protein 40-like [Solanum lycopersicum]	RecName: Full=LOB domain-containing protein 41; AltName: Full=ASYMMETRIC LEAVES 2-like protein 38; Short=AS2-like protein 38;	SubName: Full=Uncharacterized protein {ECO:0000313|EnsemblPlants:Solyc03g119530.2.1};	--	GO:0006355,regulation of transcription, DNA-templated	Lateral organ boundaries (LOB) domain
Solyc04g077990.3	LOB	TF	LOB	48	123	1.376	up	--	--	K21994 LOB domain-containing protein 18 | (RefSeq) LOB domain-containing protein 31 (A)	PREDICTED: LOB domain-containing protein 38-like [Solanum lycopersicum]	RecName: Full=LOB domain-containing protein 38; AltName: Full=ASYMMETRIC LEAVES 2-like protein 40; Short=AS2-like protein 40;	SubName: Full=Uncharacterized protein {ECO:0000313|EnsemblPlants:Solyc04g077990.2.1};	--	--	Lateral organ boundaries (LOB) domain
Solyc06g005090.3	LOB	TF	LOB	22	75	1.845	up	--	--	K21994 LOB domain-containing protein 18 | (RefSeq) hypothetical protein (A)	PREDICTED: LOB domain-containing protein 1-like [Solanum lycopersicum]	RecName: Full=LOB domain-containing protein 1; AltName: Full=ASYMMETRIC LEAVES 2-like protein 8; Short=AS2-like protein 8;	SubName: Full=Uncharacterized protein {ECO:0000313|EnsemblPlants:Solyc06g005090.2.1};	--	GO:0005739,mitochondrion	Lateral organ boundaries (LOB) domain
Solyc06g050950.3	LOB	TF	LOB	14	57	1.997	up	--	--	K13944 LOB domain-containing protein 16 | (RefSeq) LOB domain-containing protein 16-like isoform X1 (A)	PREDICTED: LOB domain-containing protein 12-like [Solanum lycopersicum]	RecName: Full=LOB domain-containing protein 12; AltName: Full=ASYMMETRIC LEAVES 2-like protein 5; Short=AS2-like protein 5;	SubName: Full=Uncharacterized protein {ECO:0000313|EnsemblPlants:Solyc06g050950.2.1};	--	GO:0003677,DNA binding; GO:0009965,leaf morphogenesis; GO:0010016,shoot system morphogenesis	Lateral organ boundaries (LOB) domain
Solyc01g098060.1	MADS-M-type	TF	MADS->MADS-M-type	34	106	1.697	up	--	--	K12412 pheromone receptor transcription factor | (RefSeq) agamous-like MADS-box protein AGL23 (A)	PREDICTED: agamous-like MADS-box protein AGL23 [Solanum lycopersicum]	RecName: Full=Agamous-like MADS-box protein AGL23 {ECO:0000305};	SubName: Full=Uncharacterized protein {ECO:0000313|EnsemblPlants:Solyc01g098060.1.1};	MADS box transcription factor	GO:0005634,nucleus; GO:0003677,DNA binding; GO:0003700,DNA-binding transcription factor activity; GO:0046983,protein dimerization activity; GO:0009658,chloroplast organization; GO:0009553,embryo sac development; GO:0006351,transcription, DNA-templated	SRF-type transcription factor (DNA-binding and dimerisation domain)
Solyc01g010910.2	MYB	TF	MYB->MYB	0	11	5.083	up	--	--	K09422 transcription factor MYB, plant | (RefSeq) myb-related protein 315-like (A)	PREDICTED: myb-related protein 315-like [Solanum lycopersicum]	RecName: Full=Transcription factor MYB106 {ECO:0000305}; AltName: Full=Myb-related protein 106 {ECO:0000303|PubMed:11597504}; Short=AtMYB106 {ECO:0000303|PubMed:11597504}; AltName: Full=Transcription factor NOEK {ECO:0000303|PubMed:18805951};	SubName: Full=Uncharacterized protein {ECO:0000313|EnsemblPlants:Solyc01g010910.1.1};	Transcription factor, Myb superfamily	GO:0005634,nucleus; GO:0003677,DNA binding; GO:0000902,cell morphogenesis; GO:0035017,cuticle pattern formation; GO:1901957,regulation of cutin biosynthetic process; GO:0006355,regulation of transcription, DNA-templated; GO:0006351,transcription, DNA-templated; GO:0010091,trichome branching	Myb-like DNA-binding domain
Solyc01g079620.3	MYB	TF	MYB->MYB	176	78	-1.176	down	--	--	K09422 transcription factor MYB, plant | (RefSeq) MYB12; MYB12 protein (A)	Myb12 transcription factor [Solanum lycopersicum]	RecName: Full=Myb-related protein P;	SubName: Full=MYB12 {ECO:0000313|EMBL:ACB46530.1, ECO:0000313|EnsemblPlants:Solyc01g079620.2.1}; SubName: Full=Myb 12 transcription factor {ECO:0000313|EMBL:CBG76063.1};	Transcription factor, Myb superfamily	GO:0005634,nucleus; GO:0003677,DNA binding; GO:0006355,regulation of transcription, DNA-templated; GO:0006351,transcription, DNA-templated	Myb-like DNA-binding domain
Solyc02g087960.3	MYB	TF	MYB->MYB	21	53	1.293	up	--	--	K09422 transcription factor MYB, plant | (RefSeq) myb-related protein 306-like (A)	PREDICTED: myb-related protein 306-like [Solanum lycopersicum]	RecName: Full=Myb-related protein 306;	SubName: Full=Uncharacterized protein {ECO:0000313|EnsemblPlants:Solyc02g087960.2.1};	Transcription factor, Myb superfamily	GO:0005634,nucleus; GO:0003677,DNA binding; GO:0006355,regulation of transcription, DNA-templated; GO:0006351,transcription, DNA-templated	Exopolysaccharide biosynthesis protein YbjH
Solyc03g093890.3	MYB	TF	MYB->MYB	104	324	1.669	up	--	--	K09422 transcription factor MYB, plant | (RefSeq) R2R3MYB transcription factor 52 (A)	R2R3MYB transcription factor 52 [Solanum lycopersicum]	RecName: Full=Transcription factor MYB14 {ECO:0000303|PubMed:9839469}; AltName: Full=Myb-related protein 14 {ECO:0000303|PubMed:9839469}; Short=AtMYB14 {ECO:0000303|PubMed:9839469}; Short=MYB14At {ECO:0000303|PubMed:9839469};	SubName: Full=Uncharacterized protein {ECO:0000313|EnsemblPlants:Solyc03g093890.2.1};	Transcription factor, Myb superfamily	GO:0005634,nucleus; GO:0003700,DNA-binding transcription factor activity; GO:0000981,DNA-binding transcription factor activity, RNA polymerase II-specific; GO:0043565,sequence-specific DNA binding; GO:0001135,RNA polymerase II transcription regulator recruiting activity; GO:0044212,transcription regulatory region DNA binding; GO:0030154,cell differentiation; GO:0045893,positive regulation of tran…	Myb-like DNA-binding domain
Solyc03g093930.3	MYB	TF	MYB->MYB	2	17	2.745	up	--	--	K09422 transcription factor MYB, plant | (RefSeq) transcription factor WER-like (A)	PREDICTED: transcription factor WER-like [Solanum lycopersicum]	RecName: Full=Transcription factor MYB14 {ECO:0000303|PubMed:9839469}; AltName: Full=Myb-related protein 14 {ECO:0000303|PubMed:9839469}; Short=AtMYB14 {ECO:0000303|PubMed:9839469}; Short=MYB14At {ECO:0000303|PubMed:9839469};	SubName: Full=Uncharacterized protein {ECO:0000313|EnsemblPlants:Solyc03g093930.2.1};	Transcription factor, Myb superfamily	GO:0005634,nucleus; GO:0003700,DNA-binding transcription factor activity; GO:0000981,DNA-binding transcription factor activity, RNA polymerase II-specific; GO:0043565,sequence-specific DNA binding; GO:0001135,RNA polymerase II transcription regulator recruiting activity; GO:0044212,transcription regulatory region DNA binding; GO:0030154,cell differentiation; GO:0045893,positive regulation of tran…	Myb-like DNA-binding domain
Solyc04g079360.1	MYB	TF	MYB->MYB	136	360	1.418	up	--	--	K09422 transcription factor MYB, plant | (RefSeq) hypothetical protein (A)	PREDICTED: transcription factor MYB44-like [Solanum lycopersicum]	RecName: Full=Transcription factor MYB77 {ECO:0000303|PubMed:11597504}; AltName: Full=Myb-related protein 77 {ECO:0000303|PubMed:11597504}; Short=AtMYB77 {ECO:0000303|PubMed:11597504}; AltName: Full=Myb-related protein R2 {ECO:0000303|PubMed:9678577}; Short=AtMYBR2 {ECO:0000303|PubMed:9678577};	SubName: Full=Uncharacterized protein {ECO:0000313|EnsemblPlants:Solyc04g079360.1.1};	Transcription factor, Myb superfamily	GO:0005634,nucleus; GO:0003700,DNA-binding transcription factor activity; GO:0000981,DNA-binding transcription factor activity, RNA polymerase II-specific; GO:0043565,sequence-specific DNA binding; GO:0001135,RNA polymerase II transcription regulator recruiting activity; GO:0044212,transcription regulatory region DNA binding; GO:0030154,cell differentiation; GO:0048527,lateral root development; G…	Serglycin
Solyc06g005310.3	MYB	TF	MYB->MYB	489	213	-1.217	down	--	--	K09422 transcription factor MYB, plant | (RefSeq) transcription factor MYB48-like (A)	PREDICTED: transcription factor MYB48-like [Solanum lycopersicum]	RecName: Full=Transcription factor MYB48; AltName: Full=Myb-related protein 48; Short=AtMYB48;	SubName: Full=Transcription factor MYB48 {ECO:0000313|EMBL:PHT78012.1};	Transcription factor, Myb superfamily	GO:0005634,nucleus; GO:0003700,DNA-binding transcription factor activity; GO:0000981,DNA-binding transcription factor activity, RNA polymerase II-specific; GO:0043565,sequence-specific DNA binding; GO:0001135,RNA polymerase II transcription regulator recruiting activity; GO:0044212,transcription regulatory region DNA binding; GO:0030154,cell differentiation; GO:0006357,regulation of transcription…	Nuclear RNA-splicing-associated protein
Solyc06g005330.3	MYB	TF	MYB->MYB	870	328	-1.435	down	--	--	K09422 transcription factor MYB, plant | (RefSeq) transcription factor MYB48-like (A)	PREDICTED: transcription factor MYB48-like [Solanum lycopersicum]	RecName: Full=Transcription factor MYB48; AltName: Full=Myb-related protein 48; Short=AtMYB48;	SubName: Full=Uncharacterized protein {ECO:0000313|EnsemblPlants:Solyc06g005330.2.1};	Transcription factor, Myb superfamily	GO:0005634,nucleus; GO:0003700,DNA-binding transcription factor activity; GO:0000981,DNA-binding transcription factor activity, RNA polymerase II-specific; GO:0043565,sequence-specific DNA binding; GO:0001135,RNA polymerase II transcription regulator recruiting activity; GO:0044212,transcription regulatory region DNA binding; GO:0030154,cell differentiation; GO:0006357,regulation of transcription…	Myb-like DNA-binding domain
Solyc10g086250.2	MYB	TF	MYB->MYB	379	90	-2.031	down	--	--	K09422 transcription factor MYB, plant | (RefSeq) AN2; MYB transcriptional factor AN2 (A)	MYB transcriptional factor AN2 [Solanum lycopersicum]	RecName: Full=Transcription factor MYB113; AltName: Full=Myb-related protein 113; Short=AtMYB113;	SubName: Full=MYB transcriptional factor {ECO:0000313|EMBL:ADX06861.1, ECO:0000313|EnsemblPlants:Solyc10g086250.1.1};	Transcription factor, Myb superfamily	GO:0005634,nucleus; GO:0003700,DNA-binding transcription factor activity; GO:0000981,DNA-binding transcription factor activity, RNA polymerase II-specific; GO:0043565,sequence-specific DNA binding; GO:0001135,RNA polymerase II transcription regulator recruiting activity; GO:0044212,transcription regulatory region DNA binding; GO:0030154,cell differentiation; GO:0007275,multicellular organism deve…	Myb-like DNA-binding domain
Solyc10g086270.2	MYB	TF	MYB->MYB	38	1	-4.413	down	--	--	K09422 transcription factor MYB, plant | (RefSeq) transcription factor MYB113 (A)	PREDICTED: transcription factor MYB113 [Solanum lycopersicum]	RecName: Full=Transcription factor MYB113; AltName: Full=Myb-related protein 113; Short=AtMYB113;	SubName: Full=Uncharacterized protein {ECO:0000313|EnsemblPlants:Solyc10g086270.1.1};	Transcription factor, Myb superfamily	GO:0005634,nucleus; GO:0003700,DNA-binding transcription factor activity; GO:0000981,DNA-binding transcription factor activity, RNA polymerase II-specific; GO:0043565,sequence-specific DNA binding; GO:0001135,RNA polymerase II transcription regulator recruiting activity; GO:0044212,transcription regulatory region DNA binding; GO:0030154,cell differentiation; GO:0007275,multicellular organism deve…	Myb-like DNA-binding domain
Solyc04g080435.1	MYB-related	TF	MYB->MYB-related	42	13	-1.886	down	--	--	K15397 3-ketoacyl-CoA synthase [EC:2.3.1.199] | (RefSeq) 3-ketoacyl-CoA synthase 17-like (A)	PREDICTED: protein RADIALIS-like 3 [Solanum lycopersicum]	RecName: Full=Protein RADIALIS-like 1; Short=AtRL1; Short=Protein RAD-like 1; AltName: Full=Protein RADIALIS-LIKE SANT/MYB 2; Short=Protein RSM2;	SubName: Full=Uncharacterized protein {ECO:0000313|EnsemblPlants:PGSC0003DMT400009450};	Zuotin and related molecular chaperones (DnaJ superfamily), contains DNA-binding domains	GO:0005634,nucleus; GO:0003677,DNA binding; GO:0003700,DNA-binding transcription factor activity; GO:0006351,transcription, DNA-templated	Myb-like DNA-binding domain
Solyc02g061780.3	NAC	TF	NAC	79	202	1.377	up	--	--	K00521 ferric-chelate reductase [EC:1.16.1.7] | (RefSeq) ferric reduction oxidase 7, chloroplastic-like (A)	PREDICTED: NAC domain-containing protein 35-like [Solanum lycopersicum]	RecName: Full=NAC domain-containing protein 22 {ECO:0000303|PubMed:15029955}; Short=ONAC022 {ECO:0000303|PubMed:15029955};	SubName: Full=Uncharacterized protein {ECO:0000313|EnsemblPlants:Solyc02g061780.2.1};	--	GO:0005634,nucleus; GO:0043565,sequence-specific DNA binding; GO:1901002,positive regulation of response to salt stress; GO:1902584,positive regulation of response to water deprivation; GO:0045893,positive regulation of transcription, DNA-templated; GO:0006351,transcription, DNA-templated	No apical meristem (NAM) protein
Solyc05g021090.3	NAC	TF	NAC	40	113	1.54	up	--	--	K00521 ferric-chelate reductase [EC:1.16.1.7] | (RefSeq) ferric reduction oxidase 7, chloroplastic-like (A)	PREDICTED: transcription factor JUNGBRUNNEN 1-like [Solanum lycopersicum]	RecName: Full=Transcription factor JUNGBRUNNEN 1; AltName: Full=NAC domain-containing protein 42; Short=ANAC042;	SubName: Full=Uncharacterized protein {ECO:0000313|EnsemblPlants:Solyc05g021090.2.1};	--	GO:0005634,nucleus; GO:0003677,DNA binding; GO:0003700,DNA-binding transcription factor activity; GO:0009718,anthocyanin-containing compound biosynthetic process; GO:0010120,camalexin biosynthetic process; GO:0042538,hyperosmotic salinity response; GO:0010150,leaf senescence; GO:1900056,negative regulation of leaf senescence; GO:0006561,proline biosynthetic process; GO:0006351,transcription, DNA-…	No apical meristem (NAM) protein
Solyc07g066330.3	NAC	TF	NAC	347	98	-1.886	down	--	--	K00521 ferric-chelate reductase [EC:1.16.1.7] | (RefSeq) ferric reduction oxidase 7, chloroplastic-like (A)	PREDICTED: NAC domain-containing protein 21/22 isoform X1 [Solanum lycopersicum]	RecName: Full=NAC domain-containing protein 21/22; Short=ANAC021/ANAC022;	SubName: Full=Uncharacterized protein {ECO:0000313|EnsemblPlants:Solyc07g066330.2.1};	--	GO:0005634,nucleus; GO:0003677,DNA binding; GO:0003700,DNA-binding transcription factor activity; GO:0009734,auxin-activated signaling pathway; GO:0048527,lateral root development; GO:0010072,primary shoot apical meristem specification; GO:0006351,transcription, DNA-templated	No apical meristem (NAM) protein
Solyc12g013620.2	NAC	TF	NAC	1560	729	-1.104	down	--	--	K00521 ferric-chelate reductase [EC:1.16.1.7] | (RefSeq) ferric reduction oxidase 7, chloroplastic-like (A)	jasmonic acid 2 [Solanum lycopersicum]	RecName: Full=NAC domain-containing protein 72; Short=ANAC072; AltName: Full=Protein RESPONSIVE TO DESICCATION 26;	SubName: Full=Jasmonic acid 2 {ECO:0000313|EMBL:AAF04915.1, ECO:0000313|EnsemblPlants:Solyc12g013620.1.1};	--	GO:0005634,nucleus; GO:0003677,DNA binding; GO:0006355,regulation of transcription, DNA-templated; GO:0006351,transcription, DNA-templated	No apical meristem (NAM) protein
Solyc10g081840.2	NF-YA	TF	NF-Y->NF-YA	34	10	-1.631	down	--	--	K08064 nuclear transcription factor Y, alpha | (RefSeq) nuclear transcription factor Y subunit A-2-like (A)	PREDICTED: nuclear transcription factor Y subunit A-2-like [Solanum pennellii]	RecName: Full=Nuclear transcription factor Y subunit A-10; Short=AtNF-YA-10;	SubName: Full=Uncharacterized protein {ECO:0000313|EnsemblPlants:Solyc10g081840.1.1};	CCAAT-binding factor, subunit B (HAP2)	GO:0016602,CCAAT-binding factor complex; GO:0003677,DNA binding; GO:0003700,DNA-binding transcription factor activity; GO:0006351,transcription, DNA-templated	CCAAT-binding transcription factor (CBF-B/NF-YA) subunit B
Solyc09g018200.1	OFP	TF	OFP	5	26	2.385	up	--	--	--	PREDICTED: transcription repressor OFP1-like isoform X2 [Ipomoea nil]	RecName: Full=Transcription repressor OFP4; AltName: Full=Ovate family protein 4; Short=AtOFP4;	SubName: Full=Uncharacterized protein {ECO:0000313|EnsemblPlants:Solyc09g018200.1.1};	--	GO:0005634,nucleus; GO:0003677,DNA binding; GO:0045892,negative regulation of transcription, DNA-templated; GO:2000652,regulation of secondary cell wall biogenesis; GO:0006351,transcription, DNA-templated	DNA-binding domain
Solyc10g076180.1	OFP	TF	OFP	11	31	1.504	up	--	--	K01870 isoleucyl-tRNA synthetase [EC:6.1.1.5] | (RefSeq) hypothetical protein (A)	PREDICTED: transcription repressor OFP1 [Solanum lycopersicum]	RecName: Full=Transcription repressor OFP4; AltName: Full=Ovate family protein 4; Short=AtOFP4;	SubName: Full=Uncharacterized protein {ECO:0000313|EnsemblPlants:Solyc10g076180.1.1};	--	GO:0005634,nucleus; GO:0003677,DNA binding; GO:0045892,negative regulation of transcription, DNA-templated; GO:2000652,regulation of secondary cell wall biogenesis; GO:0006351,transcription, DNA-templated	DNA-binding domain
Solyc06g048930.3	Others	TR	Others	58	124	1.086	up	--	--	K14492 two-component response regulator ARR-A family | (RefSeq) two-component response regulator ARR17 (A)	PREDICTED: two-component response regulator ARR17 [Solanum lycopersicum]	RecName: Full=Two-component response regulator ARR17;	SubName: Full=Uncharacterized protein {ECO:0000313|EnsemblPlants:Solyc06g048930.2.1};	GATA-4/5/6 transcription factors	GO:0005634,nucleus; GO:0000156,phosphorelay response regulator activity; GO:0009736,cytokinin-activated signaling pathway; GO:0006355,regulation of transcription, DNA-templated; GO:0006351,transcription, DNA-templated	Response regulator receiver domain
Solyc06g053710.3	Others	TR	Others	211	74	-1.547	down	--	--	K14509 ethylene receptor [EC:2.7.13.-] | (RefSeq) ETR4; ethylene receptor homolog (A)	ethylene receptor homolog precursor [Solanum lycopersicum]	RecName: Full=Protein EIN4; Short=AtEIN4; EC=2.7.11.-; AltName: Full=Protein ETHYLENE INSENSITIVE 4;	RecName: Full=Ethylene receptor {ECO:0000256|PIRNR:PIRNR026389};	Sensory transduction histidine kinase	GO:0005783,endoplasmic reticulum; GO:0005789,endoplasmic reticulum membrane; GO:0016021,integral component of membrane; GO:0005524,ATP binding; GO:0051740,ethylene binding; GO:0038199,ethylene receptor activity; GO:0046872,metal ion binding; GO:0000155,phosphorelay sensor kinase activity; GO:0004674,protein serine/threonine kinase activity; GO:0004872,NA; GO:0010105,negative regulation of ethylen…	Histidine kinase-, DNA gyrase B-, and HSP90-like ATPase
Solyc09g089610.3	Others	TR	Others	59	24	-1.377	down	--	--	K14509 ethylene receptor [EC:2.7.13.-] | (RefSeq) ETR6, LeETR6; ethylene receptor (A)	ethylene receptor precursor [Solanum lycopersicum]	RecName: Full=Ethylene receptor 2; Short=AtETR2; EC=2.7.11.-; AltName: Full=Protein ETHYLENE RESPONSE 2; AltName: Full=Protein ETR2;	RecName: Full=Ethylene receptor {ECO:0000256|PIRNR:PIRNR026389};	Sensory transduction histidine kinase	GO:0005783,endoplasmic reticulum; GO:0005789,endoplasmic reticulum membrane; GO:0016021,integral component of membrane; GO:0005524,ATP binding; GO:0051740,ethylene binding; GO:0038199,ethylene receptor activity; GO:0046872,metal ion binding; GO:0000155,phosphorelay sensor kinase activity; GO:0004674,protein serine/threonine kinase activity; GO:0004872,NA; GO:0010105,negative regulation of ethylen…	Lipopolysaccharide assembly protein A domain
Solyc03g081240.3	Pseudo ARR-B	TR	Pseudo ARR-B	182	82	-1.148	down	--	--	K12130 pseudo-response regulator 5 | (RefSeq) two-component response regulator-like APRR5 (A)	PREDICTED: two-component response regulator-like APRR5 [Solanum lycopersicum]	RecName: Full=Two-component response regulator-like PRR95; AltName: Full=Pseudo-response regulator 95; Short=OsPRR95;	SubName: Full=Uncharacterized protein {ECO:0000313|EnsemblPlants:Solyc03g081240.2.1};	GATA-4/5/6 transcription factors	GO:0005634,nucleus; GO:0000160,phosphorelay signal transduction system; GO:0006355,regulation of transcription, DNA-templated; GO:0048511,rhythmic process; GO:0006351,transcription, DNA-templated	CCT motif
Solyc01g090730.3	SBP	TF	SBP	53	19	-1.386	down	--	--	K13415 protein brassinosteroid insensitive 1 [EC:2.7.10.1 2.7.11.1] | (RefSeq) uncharacterized LOC103401427 (A)	PREDICTED: squamosa promoter-binding-like protein 8 [Solanum lycopersicum]	RecName: Full=Squamosa promoter-binding-like protein 8;	SubName: Full=Uncharacterized protein {ECO:0000313|EnsemblPlants:Solyc01g090730.2.1};	--	GO:0005737,cytoplasm; GO:0005634,nucleus; GO:0003677,DNA binding; GO:0046872,metal ion binding; GO:0048653,anther development; GO:0030154,cell differentiation; GO:0009554,megasporogenesis; GO:0009556,microsporogenesis; GO:0006355,regulation of transcription, DNA-templated; GO:0006351,transcription, DNA-templated	SBP domain
Solyc02g077920.3	SBP	TF	SBP	380	768	1.022	up	--	--	K13415 protein brassinosteroid insensitive 1 [EC:2.7.10.1 2.7.11.1] | (RefSeq) uncharacterized LOC103401427 (A)	PREDICTED: SQUAMOSA promoter binding protein-like isoform X2 [Solanum lycopersicum]	RecName: Full=Squamosa promoter-binding protein 1;	RecName: Full=Squamosa promoter-binding-like protein {ECO:0000256|PIRNR:PIRNR037575};	--	GO:0005634,nucleus; GO:0003677,DNA binding; GO:0003700,DNA-binding transcription factor activity; GO:0046872,metal ion binding; GO:0009908,flower development; GO:0006351,transcription, DNA-templated	SBP domain
Solyc10g018780.2	SBP	TF	SBP	56	29	-1.007	down	--	--	K13415 protein brassinosteroid insensitive 1 [EC:2.7.10.1 2.7.11.1] | (RefSeq) uncharacterized LOC103401427 (A)	PREDICTED: squamosa promoter-binding-like protein 8 [Solanum lycopersicum]	RecName: Full=Squamosa promoter-binding-like protein 8;	SubName: Full=Uncharacterized protein {ECO:0000313|EnsemblPlants:Solyc10g018780.1.1};	--	GO:0005737,cytoplasm; GO:0005634,nucleus; GO:0003677,DNA binding; GO:0046872,metal ion binding; GO:0048653,anther development; GO:0030154,cell differentiation; GO:0009554,megasporogenesis; GO:0009556,microsporogenesis; GO:0006355,regulation of transcription, DNA-templated; GO:0006351,transcription, DNA-templated	SBP domain
Solyc10g078700.2	SBP	TF	SBP	52	24	-1.17	down	--	--	K13415 protein brassinosteroid insensitive 1 [EC:2.7.10.1 2.7.11.1] | (RefSeq) uncharacterized LOC103401427 (A)	PREDICTED: squamosa promoter-binding-like protein 9 [Solanum lycopersicum]	RecName: Full=Squamosa promoter-binding-like protein 15;	SubName: Full=Uncharacterized protein {ECO:0000313|EnsemblPlants:Solyc10g078700.1.1};	--	GO:0005634,nucleus; GO:0003677,DNA binding; GO:0003700,DNA-binding transcription factor activity; GO:0046872,metal ion binding; GO:0048653,anther development; GO:0042127,regulation of cell proliferation; GO:0008361,regulation of cell size; GO:0006355,regulation of transcription, DNA-templated; GO:0006351,transcription, DNA-templated; GO:0010228,vegetative to reproductive phase transition of meris…	SBP domain
Solyc02g085390.3	SNF2	TR	SNF2	26	75	1.51	up	--	--	K19001 ATP-dependent DNA helicase | (RefSeq) ATP-dependent DNA helicase DDM1-like (A)	PREDICTED: ATP-dependent DNA helicase DDM1-like [Solanum lycopersicum]	RecName: Full=ATP-dependent DNA helicase DDM1; EC=3.6.4.12; AltName: Full=Protein CHROMATIN REMODELING 1 {ECO:0000303|PubMed:16547115}; Short=AtCHR1; Short=CHR01; AltName: Full=Protein DECREASED DNA METHYLATION 1; Short=AtDDM1; AltName: Full=Protein SOMNIFEROUS 1; AltName: Full=SWI/SNF2-related matrix-associated actin-dependent regulator of chromatin DDM1;	SubName: Full=Uncharacterized protein {ECO:0000313|EnsemblPlants:Solyc02g085390.2.1};	Chromatin remodeling complex WSTF-ISWI, small subunit	GO:0000786,nucleosome; GO:0005634,nucleus; GO:0005524,ATP binding; GO:0004003,ATP-dependent DNA helicase activity; GO:0016887,ATPase activity; GO:0003677,DNA binding; GO:0009294,DNA mediated transformation; GO:0006344,maintenance of chromatin silencing; GO:0006346,methylation-dependent chromatin silencing; GO:0090241,negative regulation of histone H4 acetylation; GO:0051574,positive regulation of…	DNA-binding domain
Solyc02g092450.3	TAZ	TR	TAZ	246	653	1.424	up	--	--	K01537 Ca2+-transporting ATPase [EC:3.6.3.8] | (RefSeq) calcium-transporting ATPase 2, plasma membrane-type-like (A)	PREDICTED: calcium-transporting ATPase 2, plasma membrane-type-like isoform X2 [Solanum lycopersicum]	RecName: Full=Calcium-transporting ATPase 2, plasma membrane-type; EC=3.6.3.8; AltName: Full=Ca(2+)-ATPase isoform 2;	RecName: Full=Calcium-transporting ATPase {ECO:0000256|RuleBase:RU361146}; EC=3.6.3.8 {ECO:0000256|RuleBase:RU361146};	Calcium transporting ATPase	GO:0005783,endoplasmic reticulum; GO:0005789,endoplasmic reticulum membrane; GO:0005887,integral component of plasma membrane; GO:0016020,membrane; GO:0005886,plasma membrane; GO:0005524,ATP binding; GO:0015085,calcium ion transmembrane transporter activity; GO:0005388,calcium-transporting ATPase activity; GO:0005516,calmodulin binding; GO:0046872,metal ion binding; GO:0070588,calcium ion transme…	haloacid dehalogenase-like hydrolase
Solyc06g071820.3	TAZ	TR	TAZ	3521	1426	-1.309	down	--	--	K10523 speckle-type POZ protein | (RefSeq) BTB/POZ and TAZ domain-containing protein 1-like (A)	PREDICTED: BTB/POZ and TAZ domain-containing protein 1-like [Solanum lycopersicum]	RecName: Full=BTB/POZ and TAZ domain-containing protein 2; AltName: Full=BTB and TAZ domain protein 2;	SubName: Full=Uncharacterized protein {ECO:0000313|EnsemblPlants:Solyc06g071820.2.1};	CREB binding protein/P300 and related TAZ Zn-finger proteins	GO:0005737,cytoplasm; GO:0005634,nucleus; GO:0019005,SCF ubiquitin ligase complex; GO:0005516,calmodulin binding; GO:0004402,histone acetyltransferase activity; GO:0003712,transcription coregulator activity; GO:0031625,ubiquitin protein ligase binding; GO:0008270,zinc ion binding; GO:0009738,abscisic acid-activated signaling pathway; GO:0009734,auxin-activated signaling pathway; GO:0007623,circad…	BTB And C-terminal Kelch
Solyc12g014140.2	TCP	TF	TCP	1163	457	-1.356	down	--	--	--	TCP transcription factor 3 [Solanum lycopersicum]	RecName: Full=Transcription factor TCP4; AltName: Full=Protein MATERNAL EFFECT EMBRYO ARREST 35;	SubName: Full=Uncharacterized protein {ECO:0000313|EnsemblPlants:Solyc12g014140.1.1};	--	GO:0005634,nucleus; GO:0003677,DNA binding; GO:0003700,DNA-binding transcription factor activity; GO:0030154,cell differentiation; GO:0048826,cotyledon morphogenesis; GO:0009793,embryo development ending in seed dormancy; GO:0048366,leaf development; GO:0009965,leaf morphogenesis; GO:0045962,positive regulation of development, heterochronic; GO:0006355,regulation of transcription, DNA-templated; …	TCP family transcription factor
Solyc01g005440.3	Tify	TF	Tify	7632	3496	-1.127	down	--	--	K13464 jasmonate ZIM domain-containing protein | (RefSeq) protein TIFY 6B-like (A)	PREDICTED: jasmonate ZIM-domain protein 3 isoform X1 [Solanum lycopersicum]	RecName: Full=Protein TIFY 6B; AltName: Full=Jasmonate ZIM domain-containing protein 3; AltName: Full=Protein JASMONATE INSENSITIVE 3;	SubName: Full=Uncharacterized protein {ECO:0000313|EnsemblPlants:PGSC0003DMT400081778};	--	GO:0005634,nucleus; GO:0042802,identical protein binding; GO:0003714,transcription corepressor activity; GO:0006952,defense response; GO:0009867,jasmonic acid mediated signaling pathway; GO:1903507,negative regulation of nucleic acid-templated transcription; GO:0031347,regulation of defense response; GO:2000022,regulation of jasmonic acid mediated signaling pathway; GO:0006355,regulation of trans…	Divergent CCT motif
Solyc08g036660.3	Tify	TF	Tify	57	134	1.222	up	--	--	K13464 jasmonate ZIM domain-containing protein | (RefSeq) protein TIFY 9-like (A)	PREDICTED: protein TIFY 5A-like [Solanum lycopersicum]	RecName: Full=Protein TIFY 5A {ECO:0000303|PubMed:17499004}; AltName: Full=Jasmonate ZIM domain-containing protein 8 {ECO:0000303|PubMed:17637675};	SubName: Full=Uncharacterized protein {ECO:0000313|EnsemblPlants:Solyc08g036660.2.1};	--	GO:0005634,nucleus; GO:0003714,transcription corepressor activity; GO:0006952,defense response; GO:1903507,negative regulation of nucleic acid-templated transcription; GO:0031347,regulation of defense response; GO:2000022,regulation of jasmonic acid mediated signaling pathway; GO:0006355,regulation of transcription, DNA-templated; GO:0009611,response to wounding; GO:0006351,transcription, DNA-tem…	Divergent CCT motif
Solyc02g032950.3	WRKY	TF	WRKY	291	723	1.321	up	--	--	K01892 histidyl-tRNA synthetase [EC:6.1.1.21] | (RefSeq) WRKY family transcription factor (A)	PREDICTED: WRKY transcription factor 6 [Solanum lycopersicum]	RecName: Full=WRKY transcription factor 6 {ECO:0000303|PubMed:11722756}; AltName: Full=WRKY DNA-binding protein 6 {ECO:0000303|PubMed:11722756}; Short=AtWRKY6 {ECO:0000303|PubMed:11722756};	SubName: Full=Uncharacterized protein {ECO:0000313|EnsemblPlants:Solyc02g032950.2.1};	--	GO:0005634,nucleus; GO:0003700,DNA-binding transcription factor activity; GO:0043565,sequence-specific DNA binding; GO:0044212,transcription regulatory region DNA binding; GO:0080169,cellular response to boron-containing substance deprivation; GO:0016036,cellular response to phosphate starvation; GO:0009873,ethylene-activated signaling pathway; GO:0045892,negative regulation of transcription, DNA…	Synaptonemal complex central element protein 1
Solyc02g080890.3	WRKY	TF	WRKY	728	1866	1.363	up	--	--	K01892 histidyl-tRNA synthetase [EC:6.1.1.21] | (RefSeq) WRKY family transcription factor (A)	PREDICTED: probable WRKY transcription factor 31 isoform X1 [Solanum pennellii]	RecName: Full=WRKY transcription factor 6 {ECO:0000303|PubMed:11722756}; AltName: Full=WRKY DNA-binding protein 6 {ECO:0000303|PubMed:11722756}; Short=AtWRKY6 {ECO:0000303|PubMed:11722756};	SubName: Full=Uncharacterized protein {ECO:0000313|EnsemblPlants:Solyc02g080890.2.1};	--	GO:0005634,nucleus; GO:0003700,DNA-binding transcription factor activity; GO:0043565,sequence-specific DNA binding; GO:0044212,transcription regulatory region DNA binding; GO:0080169,cellular response to boron-containing substance deprivation; GO:0016036,cellular response to phosphate starvation; GO:0009873,ethylene-activated signaling pathway; GO:0045892,negative regulation of transcription, DNA…	WRKY DNA -binding domain
Solyc04g051690.3	WRKY	TF	WRKY	239	511	1.092	up	--	--	K18835 WRKY transcription factor 2 | (RefSeq) probable WRKY transcription factor 2 isoform X1 (A)	PREDICTED: probable WRKY transcription factor 51 isoform X2 [Solanum tuberosum]	RecName: Full=Probable WRKY transcription factor 51; AltName: Full=WRKY DNA-binding protein 51;	SubName: Full=Uncharacterized protein {ECO:0000313|EnsemblPlants:Solyc04g051690.2.1};	--	GO:0005634,nucleus; GO:0003700,DNA-binding transcription factor activity; GO:0043565,sequence-specific DNA binding; GO:0042742,defense response to bacterium; GO:0050832,defense response to fungus; GO:0009867,jasmonic acid mediated signaling pathway; GO:0006351,transcription, DNA-templated	WRKY DNA -binding domain
Solyc05g015850.3	WRKY	TF	WRKY	8	28	1.838	up	--	--	K18835 WRKY transcription factor 2 | (RefSeq) LOC109786129; probable WRKY transcription factor 2 (A)	WRKY DNA binding protein 1 [Solanum lycopersicum]	RecName: Full=Probable WRKY transcription factor 75; AltName: Full=WRKY DNA-binding protein 75;	SubName: Full=Uncharacterized protein {ECO:0000313|EnsemblPlants:Solyc05g015850.2.1};	--	GO:0005634,nucleus; GO:0003700,DNA-binding transcription factor activity; GO:0000978,RNA polymerase II proximal promoter sequence-specific DNA binding; GO:0044212,transcription regulatory region DNA binding; GO:0010055,atrichoblast differentiation; GO:0048527,lateral root development; GO:0000122,negative regulation of transcription by RNA polymerase II; GO:0043620,regulation of DNA-templated tran…	WRKY DNA -binding domain
Solyc06g048870.2	WRKY	TF	WRKY	11	63	2.627	up	--	--	K19613 leucine-rich repeat protein SHOC2 | (RefSeq) uncharacterized protein LOC111313103 isoform X1 (A)	PREDICTED: WRKY transcription factor 55 [Solanum lycopersicum]	RecName: Full=WRKY transcription factor 55; AltName: Full=WRKY DNA-binding protein 55;	SubName: Full=Uncharacterized protein {ECO:0000313|EnsemblPlants:PGSC0003DMT400022638};	--	GO:0005634,nucleus; GO:0003700,DNA-binding transcription factor activity; GO:0043565,sequence-specific DNA binding; GO:0006351,transcription, DNA-templated	WRKY DNA -binding domain
Solyc08g062490.3	WRKY	TF	WRKY	131	268	1.062	up	--	--	K13424 WRKY transcription factor 33 | (RefSeq) WRKY33; probable WRKY transcription factor 26 (A)	PREDICTED: probable WRKY transcription factor 75 [Solanum lycopersicum]	RecName: Full=Probable WRKY transcription factor 50; AltName: Full=WRKY DNA-binding protein 50;	SubName: Full=Uncharacterized protein {ECO:0000313|EnsemblPlants:Solyc08g062490.2.1};	--	GO:0005634,nucleus; GO:0003700,DNA-binding transcription factor activity; GO:0043565,sequence-specific DNA binding; GO:0050832,defense response to fungus; GO:0009867,jasmonic acid mediated signaling pathway; GO:0006351,transcription, DNA-templated	WRKY DNA -binding domain
Solyc08g067340.3	WRKY	TF	WRKY	223	687	1.624	up	--	--	K18834 WRKY transcription factor 1 | (RefSeq) WRKY transcription factor 1-like (A)	PREDICTED: probable WRKY transcription factor 40 [Solanum lycopersicum]	RecName: Full=Probable WRKY transcription factor 40; AltName: Full=WRKY DNA-binding protein 40;	SubName: Full=Uncharacterized protein {ECO:0000313|EnsemblPlants:Solyc08g067340.2.1};	--	GO:0005634,nucleus; GO:0003700,DNA-binding transcription factor activity; GO:0043565,sequence-specific DNA binding; GO:0044212,transcription regulatory region DNA binding; GO:0042742,defense response to bacterium; GO:0050832,defense response to fungus; GO:0045892,negative regulation of transcription, DNA-templated; GO:0031347,regulation of defense response; GO:0010200,response to chitin; GO:00022…	WRKY DNA -binding domain
Solyc08g067360.3	WRKY	TF	WRKY	48	186	1.975	up	--	--	K18834 WRKY transcription factor 1 | (RefSeq) WRKY transcription factor 1 isoform X1 (A)	probable WRKY transcription factor 40 [Solanum lycopersicum]	RecName: Full=Probable WRKY transcription factor 40; AltName: Full=WRKY DNA-binding protein 40;	SubName: Full=Uncharacterized protein {ECO:0000313|EnsemblPlants:Solyc08g067360.2.1};	--	GO:0005634,nucleus; GO:0003700,DNA-binding transcription factor activity; GO:0043565,sequence-specific DNA binding; GO:0044212,transcription regulatory region DNA binding; GO:0042742,defense response to bacterium; GO:0050832,defense response to fungus; GO:0045892,negative regulation of transcription, DNA-templated; GO:0031347,regulation of defense response; GO:0010200,response to chitin; GO:00022…	WRKY DNA -binding domain
Solyc08g081610.3	WRKY	TF	WRKY	12	36	1.668	up	--	--	K13426 WRKY transcription factor 29 | (RefSeq) probable WRKY transcription factor 29 (A)	PREDICTED: probable WRKY transcription factor 29 [Solanum lycopersicum]	RecName: Full=Probable WRKY transcription factor 29; AltName: Full=WRKY DNA-binding protein 29;	SubName: Full=Uncharacterized protein {ECO:0000313|EnsemblPlants:Solyc08g081610.2.1};	--	GO:0005634,nucleus; GO:0003700,DNA-binding transcription factor activity; GO:0043565,sequence-specific DNA binding; GO:0006952,defense response; GO:0010200,response to chitin; GO:0006351,transcription, DNA-templated	WRKY DNA -binding domain
Solyc08g082110.3	WRKY	TF	WRKY	262	518	1.004	up	--	--	K19613 leucine-rich repeat protein SHOC2 | (RefSeq) uncharacterized protein LOC111313103 isoform X1 (A)	PREDICTED: probable WRKY transcription factor 53 [Solanum lycopersicum]	RecName: Full=Probable WRKY transcription factor 41; AltName: Full=WRKY DNA-binding protein 41;	SubName: Full=Uncharacterized protein {ECO:0000313|EnsemblPlants:Solyc08g082110.2.1};	--	GO:0005634,nucleus; GO:0003700,DNA-binding transcription factor activity; GO:0043565,sequence-specific DNA binding; GO:0006351,transcription, DNA-templated	WRKY DNA -binding domain
